# Supplementary material for: Shortlisting SARS‐CoV‐2 Peptides for Targeted Studies from Experimental Data‐Dependent Acquisition Tandem Mass Spectrometry Data
Source: Proteomics. 2020 Jun 21;20(14):2000107. doi: 10.1002/pmic.202000107 (PMC7267140; doi:10.1002/pmic.202000107)
Supplement: Supplementary file 1 — Supporting Table S1 [file PMIC-20-0-s001.xlsx]

## Sheet: Summary
	Table S1a. List of proteins and peptides identified in the dataset (Summary).
	RAWfile	['Q10486_MS20-17_CoV2_J4(MOI-01)-a.raw', 'Q10487_MS20-17_CoV2_J4(MOI-01)-b.raw', 'Q10488_MS20-17_CoV2_J4(MOI-01)-c.raw', 'Q10489_MS20-17_CoV2_J4(MOI-01)-d.raw', 'Q10490_MS20-17_CoV2_J4(MOI-01)-e.raw']	['Q10511_MS20-17_CoV2_J4(MOI-01)-a.raw', 'Q10512_MS20-17_CoV2_J4(MOI-01)-b.raw', 'Q10513_MS20-17_CoV2_J4(MOI-01)-c.raw', 'Q10514_MS20-17_CoV2_J4(MOI-01)-d.raw', 'Q10515_MS20-17_CoV2_J4(MOI-01)-e.raw']
	DATfile	F217314.dat	F217355.dat
	Technical replicate	R1	R2
	Number_of_spectra	242007	243389
	Mascot pvalue (FDR=0.0100)	0.0192	0.0209
	Number_of_PSMs	80746	86302
	Number_of_pepILseqs(PSMs)	13947	14511
	Number of viral PSMs	1608	1755
	Number of viral peptides	83	89
	Number of viral proteins	6	6

## Sheet: Proteins
Table S1b. List of proteins and peptides identified in the dataset (Proteins).
Group	Accession	Description	mass	Database(s)	Spectral counts R1	Spectral counts R2	#peptides R1	# peptides R2
1	sp|Q76N69|ACTB_CHLAE	Actin, cytoplasmic 1 OS=Chlorocebus aethiops OX=9534 GN=ACTB PE=2 SV=1	42051.9	MS20-17_ISL_410545_Chlorocebus	3632	3581	46	44
1	tr|A0A0D9RE13|A0A0D9RE13_CHLSB	Actin alpha 1, skeletal muscle OS=Chlorocebus sabaeus OX=60711 GN=ACTA1 PE=3 SV=1	42954.3	MS20-17_ISL_410545_Chlorocebus	195	243	5	4
2	tr|A0A0D9RJ20|A0A0D9RJ20_CHLSB	Heat shock protein 90 alpha family class B member 1 OS=Chlorocebus sabaeus OX=60711 GN=HSP90AB1 PE=3 SV=1	83527.2	MS20-17_ISL_410545_Chlorocebus	2184	2367	76	75
2	tr|A0A0D9S294|A0A0D9S294_CHLSB	Heat shock protein 90 beta family member 1 OS=Chlorocebus sabaeus OX=60711 GN=HSP90B1 PE=3 SV=1	92826.5	MS20-17_ISL_410545_Chlorocebus	529	584	52	51
2	tr|A0A0D9RCZ4|A0A0D9RCZ4_CHLSB	HATPase_c domain-containing protein OS=Chlorocebus sabaeus OX=60711 PE=4 SV=1	44980.6	MS20-17_ISL_410545_Chlorocebus	309	322	14	14
3	tr|A0A0D9RJU1|A0A0D9RJU1_CHLSB	Vimentin OS=Chlorocebus sabaeus OX=60711 GN=VIM PE=3 SV=1	53733.1	MS20-17_ISL_410545_Chlorocebus	1520	1642	62	64
4	tr|A0A0D9RMF3|A0A0D9RMF3_CHLSB	Heat shock protein family A (Hsp70) member 5 OS=Chlorocebus sabaeus OX=60711 GN=HSPA5 PE=3 SV=1	72402.5	MS20-17_ISL_410545_Chlorocebus	1174	1331	64	65
4	tr|A0A0D9S441|A0A0D9S441_CHLSB	Heat shock protein family A (Hsp70) member 8 OS=Chlorocebus sabaeus OX=60711 GN=HSPA8 PE=3 SV=1	71082.3	MS20-17_ISL_410545_Chlorocebus	1492	1597	52	54
4	tr|A0A0D9RKY9|A0A0D9RKY9_CHLSB	Heat shock protein family A (Hsp70) member 9 OS=Chlorocebus sabaeus OX=60711 GN=HSPA9 PE=3 SV=1	73893.8	MS20-17_ISL_410545_Chlorocebus	566	608	42	43
4	tr|A0A0D9SD81|A0A0D9SD81_CHLSB	Uncharacterized protein OS=Chlorocebus sabaeus OX=60711 PE=3 SV=1	70294.1	MS20-17_ISL_410545_Chlorocebus	219	282	32	35
4	tr|A0A0D9SD82|A0A0D9SD82_CHLSB	Heat shock protein family A (Hsp70) member 1 like OS=Chlorocebus sabaeus OX=60711 GN=HSPA1L PE=3 SV=1	70694.4	MS20-17_ISL_410545_Chlorocebus	3	5	1	3
5	tr|A0A0D9R924|A0A0D9R924_CHLSB	Plectin OS=Chlorocebus sabaeus OX=60711 GN=PLEC PE=4 SV=1	525004	MS20-17_ISL_410545_Chlorocebus	1288	1280	275	261
5	tr|A0A0D9S7P7|A0A0D9S7P7_CHLSB	Microtubule actin crosslinking factor 1 OS=Chlorocebus sabaeus OX=60711 GN=MACF1 PE=4 SV=1	862309	MS20-17_ISL_410545_Chlorocebus	25	36	18	20
5	tr|A0A0D9R933|A0A0D9R933_CHLSB	Uncharacterized protein OS=Chlorocebus sabaeus OX=60711 PE=4 SV=1	266240	MS20-17_ISL_410545_Chlorocebus	4	5	1	1
6	tr|A0A0D9R6E6|A0A0D9R6E6_CHLSB	Myosin heavy chain 9 OS=Chlorocebus sabaeus OX=60711 GN=MYH9 PE=3 SV=1	227738	MS20-17_ISL_410545_Chlorocebus	1409	1518	157	172
6	tr|A0A0D9RDH4|A0A0D9RDH4_CHLSB	Myosin heavy chain 10 OS=Chlorocebus sabaeus OX=60711 GN=MYH10 PE=3 SV=1	229855	MS20-17_ISL_410545_Chlorocebus	136	145	45	42
6	tr|A0A0D9S4P1|A0A0D9S4P1_CHLSB	Myosin heavy chain 14 OS=Chlorocebus sabaeus OX=60711 GN=MYH14 PE=3 SV=1	232653	MS20-17_ISL_410545_Chlorocebus	2	6	1	5
7	tr|A0A0D9R1G5|A0A0D9R1G5_CHLSB	Tubulin alpha chain OS=Chlorocebus sabaeus OX=60711 GN=TUBA1B PE=3 SV=1	50789.8	MS20-17_ISL_410545_Chlorocebus	1306	1386	37	36
7	tr|A0A0D9R1G1|A0A0D9R1G1_CHLSB	Tubulin alpha chain OS=Chlorocebus sabaeus OX=60711 GN=TUBA1A PE=3 SV=1	50787.9	MS20-17_ISL_410545_Chlorocebus	39	41	4	4
7	tr|A0A0D9R6X5|A0A0D9R6X5_CHLSB	Tubulin alpha chain OS=Chlorocebus sabaeus OX=60711 GN=TUBA4A PE=3 SV=1	50633.7	MS20-17_ISL_410545_Chlorocebus	5	4	3	3
7	tr|A0A0D9R1G2|A0A0D9R1G2_CHLSB	Tubulin alpha chain OS=Chlorocebus sabaeus OX=60711 GN=TUBA1C PE=3 SV=1	50547.7	MS20-17_ISL_410545_Chlorocebus	2	5	1	1
8	tr|A0A0D9RG93|A0A0D9RG93_CHLSB	Heat shock protein family D (Hsp60) member 1 OS=Chlorocebus sabaeus OX=60711 GN=HSPD1 PE=3 SV=1	63777.7	MS20-17_ISL_410545_Chlorocebus	1206	1295	60	65
9	tr|A0A0D9S8Q7|A0A0D9S8Q7_CHLSB	Enolase 1 OS=Chlorocebus sabaeus OX=60711 GN=ENO1 PE=3 SV=1	47640.4	MS20-17_ISL_410545_Chlorocebus	1206	1294	48	49
9	tr|A0A0D9RKG6|A0A0D9RKG6_CHLSB	Enolase 3 OS=Chlorocebus sabaeus OX=60711 GN=ENO3 PE=3 SV=1	47323.5	MS20-17_ISL_410545_Chlorocebus	10	4	4	3
9	tr|A0A0D9RCT5|A0A0D9RCT5_CHLSB	Enolase 2 OS=Chlorocebus sabaeus OX=60711 GN=ENO2 PE=3 SV=1	47555.1	MS20-17_ISL_410545_Chlorocebus	4	1	1	1
10	tr|A0A0D9RDR4|A0A0D9RDR4_CHLSB	Glyceraldehyde-3-phosphate dehydrogenase OS=Chlorocebus sabaeus OX=60711 PE=3 SV=1	36130.4	MS20-17_ISL_410545_Chlorocebus	1090	1256	35	34
11	tr|A0A0D9RI07|A0A0D9RI07_CHLSB	Annexin OS=Chlorocebus sabaeus OX=60711 PE=3 SV=1	32185.5	MS20-17_ISL_410545_Chlorocebus	881	928	39	39
11	tr|A0A0D9SDK6|A0A0D9SDK6_CHLSB	Annexin OS=Chlorocebus sabaeus OX=60711 PE=3 SV=1	39005.9	MS20-17_ISL_410545_Chlorocebus	31	30	4	2
12	tr|A0A0D9R7E7|A0A0D9R7E7_CHLSB	Tubulin beta chain OS=Chlorocebus sabaeus OX=60711 GN=TUBB PE=3 SV=1	50095.1	MS20-17_ISL_410545_Chlorocebus	995	1073	26	25
12	tr|A0A0D9RY49|A0A0D9RY49_CHLSB	Tubulin beta chain OS=Chlorocebus sabaeus OX=60711 GN=TUBB6 PE=3 SV=1	50254.2	MS20-17_ISL_410545_Chlorocebus	125	152	14	16
12	tr|A0A0D9RVN0|A0A0D9RVN0_CHLSB	Tubulin beta chain OS=Chlorocebus sabaeus OX=60711 GN=TUBB4B PE=3 SV=1	50255.2	MS20-17_ISL_410545_Chlorocebus	240	256	7	8
12	tr|A0A0D9RB46|A0A0D9RB46_CHLSB	Tubulin beta chain OS=Chlorocebus sabaeus OX=60711 GN=TUBB4A PE=3 SV=1	50010.1	MS20-17_ISL_410545_Chlorocebus	2	4	2	1
12	tr|A0A0D9R4H6|A0A0D9R4H6_CHLSB	Tubulin beta chain OS=Chlorocebus sabaeus OX=60711 GN=TUBB2A PE=3 SV=1	50347.1	MS20-17_ISL_410545_Chlorocebus	10	9	2	2
12	tr|A0A0D9S3A0|A0A0D9S3A0_CHLSB	Tubulin beta chain OS=Chlorocebus sabaeus OX=60711 PE=3 SV=1	50856.4	MS20-17_ISL_410545_Chlorocebus	1	1	1	1
13	tr|A0A0D9SD09|A0A0D9SD09_CHLSB	Histone H4 OS=Chlorocebus sabaeus OX=60711 PE=3 SV=1	11360.4	MS20-17_ISL_410545_Chlorocebus	1197	1156	24	20
14	Italy|EPI_ISL_410545_N		45598	MS20-17_ISL_410545_Chlorocebus	1265	1386	35	37
15	tr|A0A0D9R370|A0A0D9R370_CHLSB	Filamin A OS=Chlorocebus sabaeus OX=60711 GN=FLNA PE=4 SV=1	282464	MS20-17_ISL_410545_Chlorocebus	885	955	112	111
15	tr|A0A0D9RC89|A0A0D9RC89_CHLSB	Filamin C OS=Chlorocebus sabaeus OX=60711 GN=FLNC PE=4 SV=1	293432	MS20-17_ISL_410545_Chlorocebus	445	515	79	81
15	tr|A0A0D9RIF8|A0A0D9RIF8_CHLSB	Filamin B OS=Chlorocebus sabaeus OX=60711 GN=FLNB PE=4 SV=1	279864	MS20-17_ISL_410545_Chlorocebus	100	109	35	36
16	tr|A0A0D9SBD1|A0A0D9SBD1_CHLSB	Pyruvate kinase OS=Chlorocebus sabaeus OX=60711 PE=3 SV=1	58540.1	MS20-17_ISL_410545_Chlorocebus	811	835	43	42
16	tr|A0A0D9RMR7|A0A0D9RMR7_CHLSB	Pyruvate kinase OS=Chlorocebus sabaeus OX=60711 PE=3 SV=1	36888	MS20-17_ISL_410545_Chlorocebus	350	382	12	12
16	tr|A0A0D9S575|A0A0D9S575_CHLSB	Pyruvate kinase OS=Chlorocebus sabaeus OX=60711 GN=PKLR PE=3 SV=1	52061.3	MS20-17_ISL_410545_Chlorocebus	1	1	1	1
17	tr|A0A0D9SCL5|A0A0D9SCL5_CHLSB	Histone H2B OS=Chlorocebus sabaeus OX=60711 PE=3 SV=1	13897.6	MS20-17_ISL_410545_Chlorocebus	1371	1350	21	22
17	tr|A0A0D9SCJ7|A0A0D9SCJ7_CHLSB	Histone H2B OS=Chlorocebus sabaeus OX=60711 GN=HIST1H2BO PE=3 SV=1	13897.6	MS20-17_ISL_410545_Chlorocebus	126	113	5	5
17	tr|A0A0D9SCK7|A0A0D9SCK7_CHLSB	Histone H2B OS=Chlorocebus sabaeus OX=60711 GN=HIST1H2BK PE=3 SV=1	13881.6	MS20-17_ISL_410545_Chlorocebus	11	11	1	1
17	tr|A0A0D9SCK0|A0A0D9SCK0_CHLSB	Histone H2B OS=Chlorocebus sabaeus OX=60711 GN=HIST1H2BN PE=3 SV=1	13913.5	MS20-17_ISL_410545_Chlorocebus	12	9	1	1
17	tr|A0A0D9SA35|A0A0D9SA35_CHLSB	Histone H2B OS=Chlorocebus sabaeus OX=60711 GN=HIST3H2BB PE=3 SV=1	13899.5	MS20-17_ISL_410545_Chlorocebus	1	0	1	0
17	tr|A0A0D9R6C1|A0A0D9R6C1_CHLSB	Histone H2B OS=Chlorocebus sabaeus OX=60711 GN=HIST1H2BD PE=3 SV=1	13927.6	MS20-17_ISL_410545_Chlorocebus	6	8	1	1
18	tr|A0A0D9RNJ1|A0A0D9RNJ1_CHLSB	Elongation factor 1-alpha OS=Chlorocebus sabaeus OX=60711 PE=3 SV=1	50451.2	MS20-17_ISL_410545_Chlorocebus	661	645	25	26
18	tr|A0A0D9RV06|A0A0D9RV06_CHLSB	Elongation factor 1-alpha OS=Chlorocebus sabaeus OX=60711 GN=EEF1A2 PE=3 SV=1	50780.4	MS20-17_ISL_410545_Chlorocebus	18	15	4	5
19	tr|A0A0D9S4M6|A0A0D9S4M6_CHLSB	Protein disulfide-isomerase OS=Chlorocebus sabaeus OX=60711 GN=P4HB PE=3 SV=1	57701.8	MS20-17_ISL_410545_Chlorocebus	663	777	44	42
20	tr|A0A0D9QYB1|A0A0D9QYB1_CHLSB	ATP synthase subunit beta OS=Chlorocebus sabaeus OX=60711 GN=ATP5F1B PE=3 SV=1	56369.5	MS20-17_ISL_410545_Chlorocebus	579	606	30	28
21	tr|H6U5Q1|H6U5Q1_CHLAE	Nucleolin OS=Chlorocebus aethiops OX=9534 PE=2 SV=1	76879.5	MS20-17_ISL_410545_Chlorocebus	465	520	40	37
22	tr|A0A0D9REP7|A0A0D9REP7_CHLSB	Eukaryotic translation elongation factor 2 OS=Chlorocebus sabaeus OX=60711 GN=EEF2 PE=4 SV=1	96232.3	MS20-17_ISL_410545_Chlorocebus	640	634	62	58
22	tr|A0A0D9S0P9|A0A0D9S0P9_CHLSB	Elongation factor Tu GTP binding domain containing 2 OS=Chlorocebus sabaeus OX=60711 GN=EFTUD2 PE=4 SV=1	110350	MS20-17_ISL_410545_Chlorocebus	47	52	18	21
23	tr|A0A0D9RZE8|A0A0D9RZE8_CHLSB	ATP synthase subunit alpha OS=Chlorocebus sabaeus OX=60711 GN=ATP5F1A PE=3 SV=1	59822.7	MS20-17_ISL_410545_Chlorocebus	538	543	40	38
24	tr|A0A0D9RHQ0|A0A0D9RHQ0_CHLSB	Moesin OS=Chlorocebus sabaeus OX=60711 GN=MSN PE=4 SV=1	67891.8	MS20-17_ISL_410545_Chlorocebus	525	550	57	62
24	tr|A0A0D9RJV9|A0A0D9RJV9_CHLSB	Ezrin OS=Chlorocebus sabaeus OX=60711 GN=EZR PE=4 SV=1	69347.7	MS20-17_ISL_410545_Chlorocebus	276	275	39	36
24	tr|A0A0D9S2M1|A0A0D9S2M1_CHLSB	Radixin OS=Chlorocebus sabaeus OX=60711 GN=RDX PE=4 SV=1	71211.7	MS20-17_ISL_410545_Chlorocebus	31	36	13	11
25	tr|A0A0D9R3W5|A0A0D9R3W5_CHLSB	Protein disulfide-isomerase A4 OS=Chlorocebus sabaeus OX=60711 GN=PDIA4 PE=3 SV=1	73105.9	MS20-17_ISL_410545_Chlorocebus	518	590	44	46
26	tr|A0A0D9S4U3|A0A0D9S4U3_CHLSB	Fatty acid synthase OS=Chlorocebus sabaeus OX=60711 GN=FASN PE=4 SV=1	275071	MS20-17_ISL_410545_Chlorocebus	583	572	96	91
27	tr|A0A0D9RAH5|A0A0D9RAH5_CHLSB	Aldo-keto reductase family 1 member B OS=Chlorocebus sabaeus OX=60711 GN=AKR1B1 PE=4 SV=1	47553.8	MS20-17_ISL_410545_Chlorocebus	374	362	23	20
27	tr|A0A0D9RAA2|A0A0D9RAA2_CHLSB	Aldo_ket_red domain-containing protein OS=Chlorocebus sabaeus OX=60711 PE=4 SV=1	36489	MS20-17_ISL_410545_Chlorocebus	282	269	21	19
27	tr|A0A0D9RAG5|A0A0D9RAG5_CHLSB	Aldo_ket_red domain-containing protein OS=Chlorocebus sabaeus OX=60711 PE=4 SV=1	35726.4	MS20-17_ISL_410545_Chlorocebus	156	171	5	5
27	tr|A0A0D9RA19|A0A0D9RA19_CHLSB	Aldo_ket_red domain-containing protein OS=Chlorocebus sabaeus OX=60711 PE=4 SV=1	37210.3	MS20-17_ISL_410545_Chlorocebus	26	21	2	2
27	tr|A0A0D9SD95|A0A0D9SD95_CHLSB	Aldo_ket_red domain-containing protein OS=Chlorocebus sabaeus OX=60711 PE=4 SV=1	35943.3	MS20-17_ISL_410545_Chlorocebus	12	11	1	1
28	tr|A0A0D9R740|A0A0D9R740_CHLSB	Annexin OS=Chlorocebus sabaeus OX=60711 GN=ANXA1 PE=3 SV=1	38926.1	MS20-17_ISL_410545_Chlorocebus	345	339	31	30
29	tr|A0A0D9R0N5|A0A0D9R0N5_CHLSB	Clathrin heavy chain OS=Chlorocebus sabaeus OX=60711 GN=CLTC PE=3 SV=1	172976	MS20-17_ISL_410545_Chlorocebus	422	446	67	70
29	tr|A0A0D9RGI6|A0A0D9RGI6_CHLSB	Clathrin heavy chain OS=Chlorocebus sabaeus OX=60711 GN=CLTCL1 PE=3 SV=1	219357	MS20-17_ISL_410545_Chlorocebus	35	33	7	6
30	tr|A0A0D9RHV9|A0A0D9RHV9_CHLSB	14_3_3 domain-containing protein OS=Chlorocebus sabaeus OX=60711 PE=3 SV=1	27879.8	MS20-17_ISL_410545_Chlorocebus	385	443	19	19
30	tr|A0A0D9RNM2|A0A0D9RNM2_CHLSB	Tyrosine 3-monooxygenase/tryptophan 5-monooxygenase activation protein epsilon OS=Chlorocebus sabaeus OX=60711 GN=YWHAE PE=3 SV=1	27572.7	MS20-17_ISL_410545_Chlorocebus	140	157	12	12
30	tr|A0A0D9RZW1|A0A0D9RZW1_CHLSB	Tyrosine 3-monooxygenase/tryptophan 5-monooxygenase activation protein gamma OS=Chlorocebus sabaeus OX=60711 GN=YWHAG PE=3 SV=1	28456	MS20-17_ISL_410545_Chlorocebus	148	156	11	10
30	tr|A0A0D9R827|A0A0D9R827_CHLSB	Tyrosine 3-monooxygenase/tryptophan 5-monooxygenase activation protein eta OS=Chlorocebus sabaeus OX=60711 GN=YWHAH PE=3 SV=1	28372.1	MS20-17_ISL_410545_Chlorocebus	28	28	6	6
30	tr|A0A0D9R482|A0A0D9R482_CHLSB	Tyrosine 3-monooxygenase/tryptophan 5-monooxygenase activation protein theta OS=Chlorocebus sabaeus OX=60711 GN=YWHAQ PE=3 SV=1	14193.7	MS20-17_ISL_410545_Chlorocebus	10	14	2	6
30	tr|A0A0D9RP06|A0A0D9RP06_CHLSB	Tyrosine 3-monooxygenase/tryptophan 5-monooxygenase activation protein beta OS=Chlorocebus sabaeus OX=60711 GN=YWHAB PE=3 SV=1	28178.9	MS20-17_ISL_410545_Chlorocebus	22	27	2	3
31	tr|A0A0D9R9X4|A0A0D9R9X4_CHLSB	Fibronectin 1 OS=Chlorocebus sabaeus OX=60711 GN=FN1 PE=4 SV=1	253021	MS20-17_ISL_410545_Chlorocebus	325	339	50	49
32	tr|A0A0D9RKT4|A0A0D9RKT4_CHLSB	Transketolase OS=Chlorocebus sabaeus OX=60711 GN=TKT PE=4 SV=1	68489	MS20-17_ISL_410545_Chlorocebus	363	371	33	33
33	tr|A0A0D9R2J6|A0A0D9R2J6_CHLSB	AHNAK nucleoprotein OS=Chlorocebus sabaeus OX=60711 GN=AHNAK PE=4 SV=1	463147	MS20-17_ISL_410545_Chlorocebus	181	262	57	78
34	tr|A0A0D9QZN3|A0A0D9QZN3_CHLSB	Nucleoside diphosphate kinase OS=Chlorocebus sabaeus OX=60711 GN=NME2 PE=3 SV=1	17387	MS20-17_ISL_410545_Chlorocebus	369	378	12	12
34	tr|A0A0D9QZN2|A0A0D9QZN2_CHLSB	Nucleoside diphosphate kinase OS=Chlorocebus sabaeus OX=60711 GN=NME1 PE=3 SV=1	17352.7	MS20-17_ISL_410545_Chlorocebus	13	18	3	5
35	tr|A0A0D9REC9|A0A0D9REC9_CHLSB	Phosphoglycerate kinase OS=Chlorocebus sabaeus OX=60711 PE=3 SV=1	41654.8	MS20-17_ISL_410545_Chlorocebus	323	344	29	29
35	tr|A0A0D9SD67|A0A0D9SD67_CHLSB	Phosphoglycerate kinase OS=Chlorocebus sabaeus OX=60711 GN=PGK2 PE=3 SV=1	45206.5	MS20-17_ISL_410545_Chlorocebus	5	6	3	3
35	tr|A0A0D9RHG3|A0A0D9RHG3_CHLSB	Phosphoglycerate kinase OS=Chlorocebus sabaeus OX=60711 PE=3 SV=1	43962.9	MS20-17_ISL_410545_Chlorocebus	1	0	1	0
36	tr|A0A0D9S4Z6|A0A0D9S4Z6_CHLSB	Lamin A/C OS=Chlorocebus sabaeus OX=60711 GN=LMNA PE=3 SV=1	74310.7	MS20-17_ISL_410545_Chlorocebus	312	319	47	47
36	tr|A0A0D9RGH9|A0A0D9RGH9_CHLSB	Lamin B2 OS=Chlorocebus sabaeus OX=60711 GN=LMNB2 PE=3 SV=1	70059.7	MS20-17_ISL_410545_Chlorocebus	125	126	31	30
36	tr|A0A0D9RPS0|A0A0D9RPS0_CHLSB	Lamin B1 OS=Chlorocebus sabaeus OX=60711 GN=LMNB1 PE=3 SV=1	66697.7	MS20-17_ISL_410545_Chlorocebus	60	73	16	17
37	tr|A0A0D9RAM8|A0A0D9RAM8_CHLSB	Protein disulfide-isomerase OS=Chlorocebus sabaeus OX=60711 GN=PDIA3 PE=3 SV=1	57143	MS20-17_ISL_410545_Chlorocebus	340	387	28	34
38	tr|A0A0D9R5A7|A0A0D9R5A7_CHLSB	Uncharacterized protein OS=Chlorocebus sabaeus OX=60711 PE=4 SV=1	51530.6	MS20-17_ISL_410545_Chlorocebus	314	332	21	23
38	tr|A0A0D9R7Z4|A0A0D9R7Z4_CHLSB	Uncharacterized protein OS=Chlorocebus sabaeus OX=60711 PE=4 SV=1	51555	MS20-17_ISL_410545_Chlorocebus	0	1	0	1
39	tr|A0A0D9R755|A0A0D9R755_CHLSB	Aldehyde dehydrogenase 1 family member A1 OS=Chlorocebus sabaeus OX=60711 GN=ALDH1A1 PE=3 SV=1	55409.2	MS20-17_ISL_410545_Chlorocebus	244	294	30	30
39	tr|A0A0D9S3S0|A0A0D9S3S0_CHLSB	Aldedh domain-containing protein OS=Chlorocebus sabaeus OX=60711 PE=3 SV=1	56864.8	MS20-17_ISL_410545_Chlorocebus	13	20	6	7
39	tr|A0A0D9S9K6|A0A0D9S9K6_CHLSB	Aldehyde dehydrogenase 1 family member B1 OS=Chlorocebus sabaeus OX=60711 GN=ALDH1B1 PE=3 SV=1	57684.3	MS20-17_ISL_410545_Chlorocebus	11	6	5	4
39	tr|A0A0D9RHQ6|A0A0D9RHQ6_CHLSB	Aldehyde dehydrogenase 1 family member A2 OS=Chlorocebus sabaeus OX=60711 GN=ALDH1A2 PE=3 SV=1	57110.1	MS20-17_ISL_410545_Chlorocebus	2	2	2	2
40	tr|A0A0D9QV93|A0A0D9QV93_CHLSB	Ribosomal protein S3 OS=Chlorocebus sabaeus OX=60711 GN=RPS3 PE=3 SV=1	26842.5	MS20-17_ISL_410545_Chlorocebus	317	304	29	27
41	tr|A0A0D9RZX0|A0A0D9RZX0_CHLSB	Malate dehydrogenase 2 OS=Chlorocebus sabaeus OX=60711 GN=MDH2 PE=4 SV=1	44503.2	MS20-17_ISL_410545_Chlorocebus	270	283	23	20
42	tr|A0A0D9QVJ0|A0A0D9QVJ0_CHLSB	Actinin alpha 4 OS=Chlorocebus sabaeus OX=60711 GN=ACTN4 PE=4 SV=1	105245	MS20-17_ISL_410545_Chlorocebus	296	341	46	47
42	tr|A0A0D9RKZ5|A0A0D9RKZ5_CHLSB	Actinin alpha 1 OS=Chlorocebus sabaeus OX=60711 GN=ACTN1 PE=4 SV=1	106097	MS20-17_ISL_410545_Chlorocebus	166	182	22	25
43	tr|A0A0D9RG87|A0A0D9RG87_CHLSB	Uncharacterized protein OS=Chlorocebus sabaeus OX=60711 PE=3 SV=1	10938.9	MS20-17_ISL_410545_Chlorocebus	284	302	20	17
44	tr|A0A0D9R2H5|A0A0D9R2H5_CHLSB	Calreticulin OS=Chlorocebus sabaeus OX=60711 GN=CALR PE=3 SV=1	48282.9	MS20-17_ISL_410545_Chlorocebus	294	359	19	19
45	tr|A0A0D9RRC2|A0A0D9RRC2_CHLSB	Annexin OS=Chlorocebus sabaeus OX=60711 GN=ANXA4 PE=3 SV=1	36198.3	MS20-17_ISL_410545_Chlorocebus	311	355	31	33
46	tr|A0A0D9S2A3|A0A0D9S2A3_CHLSB	Calmodulin 1 OS=Chlorocebus sabaeus OX=60711 GN=CALM1 PE=3 SV=1	16826.8	MS20-17_ISL_410545_Chlorocebus	248	296	7	7
47	tr|A0A0D9QW25|A0A0D9QW25_CHLSB	Chaperonin containing TCP1 subunit 2 OS=Chlorocebus sabaeus OX=60711 GN=CCT2 PE=3 SV=1	57794.3	MS20-17_ISL_410545_Chlorocebus	276	277	37	35
48	tr|A0A0D9S2A5|A0A0D9S2A5_CHLSB	ATP citrate lyase OS=Chlorocebus sabaeus OX=60711 GN=ACLY PE=4 SV=1	66785.1	MS20-17_ISL_410545_Chlorocebus	254	259	35	33
49	tr|A0A0D9RGD1|A0A0D9RGD1_CHLSB	Eukaryotic translation initiation factor 4A1 OS=Chlorocebus sabaeus OX=60711 GN=EIF4A1 PE=3 SV=1	46352.6	MS20-17_ISL_410545_Chlorocebus	287	282	28	29
49	tr|A0A0D9RA46|A0A0D9RA46_CHLSB	Eukaryotic translation initiation factor 4A2 OS=Chlorocebus sabaeus OX=60711 GN=EIF4A2 PE=3 SV=1	41492.2	MS20-17_ISL_410545_Chlorocebus	6	7	1	2
50	tr|A0A0D9RWS9|A0A0D9RWS9_CHLSB	IQ motif containing GTPase activating protein 1 OS=Chlorocebus sabaeus OX=60711 GN=IQGAP1 PE=4 SV=1	189659	MS20-17_ISL_410545_Chlorocebus	268	301	51	47
50	tr|A0A0D9S4V1|A0A0D9S4V1_CHLSB	IQ motif containing GTPase activating protein 3 OS=Chlorocebus sabaeus OX=60711 GN=IQGAP3 PE=4 SV=1	185223	MS20-17_ISL_410545_Chlorocebus	3	5	3	5
50	tr|A0A0D9RS70|A0A0D9RS70_CHLSB	IQ motif containing GTPase activating protein 2 OS=Chlorocebus sabaeus OX=60711 GN=IQGAP2 PE=4 SV=1	181011	MS20-17_ISL_410545_Chlorocebus	2	1	2	1
51	tr|A0A0D9SCL0|A0A0D9SCL0_CHLSB	Histone H3 OS=Chlorocebus sabaeus OX=60711 GN=HIST1H3A PE=3 SV=1	15508.5	MS20-17_ISL_410545_Chlorocebus	535	473	15	17
51	tr|A0A0D9SAA1|A0A0D9SAA1_CHLSB	Histone H3 OS=Chlorocebus sabaeus OX=60711 PE=3 SV=1	15435.5	MS20-17_ISL_410545_Chlorocebus	24	16	1	1
51	tr|A0A0D9QXU6|A0A0D9QXU6_CHLSB	Histone H3 OS=Chlorocebus sabaeus OX=60711 PE=3 SV=1	15375.5	MS20-17_ISL_410545_Chlorocebus	4	3	1	1
52	tr|A0A0D9R328|A0A0D9R328_CHLSB	Glucose-6-phosphate 1-dehydrogenase OS=Chlorocebus sabaeus OX=60711 GN=G6PD PE=3 SV=1	59672.1	MS20-17_ISL_410545_Chlorocebus	197	210	32	33
53	tr|A0A0D9R4K9|A0A0D9R4K9_CHLSB	Protein disulfide isomerase family A member 6 OS=Chlorocebus sabaeus OX=60711 GN=PDIA6 PE=3 SV=1	48428.3	MS20-17_ISL_410545_Chlorocebus	240	241	20	19
54	tr|A0A0D9R9Y5|A0A0D9R9Y5_CHLSB	Chaperonin containing TCP1 subunit 8 OS=Chlorocebus sabaeus OX=60711 GN=CCT8 PE=3 SV=1	60105.7	MS20-17_ISL_410545_Chlorocebus	198	227	30	32
55	tr|A0A0D9SCL3|A0A0D9SCL3_CHLSB	Histone cluster 1 H1 family member e OS=Chlorocebus sabaeus OX=60711 GN=HIST1H1E PE=3 SV=1	21882	MS20-17_ISL_410545_Chlorocebus	228	208	16	17
55	tr|A0A0D9SCJ9|A0A0D9SCJ9_CHLSB	Histone cluster 1 H1 family member b OS=Chlorocebus sabaeus OX=60711 GN=HIST1H1B PE=3 SV=1	22592.5	MS20-17_ISL_410545_Chlorocebus	91	81	8	8
55	tr|A0A0D9SCL1|A0A0D9SCL1_CHLSB	Histone cluster 1 H1 family member d OS=Chlorocebus sabaeus OX=60711 GN=HIST1H1D PE=3 SV=1	22352.3	MS20-17_ISL_410545_Chlorocebus	1	0	1	0
55	tr|A0A0D9SCM1|A0A0D9SCM1_CHLSB	Histone cluster 1 H1 family member a OS=Chlorocebus sabaeus OX=60711 GN=HIST1H1A PE=3 SV=1	21842.8	MS20-17_ISL_410545_Chlorocebus	1	0	1	0
55	tr|A0A0D9SCL6|A0A0D9SCL6_CHLSB	Histone cluster 1 H1 family member t OS=Chlorocebus sabaeus OX=60711 GN=HIST1H1T PE=3 SV=1	22044.6	MS20-17_ISL_410545_Chlorocebus	0	1	0	1
56	tr|A0A0D9R2K9|A0A0D9R2K9_CHLSB	Eukaryotic translation elongation factor 1 gamma OS=Chlorocebus sabaeus OX=60711 GN=EEF1G PE=4 SV=1	50433.3	MS20-17_ISL_410545_Chlorocebus	209	189	20	22
57	tr|A0A0D9RD14|A0A0D9RD14_CHLSB	Dynein cytoplasmic 1 heavy chain 1 OS=Chlorocebus sabaeus OX=60711 GN=DYNC1H1 PE=4 SV=1	469389	MS20-17_ISL_410545_Chlorocebus	180	200	97	97
58	tr|A0A0D9RUB7|A0A0D9RUB7_CHLSB	Uncharacterized protein OS=Chlorocebus sabaeus OX=60711 PE=3 SV=1	50002.5	MS20-17_ISL_410545_Chlorocebus	190	178	23	23
58	tr|A0A0D9S0B8|A0A0D9S0B8_CHLSB	Uncharacterized protein OS=Chlorocebus sabaeus OX=60711 PE=3 SV=1	56329	MS20-17_ISL_410545_Chlorocebus	2	1	1	1
59	tr|A0A0D9RVK4|A0A0D9RVK4_CHLSB	Heterogeneous nuclear ribonucleoprotein C (C1/C2) OS=Chlorocebus sabaeus OX=60711 GN=HNRNPC PE=4 SV=1	32374.9	MS20-17_ISL_410545_Chlorocebus	183	184	17	15
60	tr|A0A0D9RZJ3|A0A0D9RZJ3_CHLSB	Serpin family E member 1 OS=Chlorocebus sabaeus OX=60711 GN=SERPINE1 PE=3 SV=1	45111.1	MS20-17_ISL_410545_Chlorocebus	157	166	20	20
61	tr|A0A0D9QY94|A0A0D9QY94_CHLSB	L-lactate dehydrogenase OS=Chlorocebus sabaeus OX=60711 PE=3 SV=1	39887.9	MS20-17_ISL_410545_Chlorocebus	245	249	23	21
61	tr|A0A0D9R6G5|A0A0D9R6G5_CHLSB	L-lactate dehydrogenase OS=Chlorocebus sabaeus OX=60711 GN=LDHB PE=3 SV=1	36930.3	MS20-17_ISL_410545_Chlorocebus	143	165	16	16
61	tr|A0A0D9RUA5|A0A0D9RUA5_CHLSB	L-lactate dehydrogenase OS=Chlorocebus sabaeus OX=60711 PE=3 SV=1	38231.2	MS20-17_ISL_410545_Chlorocebus	28	24	4	4
62	tr|A0A0D9RXL9|A0A0D9RXL9_CHLSB	Chaperonin containing TCP1 subunit 5 OS=Chlorocebus sabaeus OX=60711 GN=CCT5 PE=4 SV=1	60075	MS20-17_ISL_410545_Chlorocebus	195	180	33	26
63	tr|A0A0D9RCV3|A0A0D9RCV3_CHLSB	Triosephosphate isomerase OS=Chlorocebus sabaeus OX=60711 GN=TPI1 PE=3 SV=1	31123.9	MS20-17_ISL_410545_Chlorocebus	204	214	17	17
64	tr|A0A0D9SA58|A0A0D9SA58_CHLSB	Phosphoglycerate mutase OS=Chlorocebus sabaeus OX=60711 PE=3 SV=1	28899.9	MS20-17_ISL_410545_Chlorocebus	229	231	16	15
65	tr|Q4R4G2|Q4R4G2_CHLAE	Signal transducer and activator of transcription OS=Chlorocebus aethiops OX=9534 GN=STAT1 alpha PE=2 SV=1	87891.8	MS20-17_ISL_410545_Chlorocebus	188	213	38	37
65	tr|Q1T7F0|Q1T7F0_CHLAE	Signal transducer and activator of transcription OS=Chlorocebus aethiops OX=9534 GN=STAT1 beta PE=2 SV=1	83632.8	MS20-17_ISL_410545_Chlorocebus	1	0	1	0
66	tr|A0A0D9RD03|A0A0D9RD03_CHLSB	Valosin containing protein OS=Chlorocebus sabaeus OX=60711 GN=VCP PE=3 SV=1	89950	MS20-17_ISL_410545_Chlorocebus	162	200	32	36
67	tr|A0A0D9R8K5|A0A0D9R8K5_CHLSB	Carbonyl reductase 1 OS=Chlorocebus sabaeus OX=60711 GN=CBR1 PE=3 SV=1	25917.9	MS20-17_ISL_410545_Chlorocebus	167	170	16	17
67	tr|A0A0D9R8J9|A0A0D9R8J9_CHLSB	Carbonyl reductase 3 OS=Chlorocebus sabaeus OX=60711 GN=CBR3 PE=3 SV=1	31226	MS20-17_ISL_410545_Chlorocebus	1	1	1	1
68	tr|A0A0D9RBD8|A0A0D9RBD8_CHLSB	Nucleophosmin 1 OS=Chlorocebus sabaeus OX=60711 GN=NPM1 PE=4 SV=1	32711.9	MS20-17_ISL_410545_Chlorocebus	157	164	16	15
68	tr|A0A0D9R3T6|A0A0D9R3T6_CHLSB	Uncharacterized protein OS=Chlorocebus sabaeus OX=60711 PE=4 SV=1	28635.1	MS20-17_ISL_410545_Chlorocebus	0	1	0	1
69	tr|A0A0D9S7U2|A0A0D9S7U2_CHLSB	Splicing factor proline and glutamine rich OS=Chlorocebus sabaeus OX=60711 GN=SFPQ PE=4 SV=1	76270.7	MS20-17_ISL_410545_Chlorocebus	179	176	27	26
70	tr|A0A0D9RQR8|A0A0D9RQR8_CHLSB	Protein kinase, DNA-activated, catalytic subunit OS=Chlorocebus sabaeus OX=60711 GN=PRKDC PE=3 SV=1	474340	MS20-17_ISL_410545_Chlorocebus	168	170	76	78
71	tr|A0A0D9RNX3|A0A0D9RNX3_CHLSB	Heterogeneous nuclear ribonucleoprotein A2/B1 OS=Chlorocebus sabaeus OX=60711 GN=HNRNPA2B1 PE=4 SV=1	37463.8	MS20-17_ISL_410545_Chlorocebus	160	197	22	22
71	tr|A0A0D9QZF1|A0A0D9QZF1_CHLSB	Heterogeneous nuclear ribonucleoprotein A1 OS=Chlorocebus sabaeus OX=60711 GN=HNRNPA1 PE=4 SV=1	38807.1	MS20-17_ISL_410545_Chlorocebus	148	200	16	17
71	tr|A0A0D9RPE9|A0A0D9RPE9_CHLSB	Heterogeneous nuclear ribonucleoprotein A3 OS=Chlorocebus sabaeus OX=60711 GN=HNRNPA3 PE=4 SV=1	39798.7	MS20-17_ISL_410545_Chlorocebus	90	113	12	15
72	tr|A0A0D9RZQ0|A0A0D9RZQ0_CHLSB	Solute carrier family 25 member 6 OS=Chlorocebus sabaeus OX=60711 GN=SLC25A6 PE=3 SV=1	33073.3	MS20-17_ISL_410545_Chlorocebus	176	182	21	23
72	tr|A0A0D9S0H6|A0A0D9S0H6_CHLSB	Solute carrier family 25 member 5 OS=Chlorocebus sabaeus OX=60711 GN=SLC25A5 PE=3 SV=1	33102.2	MS20-17_ISL_410545_Chlorocebus	30	35	6	5
72	tr|A0A0D9S2H0|A0A0D9S2H0_CHLSB	Solute carrier family 25 member 4 OS=Chlorocebus sabaeus OX=60711 GN=SLC25A4 PE=3 SV=1	25858.5	MS20-17_ISL_410545_Chlorocebus	1	1	1	1
73	tr|A0A0D9RIN2|A0A0D9RIN2_CHLSB	Tropomyosin 1 OS=Chlorocebus sabaeus OX=60711 GN=TPM1 PE=3 SV=1	32817.7	MS20-17_ISL_410545_Chlorocebus	140	145	21	19
73	tr|A0A0D9S5H6|A0A0D9S5H6_CHLSB	Uncharacterized protein OS=Chlorocebus sabaeus OX=60711 PE=3 SV=1	29036.7	MS20-17_ISL_410545_Chlorocebus	179	184	15	15
73	tr|A0A0D9R0F7|A0A0D9R0F7_CHLSB	Tropomyosin 4 OS=Chlorocebus sabaeus OX=60711 GN=TPM4 PE=3 SV=1	33169	MS20-17_ISL_410545_Chlorocebus	12	13	4	4
74	tr|A0A0D9SCK1|A0A0D9SCK1_CHLSB	Histone H2A OS=Chlorocebus sabaeus OX=60711 PE=3 SV=1	14083	MS20-17_ISL_410545_Chlorocebus	437	437	14	15
74	tr|A0A0D9S9R8|A0A0D9S9R8_CHLSB	Histone H2A OS=Chlorocebus sabaeus OX=60711 PE=3 SV=1	13544.5	MS20-17_ISL_410545_Chlorocebus	19	22	3	4
74	tr|A0A0D9SA92|A0A0D9SA92_CHLSB	Histone H2A OS=Chlorocebus sabaeus OX=60711 GN=HIST2H2AB PE=3 SV=1	13986.8	MS20-17_ISL_410545_Chlorocebus	23	19	4	4
74	tr|A0A0D9SCL4|A0A0D9SCL4_CHLSB	Histone H2A OS=Chlorocebus sabaeus OX=60711 GN=HIST1H2AC PE=3 SV=1	14096.9	MS20-17_ISL_410545_Chlorocebus	43	43	2	2
74	tr|A0A0D9SAA0|A0A0D9SAA0_CHLSB	Histone H2A OS=Chlorocebus sabaeus OX=60711 PE=3 SV=1	14086.9	MS20-17_ISL_410545_Chlorocebus	5	12	1	1
75	Italy|EPI_ISL_410545_S		143369	MS20-17_ISL_410545_Chlorocebus	244	268	28	31
76	tr|A0A0D9S2I7|A0A0D9S2I7_CHLSB	Cytoskeleton associated protein 4 OS=Chlorocebus sabaeus OX=60711 GN=CKAP4 PE=4 SV=1	65707.6	MS20-17_ISL_410545_Chlorocebus	154	164	27	26
77	tr|A0A0D9RDS4|A0A0D9RDS4_CHLSB	Talin 1 OS=Chlorocebus sabaeus OX=60711 GN=TLN1 PE=4 SV=1	273508	MS20-17_ISL_410545_Chlorocebus	165	169	44	43
77	tr|A0A0D9RIK8|A0A0D9RIK8_CHLSB	Talin 2 OS=Chlorocebus sabaeus OX=60711 GN=TLN2 PE=4 SV=1	273673	MS20-17_ISL_410545_Chlorocebus	1	1	1	1
78	tr|A0A0D9RFF7|A0A0D9RFF7_CHLSB	40S ribosomal protein S4 OS=Chlorocebus sabaeus OX=60711 PE=3 SV=1	29804.2	MS20-17_ISL_410545_Chlorocebus	172	174	24	26
79	tr|A0A0D9R1W7|A0A0D9R1W7_CHLSB	Elongation factor Tu OS=Chlorocebus sabaeus OX=60711 GN=TUFM PE=3 SV=1	50392.6	MS20-17_ISL_410545_Chlorocebus	135	149	19	23
80	tr|A0A0D9RWK1|A0A0D9RWK1_CHLSB	UDP-glucose 6-dehydrogenase OS=Chlorocebus sabaeus OX=60711 GN=UGDH PE=3 SV=1	55673.5	MS20-17_ISL_410545_Chlorocebus	137	142	19	21
81	tr|A0A0D9RS82|A0A0D9RS82_CHLSB	T-complex protein 1 subunit eta OS=Chlorocebus sabaeus OX=60711 GN=CCT7 PE=3 SV=1	59707.1	MS20-17_ISL_410545_Chlorocebus	153	144	26	21
82	tr|A0A0D9RA32|A0A0D9RA32_CHLSB	Heterogeneous nuclear ribonucleoprotein U OS=Chlorocebus sabaeus OX=60711 GN=HNRNPU PE=4 SV=1	89711.5	MS20-17_ISL_410545_Chlorocebus	136	141	22	20
83	tr|A0A0D9RP68|A0A0D9RP68_CHLSB	Spectrin alpha, non-erythrocytic 1 OS=Chlorocebus sabaeus OX=60711 GN=SPTAN1 PE=4 SV=1	285830	MS20-17_ISL_410545_Chlorocebus	148	154	57	60
84	tr|A0A0D9RZW6|A0A0D9RZW6_CHLSB	Heat shock protein family B (small) member 1 OS=Chlorocebus sabaeus OX=60711 GN=HSPB1 PE=3 SV=1	16498.3	MS20-17_ISL_410545_Chlorocebus	151	171	10	10
85	tr|A0A0D9R9G7|A0A0D9R9G7_CHLSB	Vinculin OS=Chlorocebus sabaeus OX=60711 GN=VCL PE=4 SV=1	124381	MS20-17_ISL_410545_Chlorocebus	152	168	41	38
86	tr|A0A0D9QX89|A0A0D9QX89_CHLSB	Glucose-6-phosphate isomerase OS=Chlorocebus sabaeus OX=60711 GN=GPI PE=3 SV=1	67780.5	MS20-17_ISL_410545_Chlorocebus	157	151	18	17
87	tr|A0A0D9S4W9|A0A0D9S4W9_CHLSB	T-complex protein 1 subunit gamma OS=Chlorocebus sabaeus OX=60711 GN=CCT3 PE=3 SV=1	61048.6	MS20-17_ISL_410545_Chlorocebus	146	162	27	27
88	tr|A0A0D9SA62|A0A0D9SA62_CHLSB	Peptidyl-prolyl cis-trans isomerase OS=Chlorocebus sabaeus OX=60711 PE=3 SV=1	23873.6	MS20-17_ISL_410545_Chlorocebus	144	168	10	12
88	tr|A0A0D9RQ45|A0A0D9RQ45_CHLSB	Peptidyl-prolyl cis-trans isomerase OS=Chlorocebus sabaeus OX=60711 GN=PPIC PE=3 SV=1	22772.8	MS20-17_ISL_410545_Chlorocebus	4	3	1	1
89	tr|A0A0D9RCP4|A0A0D9RCP4_CHLSB	Prohibitin OS=Chlorocebus sabaeus OX=60711 GN=PHB2 PE=3 SV=1	31819	MS20-17_ISL_410545_Chlorocebus	146	135	15	15
90	tr|A0A0D9RHW7|A0A0D9RHW7_CHLSB	Polyadenylate-binding protein OS=Chlorocebus sabaeus OX=60711 GN=PABPC1 PE=3 SV=1	70853.9	MS20-17_ISL_410545_Chlorocebus	164	145	22	23
90	tr|A0A0D9S7P0|A0A0D9S7P0_CHLSB	Polyadenylate-binding protein OS=Chlorocebus sabaeus OX=60711 GN=PABPC4 PE=3 SV=1	72660.1	MS20-17_ISL_410545_Chlorocebus	14	10	4	3
91	sp|Q2L9X0|RSSA_CHLAE	40S ribosomal protein SA OS=Chlorocebus aethiops OX=9534 GN=RPSA PE=2 SV=3	32961.5	MS20-17_ISL_410545_Chlorocebus	122	140	12	11
92	tr|A0A0D9RJC0|A0A0D9RJC0_CHLSB	T-complex 1 OS=Chlorocebus sabaeus OX=60711 GN=TCP1 PE=3 SV=1	60746.7	MS20-17_ISL_410545_Chlorocebus	129	131	23	22
93	tr|A0A0D9R9Q4|A0A0D9R9Q4_CHLSB	X-ray repair cross-complementing protein 5 OS=Chlorocebus sabaeus OX=60711 GN=XRCC5 PE=3 SV=1	83233.4	MS20-17_ISL_410545_Chlorocebus	149	142	32	27
94	tr|A0A0D9R7T1|A0A0D9R7T1_CHLSB	Heterogeneous nuclear ribonucleoprotein H1 OS=Chlorocebus sabaeus OX=60711 GN=HNRNPH1 PE=4 SV=1	47282.7	MS20-17_ISL_410545_Chlorocebus	136	151	11	11
94	tr|A0A0D9SAP7|A0A0D9SAP7_CHLSB	Heterogeneous nuclear ribonucleoprotein H2 OS=Chlorocebus sabaeus OX=60711 GN=HNRNPH2 PE=4 SV=1	49531.4	MS20-17_ISL_410545_Chlorocebus	3	6	1	2
95	tr|A0A0D9RB24|A0A0D9RB24_CHLSB	Nucleosome assembly protein 1 like 4 OS=Chlorocebus sabaeus OX=60711 GN=NAP1L4 PE=3 SV=1	43066	MS20-17_ISL_410545_Chlorocebus	78	70	11	12
95	tr|A0A0D9QVJ9|A0A0D9QVJ9_CHLSB	Nucleosome assembly protein 1 like 1 OS=Chlorocebus sabaeus OX=60711 GN=NAP1L1 PE=3 SV=1	43523.3	MS20-17_ISL_410545_Chlorocebus	108	131	9	8
96	tr|A0A0D9R7Q1|A0A0D9R7Q1_CHLSB	Calnexin OS=Chlorocebus sabaeus OX=60711 GN=CANX PE=3 SV=1	69886	MS20-17_ISL_410545_Chlorocebus	131	163	17	19
97	tr|A0A0D9SBN8|A0A0D9SBN8_CHLSB	S4 RNA-binding domain-containing protein OS=Chlorocebus sabaeus OX=60711 PE=3 SV=1	22693.6	MS20-17_ISL_410545_Chlorocebus	163	165	20	17
98	tr|A0A0D9R8K4|A0A0D9R8K4_CHLSB	Glutathione S-transferase pi 1 OS=Chlorocebus sabaeus OX=60711 GN=GSTP1 PE=4 SV=1	42855	MS20-17_ISL_410545_Chlorocebus	132	120	5	5
99	tr|A0A0D9RKP7|A0A0D9RKP7_CHLSB	PPR_long domain-containing protein OS=Chlorocebus sabaeus OX=60711 PE=4 SV=1	159835	MS20-17_ISL_410545_Chlorocebus	125	141	45	47
100	tr|A0A0D9RH37|A0A0D9RH37_CHLSB	Peroxiredoxin 6 OS=Chlorocebus sabaeus OX=60711 GN=PRDX6 PE=4 SV=1	25121.2	MS20-17_ISL_410545_Chlorocebus	125	142	17	17
101	tr|A0A0D9R6N8|A0A0D9R6N8_CHLSB	Receptor for activated C kinase 1 OS=Chlorocebus sabaeus OX=60711 GN=RACK1 PE=4 SV=1	43308.8	MS20-17_ISL_410545_Chlorocebus	118	146	11	13
102	tr|A0A0D9R0F3|A0A0D9R0F3_CHLSB	X-ray repair cross complementing 6 OS=Chlorocebus sabaeus OX=60711 GN=XRCC6 PE=4 SV=1	70082.2	MS20-17_ISL_410545_Chlorocebus	129	149	27	31
103	tr|A0A0D9R2T1|A0A0D9R2T1_CHLSB	Glucosidase II alpha subunit OS=Chlorocebus sabaeus OX=60711 GN=GANAB PE=3 SV=1	103511	MS20-17_ISL_410545_Chlorocebus	122	118	28	22
104	tr|A0A0D9RJE1|A0A0D9RJE1_CHLSB	DExH-box helicase 9 OS=Chlorocebus sabaeus OX=60711 GN=DHX9 PE=4 SV=1	126203	MS20-17_ISL_410545_Chlorocebus	130	131	30	32
105	tr|A0A0D9RWY0|A0A0D9RWY0_CHLSB	Ubiquitin carboxyl-terminal hydrolase OS=Chlorocebus sabaeus OX=60711 GN=UCHL1 PE=3 SV=1	25092.5	MS20-17_ISL_410545_Chlorocebus	118	124	11	10
106	tr|A0A0D9RKH2|A0A0D9RKH2_CHLSB	Profilin OS=Chlorocebus sabaeus OX=60711 GN=PFN1 PE=3 SV=1	15215.6	MS20-17_ISL_410545_Chlorocebus	117	140	10	10
107	tr|A0A0D9RTB5|A0A0D9RTB5_CHLSB	Glutamyl-prolyl-tRNA synthetase OS=Chlorocebus sabaeus OX=60711 GN=EPRS PE=3 SV=1	173101	MS20-17_ISL_410545_Chlorocebus	109	120	31	29
108	tr|A0A0D9QXL4|A0A0D9QXL4_CHLSB	Eukaryotic translation initiation factor 3 subunit A OS=Chlorocebus sabaeus OX=60711 GN=EIF3A PE=3 SV=1	146238	MS20-17_ISL_410545_Chlorocebus	115	127	36	43
109	tr|A0A0D9S873|A0A0D9S873_CHLSB	Chloride intracellular channel protein OS=Chlorocebus sabaeus OX=60711 GN=CLIC4 PE=3 SV=1	29044.9	MS20-17_ISL_410545_Chlorocebus	93	110	10	13
110	tr|A0A0D9RG78|A0A0D9RG78_CHLSB	Integrin beta OS=Chlorocebus sabaeus OX=60711 GN=ITGB1 PE=3 SV=1	91650.3	MS20-17_ISL_410545_Chlorocebus	105	119	9	11
111	tr|A0A0D9S5P1|A0A0D9S5P1_CHLSB	Protein S100 OS=Chlorocebus sabaeus OX=60711 GN=S100A6 PE=3 SV=1	10230.4	MS20-17_ISL_410545_Chlorocebus	108	100	9	9
112	tr|A0A0D9R6L1|A0A0D9R6L1_CHLSB	Heterogeneous nuclear ribonucleoprotein M OS=Chlorocebus sabaeus OX=60711 GN=HNRNPM PE=4 SV=1	73825.6	MS20-17_ISL_410545_Chlorocebus	100	110	29	30
113	tr|A0A0D9RTU4|A0A0D9RTU4_CHLSB	Microtubule-associated protein OS=Chlorocebus sabaeus OX=60711 PE=4 SV=1	242978	MS20-17_ISL_410545_Chlorocebus	81	92	22	20
114	tr|A0A0D9S7H2|A0A0D9S7H2_CHLSB	40S ribosomal protein S8 OS=Chlorocebus sabaeus OX=60711 GN=RPS8 PE=3 SV=1	23080.5	MS20-17_ISL_410545_Chlorocebus	109	130	9	9
115	tr|A0A0D9RQ73|A0A0D9RQ73_CHLSB	T-complex protein 1 subunit delta OS=Chlorocebus sabaeus OX=60711 GN=CCT4 PE=3 SV=1	58398.9	MS20-17_ISL_410545_Chlorocebus	118	114	23	28
116	tr|A0A0D9RMB4|A0A0D9RMB4_CHLSB	Uncharacterized protein OS=Chlorocebus sabaeus OX=60711 PE=4 SV=1	24919.6	MS20-17_ISL_410545_Chlorocebus	130	121	15	15
116	tr|A0A0D9SDV2|A0A0D9SDV2_CHLSB	Uncharacterized protein OS=Chlorocebus sabaeus OX=60711 PE=4 SV=1	29353.1	MS20-17_ISL_410545_Chlorocebus	5	7	4	4
117	tr|A0A0D9QV84|A0A0D9QV84_CHLSB	Serpin family H member 1 OS=Chlorocebus sabaeus OX=60711 GN=SERPINH1 PE=3 SV=1	46536.2	MS20-17_ISL_410545_Chlorocebus	114	106	16	18
118	tr|A0A0D9RN38|A0A0D9RN38_CHLSB	Spectrin beta chain OS=Chlorocebus sabaeus OX=60711 GN=SPTBN1 PE=3 SV=1	275300	MS20-17_ISL_410545_Chlorocebus	98	105	35	41
118	tr|A0A0D9R7N7|A0A0D9R7N7_CHLSB	Spectrin beta chain OS=Chlorocebus sabaeus OX=60711 GN=SPTBN2 PE=3 SV=1	263121	MS20-17_ISL_410545_Chlorocebus	1	1	1	1
119	tr|A0A0D9R9G1|A0A0D9R9G1_CHLSB	Uncharacterized protein OS=Chlorocebus sabaeus OX=60711 PE=3 SV=1	71614.8	MS20-17_ISL_410545_Chlorocebus	91	121	11	12
119	tr|A0A0D9S9P4|A0A0D9S9P4_CHLSB	Uncharacterized protein OS=Chlorocebus sabaeus OX=60711 PE=3 SV=1	25148.4	MS20-17_ISL_410545_Chlorocebus	9	10	2	2
119	tr|A0A0D9RCY4|A0A0D9RCY4_CHLSB	EF-1_beta_acid domain-containing protein OS=Chlorocebus sabaeus OX=60711 PE=4 SV=1	21533.6	MS20-17_ISL_410545_Chlorocebus	3	2	1	1
120	tr|A0A0D9S3K2|A0A0D9S3K2_CHLSB	Karyopherin subunit beta 1 OS=Chlorocebus sabaeus OX=60711 GN=KPNB1 PE=4 SV=1	98419.5	MS20-17_ISL_410545_Chlorocebus	116	120	21	23
121	tr|A0A0D9SDP0|A0A0D9SDP0_CHLSB	Uncharacterized protein OS=Chlorocebus sabaeus OX=60711 PE=4 SV=1	17179.2	MS20-17_ISL_410545_Chlorocebus	100	122	7	8
121	tr|A0A0D9QYU5|A0A0D9QYU5_CHLSB	Myosin light chain 6B OS=Chlorocebus sabaeus OX=60711 GN=MYL6B PE=4 SV=1	22989.8	MS20-17_ISL_410545_Chlorocebus	32	36	1	1
122	tr|A0A0D9RMX2|A0A0D9RMX2_CHLSB	Methylenetetrahydrofolate dehydrogenase, cyclohydrolase and formyltetrahydrofolate synthetase 1 OS=Chlorocebus sabaeus OX=60711 GN=MTHFD1 PE=3 SV=1	113864	MS20-17_ISL_410545_Chlorocebus	105	109	36	31
122	tr|A0A0D9RP96|A0A0D9RP96_CHLSB	Methylenetetrahydrofolate dehydrogenase (NADP+ dependent) 1 like OS=Chlorocebus sabaeus OX=60711 GN=MTHFD1L PE=3 SV=1	103632	MS20-17_ISL_410545_Chlorocebus	6	4	5	4
123	tr|A0A0D9S1G6|A0A0D9S1G6_CHLSB	40S ribosomal protein S3a OS=Chlorocebus sabaeus OX=60711 GN=RPS3A PE=3 SV=1	30153.8	MS20-17_ISL_410545_Chlorocebus	91	99	19	15
124	tr|A0A0D9RBM0|A0A0D9RBM0_CHLSB	Ribosomal protein L15 OS=Chlorocebus sabaeus OX=60711 GN=RPL15 PE=3 SV=1	24245.1	MS20-17_ISL_410545_Chlorocebus	109	110	15	12
125	tr|A0A0D9S9R0|A0A0D9S9R0_CHLSB	Prohibitin OS=Chlorocebus sabaeus OX=60711 PE=3 SV=1	29711.9	MS20-17_ISL_410545_Chlorocebus	106	113	18	19
126	tr|A0A0D9R642|A0A0D9R642_CHLSB	Hexokinase domain containing 1 OS=Chlorocebus sabaeus OX=60711 GN=HKDC1 PE=3 SV=1	103779	MS20-17_ISL_410545_Chlorocebus	132	140	44	44
126	tr|A0A0D9RTE8|A0A0D9RTE8_CHLSB	Hexokinase 2 OS=Chlorocebus sabaeus OX=60711 GN=HK2 PE=3 SV=1	103793	MS20-17_ISL_410545_Chlorocebus	19	21	9	12
127	tr|A0A0D9S338|A0A0D9S338_CHLSB	RuvB-like helicase OS=Chlorocebus sabaeus OX=60711 GN=RUVBL2 PE=3 SV=1	51295.6	MS20-17_ISL_410545_Chlorocebus	91	96	17	20
128	tr|A0A0D9RMP0|A0A0D9RMP0_CHLSB	Uncharacterized protein OS=Chlorocebus sabaeus OX=60711 PE=3 SV=1	19325.4	MS20-17_ISL_410545_Chlorocebus	97	103	7	8
128	tr|A0A0D9SA74|A0A0D9SA74_CHLSB	Uncharacterized protein OS=Chlorocebus sabaeus OX=60711 PE=3 SV=1	17827.6	MS20-17_ISL_410545_Chlorocebus	1	1	1	1
129	tr|A0A0D9R0F2|A0A0D9R0F2_CHLSB	High density lipoprotein binding protein OS=Chlorocebus sabaeus OX=60711 GN=HDLBP PE=4 SV=1	144006	MS20-17_ISL_410545_Chlorocebus	103	129	26	31
130	tr|A0A0D9RE68|A0A0D9RE68_CHLSB	Transaldolase OS=Chlorocebus sabaeus OX=60711 GN=TALDO1 PE=3 SV=1	37628.5	MS20-17_ISL_410545_Chlorocebus	93	83	19	20
131	tr|A0A0D9RYZ3|A0A0D9RYZ3_CHLSB	Cytochrome P450 family 3 subfamily A member 5 OS=Chlorocebus sabaeus OX=60711 GN=CYP3A5 PE=3 SV=1	57561.3	MS20-17_ISL_410545_Chlorocebus	119	114	17	18
131	tr|A0A0D9RZ08|A0A0D9RZ08_CHLSB	Uncharacterized protein OS=Chlorocebus sabaeus OX=60711 PE=3 SV=1	65211.1	MS20-17_ISL_410545_Chlorocebus	0	1	0	1
132	tr|A0A0D9R4H1|A0A0D9R4H1_CHLSB	Isoleucyl-tRNA synthetase OS=Chlorocebus sabaeus OX=60711 GN=IARS PE=3 SV=1	145658	MS20-17_ISL_410545_Chlorocebus	83	77	33	28
133	tr|A0A0D9RJZ5|A0A0D9RJZ5_CHLSB	Polypyrimidine tract binding protein 1 OS=Chlorocebus sabaeus OX=60711 GN=PTBP1 PE=4 SV=1	59695.9	MS20-17_ISL_410545_Chlorocebus	87	95	15	18
133	tr|A0A0D9RIR4|A0A0D9RIR4_CHLSB	Polypyrimidine tract binding protein 3 OS=Chlorocebus sabaeus OX=60711 GN=PTBP3 PE=4 SV=1	57040.6	MS20-17_ISL_410545_Chlorocebus	0	2	0	2
134	tr|A0A0D9QZV2|A0A0D9QZV2_CHLSB	IF rod domain-containing protein OS=Chlorocebus sabaeus OX=60711 PE=3 SV=1	40521.9	MS20-17_ISL_410545_Chlorocebus	142	160	15	15
134	tr|A0A0D9SCP7|A0A0D9SCP7_CHLSB	IF rod domain-containing protein OS=Chlorocebus sabaeus OX=60711 PE=3 SV=1	47567	MS20-17_ISL_410545_Chlorocebus	1	0	1	0
135	tr|A0A0D9S0P0|A0A0D9S0P0_CHLSB	Glial fibrillary acidic protein OS=Chlorocebus sabaeus OX=60711 GN=GFAP PE=3 SV=1	49850.6	MS20-17_ISL_410545_Chlorocebus	89	97	22	22
136	tr|A0A0D9RUT7|A0A0D9RUT7_CHLSB	WD repeat domain 1 OS=Chlorocebus sabaeus OX=60711 GN=WDR1 PE=4 SV=1	66836.2	MS20-17_ISL_410545_Chlorocebus	75	89	16	15
137	tr|A0A0D9SBL0|A0A0D9SBL0_CHLSB	60S ribosomal protein L6 OS=Chlorocebus sabaeus OX=60711 PE=3 SV=1	32619.5	MS20-17_ISL_410545_Chlorocebus	103	102	15	14
137	tr|A0A0D9SDH4|A0A0D9SDH4_CHLSB	60S ribosomal protein L6 OS=Chlorocebus sabaeus OX=60711 PE=3 SV=1	32854.4	MS20-17_ISL_410545_Chlorocebus	63	56	5	5
137	tr|A0A0D9S3W7|A0A0D9S3W7_CHLSB	Ribosomal_L6e_N domain-containing protein OS=Chlorocebus sabaeus OX=60711 PE=4 SV=1	24968	MS20-17_ISL_410545_Chlorocebus	11	10	2	2
138	tr|A0A0D9RMJ4|A0A0D9RMJ4_CHLSB	Ubiquitin like modifier activating enzyme 1 OS=Chlorocebus sabaeus OX=60711 GN=UBA1 PE=3 SV=1	119044	MS20-17_ISL_410545_Chlorocebus	85	95	24	28
139	tr|A0A0D9S109|A0A0D9S109_CHLSB	Ribosomal protein S19 OS=Chlorocebus sabaeus OX=60711 GN=RPS19 PE=4 SV=1	24494	MS20-17_ISL_410545_Chlorocebus	97	87	9	12
140	tr|A0A0D9R5T1|A0A0D9R5T1_CHLSB	Phosphoserine aminotransferase OS=Chlorocebus sabaeus OX=60711 GN=PSAT1 PE=3 SV=1	40727.9	MS20-17_ISL_410545_Chlorocebus	57	65	13	15
141	tr|A0A0D9R8U2|A0A0D9R8U2_CHLSB	Drebrin 1 OS=Chlorocebus sabaeus OX=60711 GN=DBN1 PE=4 SV=1	76819.9	MS20-17_ISL_410545_Chlorocebus	73	80	13	19
142	tr|A0A0D9S3J6|A0A0D9S3J6_CHLSB	Aminopeptidase OS=Chlorocebus sabaeus OX=60711 GN=NPEPPS PE=3 SV=1	104237	MS20-17_ISL_410545_Chlorocebus	92	97	32	30
143	tr|A0A0D9SCB4|A0A0D9SCB4_CHLSB	Brain abundant membrane attached signal protein 1 OS=Chlorocebus sabaeus OX=60711 GN=BASP1 PE=4 SV=1	22650	MS20-17_ISL_410545_Chlorocebus	65	73	9	9
144	tr|A0A0D9RSX6|A0A0D9RSX6_CHLSB	Microtubule associated protein 1B OS=Chlorocebus sabaeus OX=60711 GN=MAP1B PE=4 SV=1	271524	MS20-17_ISL_410545_Chlorocebus	49	55	20	21
145	tr|A0A0D9S4H7|A0A0D9S4H7_CHLSB	60S acidic ribosomal protein P0 OS=Chlorocebus sabaeus OX=60711 GN=RPLP0 PE=3 SV=1	29896.6	MS20-17_ISL_410545_Chlorocebus	78	87	15	12
146	tr|A0A0D9R0N8|A0A0D9R0N8_CHLSB	ST13 Hsp70 interacting protein OS=Chlorocebus sabaeus OX=60711 GN=ST13 PE=4 SV=1	41479.5	MS20-17_ISL_410545_Chlorocebus	77	86	8	7
147	tr|A0A0D9QXK1|A0A0D9QXK1_CHLSB	Ribosomal protein S13 OS=Chlorocebus sabaeus OX=60711 GN=RPS13 PE=3 SV=1	16132.1	MS20-17_ISL_410545_Chlorocebus	103	92	13	13
148	tr|A0A0D9QV09|A0A0D9QV09_CHLSB	Ribosomal protein S16 OS=Chlorocebus sabaeus OX=60711 GN=RPS16 PE=3 SV=1	16549.1	MS20-17_ISL_410545_Chlorocebus	86	77	13	12
149	tr|A0A0D9R829|A0A0D9R829_CHLSB	DExD-box helicase 39B OS=Chlorocebus sabaeus OX=60711 GN=DDX39B PE=4 SV=1	49004.8	MS20-17_ISL_410545_Chlorocebus	69	85	14	16
149	tr|A0A0D9R1Z7|A0A0D9R1Z7_CHLSB	DExD-box helicase 39A OS=Chlorocebus sabaeus OX=60711 GN=DDX39A PE=4 SV=1	49611.2	MS20-17_ISL_410545_Chlorocebus	3	5	3	3
150	tr|A0A0D9QVI6|A0A0D9QVI6_CHLSB	DEAD-box helicase 5 OS=Chlorocebus sabaeus OX=60711 GN=DDX5 PE=3 SV=1	69617.9	MS20-17_ISL_410545_Chlorocebus	97	108	22	21
150	tr|A0A0D9S0E1|A0A0D9S0E1_CHLSB	DEAD-box helicase 3 Y-linked OS=Chlorocebus sabaeus OX=60711 GN=DDX3Y PE=3 SV=1	73468.2	MS20-17_ISL_410545_Chlorocebus	38	38	10	11
150	tr|A0A0D9R2U6|A0A0D9R2U6_CHLSB	DEAD-box helicase 17 OS=Chlorocebus sabaeus OX=60711 GN=DDX17 PE=3 SV=1	72953.2	MS20-17_ISL_410545_Chlorocebus	19	19	7	10
150	tr|A0A0D9RNA2|A0A0D9RNA2_CHLSB	DEAD-box helicase 3 X-linked OS=Chlorocebus sabaeus OX=60711 GN=DDX3X PE=3 SV=1	49893.8	MS20-17_ISL_410545_Chlorocebus	1	0	1	0
151	tr|A0A0D9RN32|A0A0D9RN32_CHLSB	Aldo-keto reductase family 1 member C3 OS=Chlorocebus sabaeus OX=60711 GN=AKR1C3 PE=4 SV=1	37451.9	MS20-17_ISL_410545_Chlorocebus	68	65	13	10
151	tr|A0A0D9RN27|A0A0D9RN27_CHLSB	Aldo_ket_red domain-containing protein OS=Chlorocebus sabaeus OX=60711 PE=4 SV=1	37644.3	MS20-17_ISL_410545_Chlorocebus	15	15	3	2
151	tr|A0A0D9RN97|A0A0D9RN97_CHLSB	Aldo_ket_red domain-containing protein OS=Chlorocebus sabaeus OX=60711 PE=4 SV=1	37531.2	MS20-17_ISL_410545_Chlorocebus	19	16	2	1
152	tr|A0A0D9R8E0|A0A0D9R8E0_CHLSB	Dolichyl-diphosphooligosaccharide--protein glycosyltransferase subunit 1 OS=Chlorocebus sabaeus OX=60711 GN=RPN1 PE=3 SV=1	68793	MS20-17_ISL_410545_Chlorocebus	79	93	23	21
153	tr|A0A0D9RFM7|A0A0D9RFM7_CHLSB	S5 DRBM domain-containing protein OS=Chlorocebus sabaeus OX=60711 PE=3 SV=1	31589.7	MS20-17_ISL_410545_Chlorocebus	100	104	15	15
154	tr|A0A0D9SEF0|A0A0D9SEF0_CHLSB	Ribosomal_L18e/L15P domain-containing protein OS=Chlorocebus sabaeus OX=60711 PE=4 SV=1	21735.1	MS20-17_ISL_410545_Chlorocebus	81	89	10	8
155	tr|A0A0D9RNE3|A0A0D9RNE3_CHLSB	ATP-dependent 6-phosphofructokinase OS=Chlorocebus sabaeus OX=60711 GN=PFKP PE=3 SV=1	89145.1	MS20-17_ISL_410545_Chlorocebus	65	60	25	23
155	tr|A0A0D9R1W6|A0A0D9R1W6_CHLSB	ATP-dependent 6-phosphofructokinase OS=Chlorocebus sabaeus OX=60711 GN=PFKM PE=3 SV=1	94180.9	MS20-17_ISL_410545_Chlorocebus	18	23	10	11
155	tr|A0A0D9R639|A0A0D9R639_CHLSB	ATP-dependent 6-phosphofructokinase OS=Chlorocebus sabaeus OX=60711 GN=PFKL PE=3 SV=1	85729.4	MS20-17_ISL_410545_Chlorocebus	11	12	7	8
156	tr|A0A0D9R0H6|A0A0D9R0H6_CHLSB	Aconitate hydratase, mitochondrial OS=Chlorocebus sabaeus OX=60711 GN=ACO2 PE=3 SV=1	86077.2	MS20-17_ISL_410545_Chlorocebus	71	68	17	21
157	tr|A0A0D9QYR5|A0A0D9QYR5_CHLSB	Citrate synthase OS=Chlorocebus sabaeus OX=60711 GN=CS PE=3 SV=1	51893.6	MS20-17_ISL_410545_Chlorocebus	78	75	15	13
158	tr|A0A0D9SDQ0|A0A0D9SDQ0_CHLSB	VGF nerve growth factor inducible OS=Chlorocebus sabaeus OX=60711 GN=VGF PE=4 SV=1	67286.7	MS20-17_ISL_410545_Chlorocebus	50	57	16	16
159	tr|A0A0D9RC78|A0A0D9RC78_CHLSB	Ribosomal protein OS=Chlorocebus sabaeus OX=60711 GN=RPL10A PE=3 SV=1	24986.6	MS20-17_ISL_410545_Chlorocebus	82	91	13	10
160	tr|A0A0D9RRR2|A0A0D9RRR2_CHLSB	Small RNA binding exonuclease protection factor La OS=Chlorocebus sabaeus OX=60711 GN=SSB PE=4 SV=1	51970.8	MS20-17_ISL_410545_Chlorocebus	71	77	17	20
161	tr|A0A0D9RZ28|A0A0D9RZ28_CHLSB	DNA replication licensing factor MCM7 OS=Chlorocebus sabaeus OX=60711 GN=MCM7 PE=3 SV=1	81769.8	MS20-17_ISL_410545_Chlorocebus	97	98	27	23
162	tr|A0A0D9S6D9|A0A0D9S6D9_CHLSB	Ribosomal protein S5 OS=Chlorocebus sabaeus OX=60711 GN=RPS5 PE=3 SV=1	23033.1	MS20-17_ISL_410545_Chlorocebus	69	67	14	12
163	tr|A0A0D9RML4|A0A0D9RML4_CHLSB	26S proteasome non-ATPase regulatory subunit 2 OS=Chlorocebus sabaeus OX=60711 GN=PSMD2 PE=3 SV=1	100949	MS20-17_ISL_410545_Chlorocebus	79	75	22	21
164	tr|A0A0D9RY60|A0A0D9RY60_CHLSB	Importin 5 OS=Chlorocebus sabaeus OX=60711 GN=IPO5 PE=4 SV=1	125044	MS20-17_ISL_410545_Chlorocebus	86	77	28	25
165	tr|A0A0D9R6H5|A0A0D9R6H5_CHLSB	Uncharacterized protein OS=Chlorocebus sabaeus OX=60711 PE=3 SV=1	40130.9	MS20-17_ISL_410545_Chlorocebus	75	84	9	9
165	tr|A0A0D9R8A6|A0A0D9R8A6_CHLSB	Uncharacterized protein OS=Chlorocebus sabaeus OX=60711 PE=4 SV=1	5803.28	MS20-17_ISL_410545_Chlorocebus	11	3	1	1
166	tr|A0A0D9RRG2|A0A0D9RRG2_CHLSB	Alpha-1,4 glucan phosphorylase OS=Chlorocebus sabaeus OX=60711 GN=PYGL PE=3 SV=1	97481.2	MS20-17_ISL_410545_Chlorocebus	76	87	27	28
166	tr|A0A0D9S0C3|A0A0D9S0C3_CHLSB	Alpha-1,4 glucan phosphorylase OS=Chlorocebus sabaeus OX=60711 GN=PYGB PE=3 SV=1	80230.1	MS20-17_ISL_410545_Chlorocebus	12	9	9	6
167	tr|A0A0D9S3R1|A0A0D9S3R1_CHLSB	Hypoxia up-regulated 1 OS=Chlorocebus sabaeus OX=60711 GN=HYOU1 PE=4 SV=1	111536	MS20-17_ISL_410545_Chlorocebus	62	74	21	24
168	tr|A0A0D9RLR8|A0A0D9RLR8_CHLSB	Proliferating cell nuclear antigen OS=Chlorocebus sabaeus OX=60711 GN=PCNA PE=3 SV=1	29092.4	MS20-17_ISL_410545_Chlorocebus	83	85	12	13
169	tr|A0A0D9RXQ9|A0A0D9RXQ9_CHLSB	Synaptotagmin binding cytoplasmic RNA interacting protein OS=Chlorocebus sabaeus OX=60711 GN=SYNCRIP PE=4 SV=1	62845.4	MS20-17_ISL_410545_Chlorocebus	82	71	14	13
169	tr|A0A0D9S897|A0A0D9S897_CHLSB	Heterogeneous nuclear ribonucleoprotein R OS=Chlorocebus sabaeus OX=60711 GN=HNRNPR PE=4 SV=1	54256.9	MS20-17_ISL_410545_Chlorocebus	27	27	9	7
170	tr|A0A0D9SDY5|A0A0D9SDY5_CHLSB	Uncharacterized protein OS=Chlorocebus sabaeus OX=60711 PE=4 SV=1	14806.8	MS20-17_ISL_410545_Chlorocebus	81	55	5	5
170	tr|A0A0D9RJV6|A0A0D9RJV6_CHLSB	Ribosomal protein L22 like 1 OS=Chlorocebus sabaeus OX=60711 GN=RPL22L1 PE=4 SV=1	14413.5	MS20-17_ISL_410545_Chlorocebus	2	1	2	1
171	tr|A0A0D9RI59|A0A0D9RI59_CHLSB	Adenosylhomocysteinase OS=Chlorocebus sabaeus OX=60711 GN=AHCY PE=3 SV=1	48227.4	MS20-17_ISL_410545_Chlorocebus	67	75	17	16
172	tr|A0A0D9S621|A0A0D9S621_CHLSB	D-3-phosphoglycerate dehydrogenase OS=Chlorocebus sabaeus OX=60711 GN=PHGDH PE=3 SV=1	57253.6	MS20-17_ISL_410545_Chlorocebus	61	63	11	12
173	tr|A0A0D9S5I4|A0A0D9S5I4_CHLSB	GTP-binding nuclear protein Ran OS=Chlorocebus sabaeus OX=60711 GN=RAN PE=3 SV=1	17420.2	MS20-17_ISL_410545_Chlorocebus	71	65	9	8
174	tr|A0A0D9S6X7|A0A0D9S6X7_CHLSB	Far upstream element binding protein 1 OS=Chlorocebus sabaeus OX=60711 GN=FUBP1 PE=4 SV=1	67689.5	MS20-17_ISL_410545_Chlorocebus	74	80	18	17
174	tr|A0A0D9RB84|A0A0D9RB84_CHLSB	KH-type splicing regulatory protein OS=Chlorocebus sabaeus OX=60711 GN=KHSRP PE=4 SV=1	77059.8	MS20-17_ISL_410545_Chlorocebus	55	58	14	16
174	tr|A0A0D9RQH8|A0A0D9RQH8_CHLSB	Far upstream element binding protein 3 OS=Chlorocebus sabaeus OX=60711 GN=FUBP3 PE=4 SV=1	61917.3	MS20-17_ISL_410545_Chlorocebus	6	7	2	2
175	tr|A0A0D9RDI7|A0A0D9RDI7_CHLSB	Ribosomal protein L26 OS=Chlorocebus sabaeus OX=60711 GN=RPL26 PE=3 SV=1	17247.5	MS20-17_ISL_410545_Chlorocebus	69	73	17	13
176	tr|A0A0D9RGJ5|A0A0D9RGJ5_CHLSB	Ribosomal protein S14 OS=Chlorocebus sabaeus OX=60711 GN=RPS14 PE=3 SV=1	16451.5	MS20-17_ISL_410545_Chlorocebus	56	61	8	6
177	tr|A0A0D9SDL0|A0A0D9SDL0_CHLSB	Poly(rC) binding protein 1 OS=Chlorocebus sabaeus OX=60711 GN=PCBP1 PE=4 SV=1	37987.1	MS20-17_ISL_410545_Chlorocebus	72	78	12	9
177	tr|A0A0D9RXB8|A0A0D9RXB8_CHLSB	Uncharacterized protein OS=Chlorocebus sabaeus OX=60711 PE=4 SV=1	34475.6	MS20-17_ISL_410545_Chlorocebus	28	33	3	2
177	tr|A0A0D9QZK8|A0A0D9QZK8_CHLSB	Uncharacterized protein OS=Chlorocebus sabaeus OX=60711 PE=4 SV=1	38284.5	MS20-17_ISL_410545_Chlorocebus	2	7	1	1
177	tr|A0A0D9R514|A0A0D9R514_CHLSB	Uncharacterized protein OS=Chlorocebus sabaeus OX=60711 PE=4 SV=1	37572.4	MS20-17_ISL_410545_Chlorocebus	1	1	1	1
178	tr|A0A0D9R787|A0A0D9R787_CHLSB	Ribosomal protein L8 OS=Chlorocebus sabaeus OX=60711 GN=RPL8 PE=3 SV=1	28235.4	MS20-17_ISL_410545_Chlorocebus	66	64	11	12
179	tr|A0A0D9RK39|A0A0D9RK39_CHLSB	Complement C1q binding protein OS=Chlorocebus sabaeus OX=60711 GN=C1QBP PE=4 SV=1	31648.8	MS20-17_ISL_410545_Chlorocebus	55	63	3	4
180	tr|A0A0D9QYA3|A0A0D9QYA3_CHLSB	NAC-A/B domain-containing protein OS=Chlorocebus sabaeus OX=60711 PE=4 SV=1	15006.8	MS20-17_ISL_410545_Chlorocebus	58	75	5	5
181	tr|A0A0D9RMH4|A0A0D9RMH4_CHLSB	Rab GDP dissociation inhibitor OS=Chlorocebus sabaeus OX=60711 GN=GDI2 PE=3 SV=1	51105	MS20-17_ISL_410545_Chlorocebus	78	67	25	20
181	tr|A0A0D9RYQ9|A0A0D9RYQ9_CHLSB	Rab GDP dissociation inhibitor OS=Chlorocebus sabaeus OX=60711 GN=GDI1 PE=3 SV=1	51221.4	MS20-17_ISL_410545_Chlorocebus	26	26	9	7
182	tr|A0A0D9RHD1|A0A0D9RHD1_CHLSB	eIF-5a domain-containing protein OS=Chlorocebus sabaeus OX=60711 PE=4 SV=1	23496.6	MS20-17_ISL_410545_Chlorocebus	70	73	7	8
183	Italy|EPI_ISL_410545_M		25358.5	MS20-17_ISL_410545_Chlorocebus	85	82	8	7
184	tr|A0A0D9R8B1|A0A0D9R8B1_CHLSB	RuvB-like helicase OS=Chlorocebus sabaeus OX=60711 GN=RUVBL1 PE=3 SV=1	50538.4	MS20-17_ISL_410545_Chlorocebus	58	82	16	16
185	tr|A0A0D9RT77|A0A0D9RT77_CHLSB	Proteasome subunit alpha type OS=Chlorocebus sabaeus OX=60711 GN=PSMA7 PE=3 SV=1	28050.7	MS20-17_ISL_410545_Chlorocebus	62	71	11	11
186	tr|A0A0D9S0X5|A0A0D9S0X5_CHLSB	Solute carrier family 25 member 3 OS=Chlorocebus sabaeus OX=60711 GN=SLC25A3 PE=3 SV=1	40440.8	MS20-17_ISL_410545_Chlorocebus	60	64	11	14
187	tr|A0A0D9S8I7|A0A0D9S8I7_CHLSB	EF-hand domain family member D2 OS=Chlorocebus sabaeus OX=60711 GN=EFHD2 PE=4 SV=1	26794.5	MS20-17_ISL_410545_Chlorocebus	60	61	15	15
188	tr|A0A0D9RD85|A0A0D9RD85_CHLSB	Tryptophanyl-tRNA synthetase OS=Chlorocebus sabaeus OX=60711 GN=WARS PE=3 SV=1	53865.8	MS20-17_ISL_410545_Chlorocebus	48	54	14	11
189	tr|A0A0D9S9U1|A0A0D9S9U1_CHLSB	Ribosomal_L7Ae domain-containing protein OS=Chlorocebus sabaeus OX=60711 PE=4 SV=1	30120.1	MS20-17_ISL_410545_Chlorocebus	63	55	16	12
190	tr|A0A0D9QZI9|A0A0D9QZI9_CHLSB	60S ribosomal protein L18a OS=Chlorocebus sabaeus OX=60711 GN=RPL18A PE=3 SV=1	21034	MS20-17_ISL_410545_Chlorocebus	74	75	12	11
191	tr|A0A0D9RU93|A0A0D9RU93_CHLSB	Proteasome activator subunit 2 OS=Chlorocebus sabaeus OX=60711 GN=PSME2 PE=4 SV=1	29196.4	MS20-17_ISL_410545_Chlorocebus	69	70	15	12
192	tr|A0A0D9S890|A0A0D9S890_CHLSB	Uncharacterized protein OS=Chlorocebus sabaeus OX=60711 PE=3 SV=1	19240.2	MS20-17_ISL_410545_Chlorocebus	59	57	10	9
193	tr|A0A0D9RUF7|A0A0D9RUF7_CHLSB	Proteasome activator subunit 1 OS=Chlorocebus sabaeus OX=60711 GN=PSME1 PE=4 SV=1	27677.5	MS20-17_ISL_410545_Chlorocebus	73	82	8	7
194	tr|A0A0D9R358|A0A0D9R358_CHLSB	Protein kinase C substrate 80K-H OS=Chlorocebus sabaeus OX=60711 GN=PRKCSH PE=4 SV=1	61087.7	MS20-17_ISL_410545_Chlorocebus	55	62	11	12
195	tr|A0A0D9R1H5|A0A0D9R1H5_CHLSB	Fructose-bisphosphate aldolase OS=Chlorocebus sabaeus OX=60711 PE=3 SV=1	39860.5	MS20-17_ISL_410545_Chlorocebus	77	79	6	5
196	tr|A0A0D9RR53|A0A0D9RR53_CHLSB	Glutamine--fructose-6-phosphate transaminase 1 OS=Chlorocebus sabaeus OX=60711 GN=GFPT1 PE=4 SV=1	77585.6	MS20-17_ISL_410545_Chlorocebus	49	61	16	19
197	tr|A0A0D9RIN4|A0A0D9RIN4_CHLSB	Leucyl-tRNA synthetase OS=Chlorocebus sabaeus OX=60711 GN=LARS PE=3 SV=1	138636	MS20-17_ISL_410545_Chlorocebus	58	63	24	30
198	tr|A0A0D9S4H3|A0A0D9S4H3_CHLSB	GCN1 activator of EIF2AK4 OS=Chlorocebus sabaeus OX=60711 GN=GCN1 PE=4 SV=1	294981	MS20-17_ISL_410545_Chlorocebus	63	63	35	35
199	tr|A0A0D9QYW2|A0A0D9QYW2_CHLSB	Uncharacterized protein OS=Chlorocebus sabaeus OX=60711 PE=4 SV=1	45016.7	MS20-17_ISL_410545_Chlorocebus	53	67	10	11
200	tr|A0A0D9RIB0|A0A0D9RIB0_CHLSB	Dihydropyrimidinase like 3 OS=Chlorocebus sabaeus OX=60711 GN=DPYSL3 PE=4 SV=1	74495.2	MS20-17_ISL_410545_Chlorocebus	53	66	15	17
200	tr|A0A0D9RU31|A0A0D9RU31_CHLSB	Dihydropyrimidinase like 2 OS=Chlorocebus sabaeus OX=60711 GN=DPYSL2 PE=4 SV=1	62710.7	MS20-17_ISL_410545_Chlorocebus	15	14	6	7
201	tr|A0A0D9QYT4|A0A0D9QYT4_CHLSB	Integrin subunit alpha 3 OS=Chlorocebus sabaeus OX=60711 GN=ITGA3 PE=3 SV=1	117434	MS20-17_ISL_410545_Chlorocebus	55	51	17	14
202	tr|A0A0D9R3P2|A0A0D9R3P2_CHLSB	40S ribosomal protein S7 OS=Chlorocebus sabaeus OX=60711 GN=RPS7 PE=3 SV=1	22113.3	MS20-17_ISL_410545_Chlorocebus	65	66	14	10
203	tr|A0A0D9SE18|A0A0D9SE18_CHLSB	Uncharacterized protein OS=Chlorocebus sabaeus OX=60711 PE=3 SV=1	46401.7	MS20-17_ISL_410545_Chlorocebus	71	65	17	11
203	tr|A0A0D9SBE5|A0A0D9SBE5_CHLSB	Uncharacterized protein OS=Chlorocebus sabaeus OX=60711 PE=3 SV=1	46453.8	MS20-17_ISL_410545_Chlorocebus	42	36	5	5
204	tr|A0A0D9RMI8|A0A0D9RMI8_CHLSB	Heat shock protein family A (Hsp70) member 4 OS=Chlorocebus sabaeus OX=60711 GN=HSPA4 PE=4 SV=1	95138.6	MS20-17_ISL_410545_Chlorocebus	63	74	24	30
204	tr|A0A0D9RZC5|A0A0D9RZC5_CHLSB	Heat shock protein family H (Hsp110) member 1 OS=Chlorocebus sabaeus OX=60711 GN=HSPH1 PE=4 SV=1	97762	MS20-17_ISL_410545_Chlorocebus	50	53	20	20
204	tr|A0A0D9S0P8|A0A0D9S0P8_CHLSB	Heat shock protein family A (Hsp70) member 4 like OS=Chlorocebus sabaeus OX=60711 GN=HSPA4L PE=4 SV=1	95601.9	MS20-17_ISL_410545_Chlorocebus	5	10	4	7
205	tr|A0A0D9QXJ1|A0A0D9QXJ1_CHLSB	Thioredoxin domain-containing protein OS=Chlorocebus sabaeus OX=60711 PE=4 SV=1	28058.3	MS20-17_ISL_410545_Chlorocebus	49	59	7	8
206	tr|A0A0D9S360|A0A0D9S360_CHLSB	Proteasome 26S subunit, non-ATPase 3 OS=Chlorocebus sabaeus OX=60711 GN=PSMD3 PE=4 SV=1	61071.5	MS20-17_ISL_410545_Chlorocebus	61	69	16	18
207	tr|A0A0D9R7V8|A0A0D9R7V8_CHLSB	Uncharacterized protein OS=Chlorocebus sabaeus OX=60711 PE=3 SV=1	12586.8	MS20-17_ISL_410545_Chlorocebus	68	75	12	11
208	tr|A0A0D9S5M6|A0A0D9S5M6_CHLSB	Uncharacterized protein OS=Chlorocebus sabaeus OX=60711 PE=4 SV=1	43219.3	MS20-17_ISL_410545_Chlorocebus	54	53	13	12
209	tr|A0A0D9RMH0|A0A0D9RMH0_CHLSB	Uncharacterized protein OS=Chlorocebus sabaeus OX=60711 PE=4 SV=1	29658.6	MS20-17_ISL_410545_Chlorocebus	61	76	11	12
210	tr|A0A0D9RWG7|A0A0D9RWG7_CHLSB	Ribosomal_L14e domain-containing protein OS=Chlorocebus sabaeus OX=60711 PE=4 SV=1	23141.8	MS20-17_ISL_410545_Chlorocebus	57	60	7	6
211	tr|A0A0D9RR42|A0A0D9RR42_CHLSB	Chromosome segregation 1 like OS=Chlorocebus sabaeus OX=60711 GN=CSE1L PE=4 SV=1	111145	MS20-17_ISL_410545_Chlorocebus	74	73	19	26
212	tr|A0A0D9QWS4|A0A0D9QWS4_CHLSB	Alanyl-tRNA synthetase OS=Chlorocebus sabaeus OX=60711 GN=AARS PE=3 SV=1	107398	MS20-17_ISL_410545_Chlorocebus	50	49	16	16
213	tr|A0A0D9RAJ5|A0A0D9RAJ5_CHLSB	Annexin OS=Chlorocebus sabaeus OX=60711 GN=ANXA11 PE=3 SV=1	54643.1	MS20-17_ISL_410545_Chlorocebus	58	59	15	14
214	tr|A0A0D9QWH4|A0A0D9QWH4_CHLSB	Splicing factor 3b subunit 3 OS=Chlorocebus sabaeus OX=60711 GN=SF3B3 PE=4 SV=1	136548	MS20-17_ISL_410545_Chlorocebus	52	57	16	15
215	tr|A0A0D9S3H8|A0A0D9S3H8_CHLSB	Uncharacterized protein OS=Chlorocebus sabaeus OX=60711 PE=4 SV=1	29949.3	MS20-17_ISL_410545_Chlorocebus	69	67	10	11
216	tr|A0A0D9S9I8|A0A0D9S9I8_CHLSB	60S ribosomal protein L13 OS=Chlorocebus sabaeus OX=60711 PE=3 SV=1	24333.5	MS20-17_ISL_410545_Chlorocebus	50	47	9	8
217	tr|A0A0D9SB94|A0A0D9SB94_CHLSB	Uncharacterized protein OS=Chlorocebus sabaeus OX=60711 PE=4 SV=1	25049.2	MS20-17_ISL_410545_Chlorocebus	69	72	11	11
217	tr|A0A0D9S252|A0A0D9S252_CHLSB	High mobility group box 2 OS=Chlorocebus sabaeus OX=60711 GN=HMGB2 PE=4 SV=1	24189.8	MS20-17_ISL_410545_Chlorocebus	12	10	4	4
218	tr|A0A0D9S3T6|A0A0D9S3T6_CHLSB	Ribosomal protein S11 OS=Chlorocebus sabaeus OX=60711 GN=RPS11 PE=3 SV=1	18590.1	MS20-17_ISL_410545_Chlorocebus	42	45	9	9
219	tr|A0A0D9RAL5|A0A0D9RAL5_CHLSB	40S ribosomal protein S6 OS=Chlorocebus sabaeus OX=60711 GN=RPS6 PE=3 SV=1	30658.9	MS20-17_ISL_410545_Chlorocebus	42	49	8	6
220	tr|A0A0D9R354|A0A0D9R354_CHLSB	Solute carrier family 3 member 2 OS=Chlorocebus sabaeus OX=60711 GN=SLC3A2 PE=4 SV=1	67274.4	MS20-17_ISL_410545_Chlorocebus	43	39	9	9
221	tr|A0A0D9R8K1|A0A0D9R8K1_CHLSB	Chloride intracellular channel protein OS=Chlorocebus sabaeus OX=60711 GN=CLIC1 PE=3 SV=1	27275.9	MS20-17_ISL_410545_Chlorocebus	50	53	8	9
222	tr|A0A0D9SAF6|A0A0D9SAF6_CHLSB	ADF-H domain-containing protein OS=Chlorocebus sabaeus OX=60711 PE=3 SV=1	18791.7	MS20-17_ISL_410545_Chlorocebus	56	66	8	8
222	tr|A0A0D9RGV9|A0A0D9RGV9_CHLSB	Destrin, actin depolymerizing factor OS=Chlorocebus sabaeus OX=60711 GN=DSTN PE=3 SV=1	18949.7	MS20-17_ISL_410545_Chlorocebus	7	10	2	4
222	tr|A0A0D9RSY4|A0A0D9RSY4_CHLSB	Cofilin 2 OS=Chlorocebus sabaeus OX=60711 GN=CFL2 PE=3 SV=1	18835.9	MS20-17_ISL_410545_Chlorocebus	8	11	3	3
223	tr|A0A0D9RUQ5|A0A0D9RUQ5_CHLSB	MICOS complex subunit MIC60 OS=Chlorocebus sabaeus OX=60711 GN=IMMT PE=3 SV=1	79660.3	MS20-17_ISL_410545_Chlorocebus	55	68	22	20
224	tr|A0A0D9RF48|A0A0D9RF48_CHLSB	Macrophage migration inhibitory factor OS=Chlorocebus sabaeus OX=60711 GN=MIF PE=4 SV=1	12639.3	MS20-17_ISL_410545_Chlorocebus	65	56	3	2
225	tr|A0A0D9RP66|A0A0D9RP66_CHLSB	A-kinase anchoring protein 12 OS=Chlorocebus sabaeus OX=60711 GN=AKAP12 PE=4 SV=1	191654	MS20-17_ISL_410545_Chlorocebus	26	36	16	20
226	tr|A0A0D9QWR4|A0A0D9QWR4_CHLSB	Heterogeneous nuclear ribonucleoprotein D OS=Chlorocebus sabaeus OX=60711 GN=HNRNPD PE=4 SV=1	38581.4	MS20-17_ISL_410545_Chlorocebus	52	47	5	8
226	tr|A0A0D9QWR3|A0A0D9QWR3_CHLSB	Heterogeneous nuclear ribonucleoprotein D like OS=Chlorocebus sabaeus OX=60711 GN=HNRNPDL PE=4 SV=1	46556.1	MS20-17_ISL_410545_Chlorocebus	7	7	1	2
227	tr|A0A0D9RAF7|A0A0D9RAF7_CHLSB	BRO1 domain-containing protein OS=Chlorocebus sabaeus OX=60711 PE=4 SV=1	96631.4	MS20-17_ISL_410545_Chlorocebus	54	68	16	15
228	tr|A0A0D9RAC1|A0A0D9RAC1_CHLSB	Dihydropyrimidinase like 5 OS=Chlorocebus sabaeus OX=60711 GN=DPYSL5 PE=4 SV=1	61767.3	MS20-17_ISL_410545_Chlorocebus	60	64	3	3
229	tr|A0A0D9S3P5|A0A0D9S3P5_CHLSB	Coatomer subunit alpha OS=Chlorocebus sabaeus OX=60711 GN=COPA PE=4 SV=1	139797	MS20-17_ISL_410545_Chlorocebus	57	60	22	26
230	tr|A0A0D9RVM1|A0A0D9RVM1_CHLSB	DEAH-box helicase 15 OS=Chlorocebus sabaeus OX=60711 GN=DHX15 PE=4 SV=1	91643.4	MS20-17_ISL_410545_Chlorocebus	57	48	19	15
231	tr|A0A0D9RBR7|A0A0D9RBR7_CHLSB	Trifunctional purine biosynthetic protein adenosine-3 OS=Chlorocebus sabaeus OX=60711 GN=GART PE=3 SV=1	108901	MS20-17_ISL_410545_Chlorocebus	47	57	18	21
232	tr|A0A0D9S3W2|A0A0D9S3W2_CHLSB	Transgelin OS=Chlorocebus sabaeus OX=60711 GN=TAGLN2 PE=3 SV=1	22548.2	MS20-17_ISL_410545_Chlorocebus	44	61	10	9
233	tr|A0A0D9S602|A0A0D9S602_CHLSB	Ribosomal_L28e domain-containing protein OS=Chlorocebus sabaeus OX=60711 PE=4 SV=1	15762.7	MS20-17_ISL_410545_Chlorocebus	37	40	9	10
234	tr|A0A0D9RF24|A0A0D9RF24_CHLSB	Annexin OS=Chlorocebus sabaeus OX=60711 GN=ANXA6 PE=3 SV=1	76663.9	MS20-17_ISL_410545_Chlorocebus	45	60	14	15
234	tr|A0A0D9QUP4|A0A0D9QUP4_CHLSB	Annexin OS=Chlorocebus sabaeus OX=60711 GN=ANXA5 PE=3 SV=1	35881.4	MS20-17_ISL_410545_Chlorocebus	19	12	2	2
235	tr|A0A0D9R246|A0A0D9R246_CHLSB	Damage specific DNA binding protein 1 OS=Chlorocebus sabaeus OX=60711 GN=DDB1 PE=4 SV=1	128142	MS20-17_ISL_410545_Chlorocebus	62	64	24	26
236	tr|A0A0D9RSM7|A0A0D9RSM7_CHLSB	Proteasome subunit alpha type OS=Chlorocebus sabaeus OX=60711 GN=PSMA6 PE=3 SV=1	28528.4	MS20-17_ISL_410545_Chlorocebus	53	57	8	8
237	tr|A0A0D9QY12|A0A0D9QY12_CHLSB	Serine hydroxymethyltransferase OS=Chlorocebus sabaeus OX=60711 GN=SHMT2 PE=3 SV=1	56542	MS20-17_ISL_410545_Chlorocebus	53	45	14	13
237	tr|A0A0D9R6R2|A0A0D9R6R2_CHLSB	Serine hydroxymethyltransferase OS=Chlorocebus sabaeus OX=60711 GN=SHMT1 PE=3 SV=1	45972	MS20-17_ISL_410545_Chlorocebus	8	10	6	8
238	tr|A0A0D9QVX2|A0A0D9QVX2_CHLSB	NAD(P)H quinone dehydrogenase 1 OS=Chlorocebus sabaeus OX=60711 GN=NQO1 PE=4 SV=1	28852	MS20-17_ISL_410545_Chlorocebus	41	45	8	8
239	tr|A0A0D9RN81|A0A0D9RN81_CHLSB	Pre-mRNA processing factor 8 OS=Chlorocebus sabaeus OX=60711 GN=PRPF8 PE=4 SV=1	274738	MS20-17_ISL_410545_Chlorocebus	49	55	30	30
240	tr|A0A0D9S3E5|A0A0D9S3E5_CHLSB	LIM and SH3 protein 1 OS=Chlorocebus sabaeus OX=60711 GN=LASP1 PE=4 SV=1	30071.3	MS20-17_ISL_410545_Chlorocebus	36	56	9	12
241	tr|A0A0D9RC11|A0A0D9RC11_CHLSB	TNF receptor associated protein 1 OS=Chlorocebus sabaeus OX=60711 GN=TRAP1 PE=3 SV=1	80452.8	MS20-17_ISL_410545_Chlorocebus	54	53	17	18
242	tr|A0A0D9RQ20|A0A0D9RQ20_CHLSB	Kinectin 1 OS=Chlorocebus sabaeus OX=60711 GN=KTN1 PE=4 SV=1	153329	MS20-17_ISL_410545_Chlorocebus	43	54	18	23
243	tr|A0A0D9S2C3|A0A0D9S2C3_CHLSB	Peptidylprolyl isomerase OS=Chlorocebus sabaeus OX=60711 GN=FKBP10 PE=4 SV=1	64781.5	MS20-17_ISL_410545_Chlorocebus	46	52	8	7
244	tr|A0A0D9QWF7|A0A0D9QWF7_CHLSB	Cullin associated and neddylation dissociated 1 OS=Chlorocebus sabaeus OX=60711 GN=CAND1 PE=4 SV=1	137999	MS20-17_ISL_410545_Chlorocebus	46	50	23	24
244	tr|A0A0D9RAV7|A0A0D9RAV7_CHLSB	Cullin associated and neddylation dissociated 2 (putative) OS=Chlorocebus sabaeus OX=60711 GN=CAND2 PE=4 SV=1	136468	MS20-17_ISL_410545_Chlorocebus	0	1	0	1
245	tr|A0A0D9RIN0|A0A0D9RIN0_CHLSB	Dihydrolipoamide S-succinyltransferase OS=Chlorocebus sabaeus OX=60711 GN=DLST PE=4 SV=1	49266.7	MS20-17_ISL_410545_Chlorocebus	44	51	9	8
246	tr|A0A0D9R8U1|A0A0D9R8U1_CHLSB	Valyl-tRNA synthetase OS=Chlorocebus sabaeus OX=60711 GN=VARS PE=3 SV=1	141623	MS20-17_ISL_410545_Chlorocebus	42	52	18	21
247	tr|A0A0D9R7Y0|A0A0D9R7Y0_CHLSB	DNA helicase OS=Chlorocebus sabaeus OX=60711 GN=MCM2 PE=3 SV=1	83922.7	MS20-17_ISL_410545_Chlorocebus	67	78	22	22
248	tr|A0A0D9RYD0|A0A0D9RYD0_CHLSB	Eukaryotic translation initiation factor 3 subunit B OS=Chlorocebus sabaeus OX=60711 GN=EIF3B PE=3 SV=1	92575.8	MS20-17_ISL_410545_Chlorocebus	48	55	15	14
249	tr|A0A0D9S8C1|A0A0D9S8C1_CHLSB	Dolichyl-diphosphooligosaccharide--protein glycosyltransferase 48 kDa subunit OS=Chlorocebus sabaeus OX=60711 GN=DDOST PE=3 SV=1	48913	MS20-17_ISL_410545_Chlorocebus	55	52	10	11
250	tr|A0A0D9SB62|A0A0D9SB62_CHLSB	40S ribosomal protein S25 OS=Chlorocebus sabaeus OX=60711 PE=3 SV=1	13661.6	MS20-17_ISL_410545_Chlorocebus	37	43	4	5
250	tr|A0A0D9SDJ1|A0A0D9SDJ1_CHLSB	40S ribosomal protein S25 OS=Chlorocebus sabaeus OX=60711 PE=3 SV=1	13929.9	MS20-17_ISL_410545_Chlorocebus	2	0	1	0
251	tr|A0A0D9RBE4|A0A0D9RBE4_CHLSB	Carbamoyl-phosphate synthetase 2, aspartate transcarbamylase, and dihydroorotase OS=Chlorocebus sabaeus OX=60711 GN=CAD PE=3 SV=1	245394	MS20-17_ISL_410545_Chlorocebus	47	51	30	24
252	tr|A0A0D9RSN1|A0A0D9RSN1_CHLSB	Ubiquinol-cytochrome c reductase core protein 1 OS=Chlorocebus sabaeus OX=60711 GN=UQCRC1 PE=4 SV=1	51086.5	MS20-17_ISL_410545_Chlorocebus	55	53	11	8
253	tr|A0A0D9S7F9|A0A0D9S7F9_CHLSB	Peroxiredoxin 1 OS=Chlorocebus sabaeus OX=60711 GN=PRDX1 PE=4 SV=1	22364.4	MS20-17_ISL_410545_Chlorocebus	46	42	2	2
254	tr|A0A0D9RAY1|A0A0D9RAY1_CHLSB	Fumarate hydratase OS=Chlorocebus sabaeus OX=60711 GN=FH PE=3 SV=1	54805.2	MS20-17_ISL_410545_Chlorocebus	49	51	11	9
255	tr|A0A0D9SDT2|A0A0D9SDT2_CHLSB	Uncharacterized protein OS=Chlorocebus sabaeus OX=60711 PE=3 SV=1	23129.4	MS20-17_ISL_410545_Chlorocebus	49	53	7	6
256	tr|A0A0D9S7M1|A0A0D9S7M1_CHLSB	CTP synthase OS=Chlorocebus sabaeus OX=60711 GN=CTPS1 PE=3 SV=1	67406.3	MS20-17_ISL_410545_Chlorocebus	34	40	14	16
256	tr|A0A0D9RQP6|A0A0D9RQP6_CHLSB	CTP synthase OS=Chlorocebus sabaeus OX=60711 GN=CTPS2 PE=3 SV=1	66266.1	MS20-17_ISL_410545_Chlorocebus	4	1	3	1
257	tr|A0A0D9RKU0|A0A0D9RKU0_CHLSB	DNA helicase OS=Chlorocebus sabaeus OX=60711 GN=MCM3 PE=3 SV=1	91658.3	MS20-17_ISL_410545_Chlorocebus	60	71	20	18
258	tr|A0A0D9RLK1|A0A0D9RLK1_CHLSB	Eukaryotic translation initiation factor 2 subunit alpha OS=Chlorocebus sabaeus OX=60711 GN=EIF2S1 PE=4 SV=1	36374.5	MS20-17_ISL_410545_Chlorocebus	48	51	11	13
259	tr|A0A0D9RNG4|A0A0D9RNG4_CHLSB	Insulin like growth factor 2 mRNA binding protein 2 OS=Chlorocebus sabaeus OX=60711 GN=IGF2BP2 PE=4 SV=1	66136.6	MS20-17_ISL_410545_Chlorocebus	39	43	9	12
260	tr|A0A0D9R6X7|A0A0D9R6X7_CHLSB	Single stranded DNA binding protein 1 OS=Chlorocebus sabaeus OX=60711 GN=SSBP1 PE=3 SV=1	17267	MS20-17_ISL_410545_Chlorocebus	45	49	10	12
261	tr|A0A0D9SCH7|A0A0D9SCH7_CHLSB	Uncharacterized protein OS=Chlorocebus sabaeus OX=60711 PE=3 SV=1	23621.4	MS20-17_ISL_410545_Chlorocebus	50	53	8	9
261	tr|A0A0D9S3R7|A0A0D9S3R7_CHLSB	Ribosomal protein L13a OS=Chlorocebus sabaeus OX=60711 GN=RPL13A PE=4 SV=1	13734.9	MS20-17_ISL_410545_Chlorocebus	1	0	1	0
262	tr|A0A0D9RYP7|A0A0D9RYP7_CHLSB	Rac family small GTPase 1 OS=Chlorocebus sabaeus OX=60711 GN=RAC1 PE=4 SV=1	21835.4	MS20-17_ISL_410545_Chlorocebus	50	48	9	9
262	tr|A0A0D9S8A9|A0A0D9S8A9_CHLSB	Cell division cycle 42 OS=Chlorocebus sabaeus OX=60711 GN=CDC42 PE=4 SV=1	21587.2	MS20-17_ISL_410545_Chlorocebus	28	34	6	7
262	tr|A0A0D9QW62|A0A0D9QW62_CHLSB	Ras homolog family member G OS=Chlorocebus sabaeus OX=60711 GN=RHOG PE=4 SV=1	21737.1	MS20-17_ISL_410545_Chlorocebus	1	6	1	4
263	tr|A0A0D9R7D9|A0A0D9R7D9_CHLSB	Pyrophosphatase (inorganic) 1 OS=Chlorocebus sabaeus OX=60711 GN=PPA1 PE=4 SV=1	31628.7	MS20-17_ISL_410545_Chlorocebus	43	70	6	8
264	tr|A0A0D9RUU0|A0A0D9RUU0_CHLSB	DNA helicase OS=Chlorocebus sabaeus OX=60711 GN=MCM6 PE=3 SV=1	93759.6	MS20-17_ISL_410545_Chlorocebus	58	62	23	19
265	tr|A0A0D9RJE2|A0A0D9RJE2_CHLSB	Hydroxysteroid 17-beta dehydrogenase 10 OS=Chlorocebus sabaeus OX=60711 GN=HSD17B10 PE=3 SV=1	27255.4	MS20-17_ISL_410545_Chlorocebus	45	46	12	9
266	tr|A0A0D9RXR5|A0A0D9RXR5_CHLSB	Small nuclear ribonucleoprotein U5 subunit 200 OS=Chlorocebus sabaeus OX=60711 GN=SNRNP200 PE=4 SV=1	245979	MS20-17_ISL_410545_Chlorocebus	52	51	27	32
267	tr|A0A0D9RAT5|A0A0D9RAT5_CHLSB	Splicing factor 3a subunit 1 OS=Chlorocebus sabaeus OX=60711 GN=SF3A1 PE=4 SV=1	88831.5	MS20-17_ISL_410545_Chlorocebus	43	55	13	17
268	tr|A0A0D9RIV1|A0A0D9RIV1_CHLSB	Ribosomal protein L30 OS=Chlorocebus sabaeus OX=60711 GN=RPL30 PE=3 SV=1	12932.8	MS20-17_ISL_410545_Chlorocebus	46	50	6	7
269	tr|A0A0D9RVB8|A0A0D9RVB8_CHLSB	Leucine aminopeptidase 3 OS=Chlorocebus sabaeus OX=60711 GN=LAP3 PE=3 SV=1	56541.9	MS20-17_ISL_410545_Chlorocebus	46	43	11	11
270	tr|A0A0D9S8B1|A0A0D9S8B1_CHLSB	Heparan sulfate proteoglycan 2 OS=Chlorocebus sabaeus OX=60711 GN=HSPG2 PE=4 SV=1	479152	MS20-17_ISL_410545_Chlorocebus	47	46	23	20
271	tr|A0A0D9S6J3|A0A0D9S6J3_CHLSB	Proteasome subunit alpha type OS=Chlorocebus sabaeus OX=60711 GN=PSMA5 PE=3 SV=1	26565.3	MS20-17_ISL_410545_Chlorocebus	47	47	7	7
272	tr|A0A0D9RC15|A0A0D9RC15_CHLSB	Lon protease homolog, mitochondrial OS=Chlorocebus sabaeus OX=60711 GN=LONP1 PE=3 SV=1	107331	MS20-17_ISL_410545_Chlorocebus	37	31	18	14
273	tr|A0A0D9R8Z8|A0A0D9R8Z8_CHLSB	Coatomer subunit gamma OS=Chlorocebus sabaeus OX=60711 GN=COPG1 PE=3 SV=1	98697.8	MS20-17_ISL_410545_Chlorocebus	48	41	15	15
273	tr|A0A0D9RBF1|A0A0D9RBF1_CHLSB	Coatomer subunit gamma OS=Chlorocebus sabaeus OX=60711 GN=COPG2 PE=3 SV=1	98821	MS20-17_ISL_410545_Chlorocebus	6	7	4	4
274	tr|A0A0D9RUT2|A0A0D9RUT2_CHLSB	Aspartyl-tRNA synthetase OS=Chlorocebus sabaeus OX=60711 GN=DARS PE=3 SV=1	57572.2	MS20-17_ISL_410545_Chlorocebus	36	45	12	14
275	tr|A0A0D9RMQ2|A0A0D9RMQ2_CHLSB	Transglutaminase 2 OS=Chlorocebus sabaeus OX=60711 GN=TGM2 PE=4 SV=1	78272.1	MS20-17_ISL_410545_Chlorocebus	56	54	14	12
276	tr|A0A0D9S6R4|A0A0D9S6R4_CHLSB	Ribosomal_L18_c domain-containing protein OS=Chlorocebus sabaeus OX=60711 PE=4 SV=1	28254.3	MS20-17_ISL_410545_Chlorocebus	79	93	14	14
276	tr|A0A0D9SAB7|A0A0D9SAB7_CHLSB	Ribosomal_L18_c domain-containing protein OS=Chlorocebus sabaeus OX=60711 PE=3 SV=1	34549.7	MS20-17_ISL_410545_Chlorocebus	7	6	1	1
277	tr|A0A0D9S509|A0A0D9S509_CHLSB	Tubulin folding cofactor D OS=Chlorocebus sabaeus OX=60711 GN=TBCD PE=4 SV=1	134657	MS20-17_ISL_410545_Chlorocebus	40	45	16	19
278	tr|A0A0D9RG28|A0A0D9RG28_CHLSB	NOPS domain-containing protein OS=Chlorocebus sabaeus OX=60711 PE=4 SV=1	29971.8	MS20-17_ISL_410545_Chlorocebus	45	52	10	11
279	tr|A0A0D9RZZ9|A0A0D9RZZ9_CHLSB	Lectin, mannose binding 1 OS=Chlorocebus sabaeus OX=60711 GN=LMAN1 PE=4 SV=1	57640	MS20-17_ISL_410545_Chlorocebus	43	44	12	13
280	tr|A0A0D9S5A4|A0A0D9S5A4_CHLSB	Protein phosphatase 2 scaffold subunit Aalpha OS=Chlorocebus sabaeus OX=60711 GN=PPP2R1A PE=4 SV=1	66065.2	MS20-17_ISL_410545_Chlorocebus	45	49	13	15
281	tr|A0A0D9S7F7|A0A0D9S7F7_CHLSB	Nuclear autoantigenic sperm protein OS=Chlorocebus sabaeus OX=60711 GN=NASP PE=4 SV=1	50594.7	MS20-17_ISL_410545_Chlorocebus	46	50	10	11
282	tr|A0A0D9RWJ3|A0A0D9RWJ3_CHLSB	Ribosomal protein L9 OS=Chlorocebus sabaeus OX=60711 GN=RPL9 PE=4 SV=1	22423.9	MS20-17_ISL_410545_Chlorocebus	44	46	6	6
283	tr|A0A0D9RRQ6|A0A0D9RRQ6_CHLSB	Glutaminyl-tRNA synthetase OS=Chlorocebus sabaeus OX=60711 GN=QARS PE=3 SV=1	88598.2	MS20-17_ISL_410545_Chlorocebus	53	46	23	22
284	tr|A0A0D9RNX8|A0A0D9RNX8_CHLSB	Chromobox 3 OS=Chlorocebus sabaeus OX=60711 GN=CBX3 PE=4 SV=1	21321.6	MS20-17_ISL_410545_Chlorocebus	46	57	8	7
284	tr|A0A0D9S3Q7|A0A0D9S3Q7_CHLSB	Chromobox 1 OS=Chlorocebus sabaeus OX=60711 GN=CBX1 PE=4 SV=1	29830.1	MS20-17_ISL_410545_Chlorocebus	23	23	5	4
284	tr|A0A0D9QZG1|A0A0D9QZG1_CHLSB	Chromobox 5 OS=Chlorocebus sabaeus OX=60711 GN=CBX5 PE=4 SV=1	22382.1	MS20-17_ISL_410545_Chlorocebus	2	4	2	2
285	tr|A0A0D9R0E2|A0A0D9R0E2_CHLSB	Septin 2 OS=Chlorocebus sabaeus OX=60711 GN=SEPTIN2 PE=3 SV=1	41689.3	MS20-17_ISL_410545_Chlorocebus	48	47	12	12
286	tr|A0A0D9RIL8|A0A0D9RIL8_CHLSB	ADP ribosylation factor 4 OS=Chlorocebus sabaeus OX=60711 GN=ARF4 PE=3 SV=1	20611.7	MS20-17_ISL_410545_Chlorocebus	45	49	8	11
286	tr|A0A0D9R1N4|A0A0D9R1N4_CHLSB	ADP ribosylation factor 3 OS=Chlorocebus sabaeus OX=60711 GN=ARF3 PE=3 SV=1	20644.8	MS20-17_ISL_410545_Chlorocebus	14	23	5	4
286	tr|A0A0D9RCV7|A0A0D9RCV7_CHLSB	ADP ribosylation factor 5 OS=Chlorocebus sabaeus OX=60711 GN=ARF5 PE=3 SV=1	20630.6	MS20-17_ISL_410545_Chlorocebus	3	1	1	1
287	tr|A0A0D9S566|A0A0D9S566_CHLSB	Electron transfer flavoprotein subunit beta OS=Chlorocebus sabaeus OX=60711 GN=ETFB PE=4 SV=1	28026.2	MS20-17_ISL_410545_Chlorocebus	38	42	11	13
288	tr|A0A0D9QW17|A0A0D9QW17_CHLSB	Nuclear mitotic apparatus protein 1 OS=Chlorocebus sabaeus OX=60711 GN=NUMA1 PE=4 SV=1	239673	MS20-17_ISL_410545_Chlorocebus	43	57	19	26
289	tr|A0A0D9S6E6|A0A0D9S6E6_CHLSB	Tripartite motif containing 28 OS=Chlorocebus sabaeus OX=60711 GN=TRIM28 PE=4 SV=1	90298.1	MS20-17_ISL_410545_Chlorocebus	56	52	12	12
290	tr|A0A0D9RMJ8|A0A0D9RMJ8_CHLSB	Dolichyl-diphosphooligosaccharide--protein glycosyltransferase subunit 2 OS=Chlorocebus sabaeus OX=60711 GN=RPN2 PE=3 SV=1	69386	MS20-17_ISL_410545_Chlorocebus	43	50	12	13
291	tr|A0A0D9S7N5|A0A0D9S7N5_CHLSB	Adenylyl cyclase-associated protein OS=Chlorocebus sabaeus OX=60711 GN=CAP1 PE=3 SV=1	51852.7	MS20-17_ISL_410545_Chlorocebus	44	55	13	17
292	tr|A0A0D9R3S5|A0A0D9R3S5_CHLSB	Interleukin enhancer binding factor 3 OS=Chlorocebus sabaeus OX=60711 GN=ILF3 PE=4 SV=1	76937.2	MS20-17_ISL_410545_Chlorocebus	37	43	12	11
293	tr|A0A0D9QWM7|A0A0D9QWM7_CHLSB	Eukaryotic translation initiation factor 3 subunit F OS=Chlorocebus sabaeus OX=60711 GN=EIF3F PE=3 SV=1	37914.3	MS20-17_ISL_410545_Chlorocebus	47	37	8	8
294	tr|A0A0D9RQ30|A0A0D9RQ30_CHLSB	Ribosomal_S10 domain-containing protein OS=Chlorocebus sabaeus OX=60711 PE=3 SV=1	13478.4	MS20-17_ISL_410545_Chlorocebus	38	40	4	5
295	tr|A0A0D9S4D0|A0A0D9S4D0_CHLSB	Ring finger protein 213 OS=Chlorocebus sabaeus OX=60711 GN=RNF213 PE=4 SV=1	602905	MS20-17_ISL_410545_Chlorocebus	48	45	37	33
296	tr|A0A0D9RYD9|A0A0D9RYD9_CHLSB	Myosin light chain 12A OS=Chlorocebus sabaeus OX=60711 GN=MYL12A PE=4 SV=1	19808.5	MS20-17_ISL_410545_Chlorocebus	44	72	8	8
297	tr|A0A0D9REB3|A0A0D9REB3_CHLSB	Uncharacterized protein OS=Chlorocebus sabaeus OX=60711 PE=4 SV=1	61036.3	MS20-17_ISL_410545_Chlorocebus	33	45	8	7
298	tr|A0A0D9RLG8|A0A0D9RLG8_CHLSB	Translocated promoter region, nuclear basket protein OS=Chlorocebus sabaeus OX=60711 GN=TPR PE=4 SV=1	267521	MS20-17_ISL_410545_Chlorocebus	41	55	22	26
299	tr|A0A0D9RH35|A0A0D9RH35_CHLSB	Proteasome 26S subunit, ATPase 2 OS=Chlorocebus sabaeus OX=60711 GN=PSMC2 PE=3 SV=1	49002.3	MS20-17_ISL_410545_Chlorocebus	41	40	14	12
300	tr|A0A0D9RRV1|A0A0D9RRV1_CHLSB	Inosine-5'-monophosphate dehydrogenase OS=Chlorocebus sabaeus OX=60711 GN=IMPDH PE=3 SV=1	56205.8	MS20-17_ISL_410545_Chlorocebus	34	45	9	14
301	tr|A0A0D9RQY7|A0A0D9RQY7_CHLSB	Proteasome subunit alpha type OS=Chlorocebus sabaeus OX=60711 GN=PSMA4 PE=3 SV=1	29750.3	MS20-17_ISL_410545_Chlorocebus	43	36	9	8
302	tr|A0A0D9R5V2|A0A0D9R5V2_CHLSB	Uncharacterized protein OS=Chlorocebus sabaeus OX=60711 PE=4 SV=1	94606.3	MS20-17_ISL_410545_Chlorocebus	39	45	16	13
302	tr|A0A0D9R5P7|A0A0D9R5P7_CHLSB	DExD-box helicase 50 OS=Chlorocebus sabaeus OX=60711 GN=DDX50 PE=4 SV=1	83084.3	MS20-17_ISL_410545_Chlorocebus	0	1	0	1
303	tr|A0A0D9S247|A0A0D9S247_CHLSB	RAB5C, member RAS oncogene family OS=Chlorocebus sabaeus OX=60711 GN=RAB5C PE=4 SV=1	28021	MS20-17_ISL_410545_Chlorocebus	42	39	7	7
303	tr|A0A0D9RBS9|A0A0D9RBS9_CHLSB	RAB5A, member RAS oncogene family OS=Chlorocebus sabaeus OX=60711 GN=RAB5A PE=4 SV=1	23871.9	MS20-17_ISL_410545_Chlorocebus	5	6	3	2
303	tr|A0A0D9QZ02|A0A0D9QZ02_CHLSB	RAB5B, member RAS oncogene family OS=Chlorocebus sabaeus OX=60711 GN=RAB5B PE=4 SV=1	24053	MS20-17_ISL_410545_Chlorocebus	2	1	2	1
304	tr|A0A0D9RS97|A0A0D9RS97_CHLSB	Proteasome subunit alpha type OS=Chlorocebus sabaeus OX=60711 GN=PSMA2 PE=3 SV=1	25996.3	MS20-17_ISL_410545_Chlorocebus	34	43	9	10
305	tr|A0A0D9QV99|A0A0D9QV99_CHLSB	Proteasome 26S subunit, ATPase 5 OS=Chlorocebus sabaeus OX=60711 GN=PSMC5 PE=3 SV=1	45768.1	MS20-17_ISL_410545_Chlorocebus	38	49	13	12
305	tr|A0A0D9QUV1|A0A0D9QUV1_CHLSB	Proteasome 26S subunit, ATPase 4 OS=Chlorocebus sabaeus OX=60711 GN=PSMC4 PE=3 SV=1	47450.6	MS20-17_ISL_410545_Chlorocebus	36	29	9	7
305	tr|A0A0D9SCC3|A0A0D9SCC3_CHLSB	AAA domain-containing protein OS=Chlorocebus sabaeus OX=60711 PE=3 SV=1	49496.8	MS20-17_ISL_410545_Chlorocebus	27	28	9	9
306	tr|A0A0D9RKN2|A0A0D9RKN2_CHLSB	Solute carrier family 25 member 13 OS=Chlorocebus sabaeus OX=60711 GN=SLC25A13 PE=3 SV=1	74537.8	MS20-17_ISL_410545_Chlorocebus	37	37	11	8
306	tr|A0A0D9RQN5|A0A0D9RQN5_CHLSB	Solute carrier family 25 member 12 OS=Chlorocebus sabaeus OX=60711 GN=SLC25A12 PE=3 SV=1	75054.9	MS20-17_ISL_410545_Chlorocebus	13	13	6	8
307	tr|A0A0D9S363|A0A0D9S363_CHLSB	UDP-N-acetylglucosamine pyrophosphorylase 1 OS=Chlorocebus sabaeus OX=60711 GN=UAP1 PE=4 SV=1	59107.9	MS20-17_ISL_410545_Chlorocebus	28	33	12	13
308	tr|A0A0D9QVY1|A0A0D9QVY1_CHLSB	Proteasome 26S subunit, non-ATPase 12 OS=Chlorocebus sabaeus OX=60711 GN=PSMD12 PE=4 SV=1	53269.7	MS20-17_ISL_410545_Chlorocebus	45	42	19	16
309	tr|A0A0D9QUI8|A0A0D9QUI8_CHLSB	Glycylpeptide N-tetradecanoyltransferase OS=Chlorocebus sabaeus OX=60711 GN=NMT1 PE=3 SV=1	57180	MS20-17_ISL_410545_Chlorocebus	35	37	6	8
309	tr|A0A0D9RKC4|A0A0D9RKC4_CHLSB	Glycylpeptide N-tetradecanoyltransferase OS=Chlorocebus sabaeus OX=60711 GN=NMT2 PE=3 SV=1	57012.7	MS20-17_ISL_410545_Chlorocebus	0	1	0	1
310	tr|A0A0D9R493|A0A0D9R493_CHLSB	Ubiquinol-cytochrome c reductase core protein 2 OS=Chlorocebus sabaeus OX=60711 GN=UQCRC2 PE=3 SV=1	48607.2	MS20-17_ISL_410545_Chlorocebus	34	41	12	13
311	tr|A0A0D9R5X8|A0A0D9R5X8_CHLSB	Hypoxanthine phosphoribosyltransferase 1 OS=Chlorocebus sabaeus OX=60711 GN=HPRT1 PE=4 SV=1	18659.5	MS20-17_ISL_410545_Chlorocebus	40	46	6	6
312	tr|A0A0D9RQB0|A0A0D9RQB0_CHLSB	Electron transfer flavoprotein subunit alpha OS=Chlorocebus sabaeus OX=60711 GN=ETFA PE=4 SV=1	35401.7	MS20-17_ISL_410545_Chlorocebus	22	42	8	10
313	tr|A0A0D9QUJ7|A0A0D9QUJ7_CHLSB	Lysine--tRNA ligase OS=Chlorocebus sabaeus OX=60711 GN=KARS PE=3 SV=1	71803.7	MS20-17_ISL_410545_Chlorocebus	38	39	15	15
314	tr|A0A0D9RKS7|A0A0D9RKS7_CHLSB	Asparagine synthetase	64980.7	MS20-17_ISL_410545_Chlorocebus	25	24	9	8
315	tr|A0A0D9S1C8|A0A0D9S1C8_CHLSB	60S ribosomal protein L27 OS=Chlorocebus sabaeus OX=60711 GN=RPL27 PE=3 SV=1	15787.8	MS20-17_ISL_410545_Chlorocebus	32	40	5	4
316	tr|A0A0D9RWA7|A0A0D9RWA7_CHLSB	Phosphoglucomutase 2 OS=Chlorocebus sabaeus OX=60711 GN=PGM2 PE=4 SV=1	68746.6	MS20-17_ISL_410545_Chlorocebus	31	40	13	15
317	tr|A0A0D9SCR9|A0A0D9SCR9_CHLSB	Uncharacterized protein OS=Chlorocebus sabaeus OX=60711 PE=4 SV=1	13327.4	MS20-17_ISL_410545_Chlorocebus	38	36	5	4
318	tr|A0A0D9S860|A0A0D9S860_CHLSB	Stathmin OS=Chlorocebus sabaeus OX=60711 GN=STMN1 PE=3 SV=1	17292	MS20-17_ISL_410545_Chlorocebus	48	41	10	8
319	tr|A0A0D9R1V0|A0A0D9R1V0_CHLSB	Eukaryotic translation initiation factor 3 subunit C OS=Chlorocebus sabaeus OX=60711 GN=EIF3C PE=3 SV=1	105931	MS20-17_ISL_410545_Chlorocebus	35	41	19	18
320	tr|A0A0D9SBL4|A0A0D9SBL4_CHLSB	S10_plectin domain-containing protein OS=Chlorocebus sabaeus OX=60711 PE=4 SV=1	18885.9	MS20-17_ISL_410545_Chlorocebus	26	24	8	9
321	tr|A0A0D9RQC0|A0A0D9RQC0_CHLSB	Malate dehydrogenase OS=Chlorocebus sabaeus OX=60711 GN=MDH1 PE=3 SV=1	36645.1	MS20-17_ISL_410545_Chlorocebus	29	40	10	13
322	tr|A0A0D9RCR5|A0A0D9RCR5_CHLSB	Arginyl-tRNA synthetase OS=Chlorocebus sabaeus OX=60711 GN=RARS PE=3 SV=1	76095.9	MS20-17_ISL_410545_Chlorocebus	34	43	17	17
323	tr|A0A0D9QXD3|A0A0D9QXD3_CHLSB	Aspartate aminotransferase OS=Chlorocebus sabaeus OX=60711 GN=GOT2 PE=4 SV=1	47778.3	MS20-17_ISL_410545_Chlorocebus	37	34	12	11
324	tr|A0A0D9SCE0|A0A0D9SCE0_CHLSB	Uncharacterized protein OS=Chlorocebus sabaeus OX=60711 PE=4 SV=1	18610.1	MS20-17_ISL_410545_Chlorocebus	33	25	6	5
325	tr|A0A0D9RQ19|A0A0D9RQ19_CHLSB	Glycyl-tRNA synthetase OS=Chlorocebus sabaeus OX=60711 GN=GARS PE=4 SV=1	83822.8	MS20-17_ISL_410545_Chlorocebus	22	27	12	12
326	tr|A0A0D9RX61|A0A0D9RX61_CHLSB	Threonyl-tRNA synthetase OS=Chlorocebus sabaeus OX=60711 GN=TARS PE=3 SV=1	84298.1	MS20-17_ISL_410545_Chlorocebus	26	37	12	18
327	tr|A0A0D9RE73|A0A0D9RE73_CHLSB	Clathrin light chain A OS=Chlorocebus sabaeus OX=60711 GN=CLTA PE=4 SV=1	23732.5	MS20-17_ISL_410545_Chlorocebus	31	36	5	7
328	tr|A0A0D9R7S5|A0A0D9R7S5_CHLSB	LUC7 like 2, pre-mRNA splicing factor OS=Chlorocebus sabaeus OX=60711 GN=LUC7L2 PE=4 SV=1	46941.8	MS20-17_ISL_410545_Chlorocebus	37	46	8	8
328	tr|A0A0D9RKX8|A0A0D9RKX8_CHLSB	LUC7 like OS=Chlorocebus sabaeus OX=60711 GN=LUC7L PE=4 SV=1	44100.5	MS20-17_ISL_410545_Chlorocebus	0	1	0	1
329	tr|A0A0D9RGR4|A0A0D9RGR4_CHLSB	Kinesin-like protein OS=Chlorocebus sabaeus OX=60711 GN=KIF5B PE=3 SV=1	110463	MS20-17_ISL_410545_Chlorocebus	33	43	15	14
330	tr|A0A0D9RGK7|A0A0D9RGK7_CHLSB	Profilin OS=Chlorocebus sabaeus OX=60711 PE=3 SV=1	41742.1	MS20-17_ISL_410545_Chlorocebus	33	45	4	6
331	tr|A0A0D9S4L5|A0A0D9S4L5_CHLSB	Mitochondrial ribosomal protein L12 OS=Chlorocebus sabaeus OX=60711 GN=MRPL12 PE=3 SV=1	21675.8	MS20-17_ISL_410545_Chlorocebus	37	43	9	9
332	tr|A0A0D9RQM6|A0A0D9RQM6_CHLSB	RB binding protein 7, chromatin remodeling factor OS=Chlorocebus sabaeus OX=60711 GN=RBBP7 PE=4 SV=1	48132.3	MS20-17_ISL_410545_Chlorocebus	35	41	8	7
333	tr|A0A0D9RU97|A0A0D9RU97_CHLSB	Proteasome subunit beta OS=Chlorocebus sabaeus OX=60711 GN=PSMB5 PE=3 SV=1	28617.2	MS20-17_ISL_410545_Chlorocebus	30	36	8	9
334	tr|A0A0D9R3L1|A0A0D9R3L1_CHLSB	Stress induced phosphoprotein 1 OS=Chlorocebus sabaeus OX=60711 GN=STIP1 PE=4 SV=1	69098.1	MS20-17_ISL_410545_Chlorocebus	34	44	11	19
335	tr|A0A0D9R8Q2|A0A0D9R8Q2_CHLSB	Hydroxyacyl-CoA dehydrogenase trifunctional multienzyme complex subunit alpha OS=Chlorocebus sabaeus OX=60711 GN=HADHA PE=3 SV=1	83711.1	MS20-17_ISL_410545_Chlorocebus	32	35	13	17
336	tr|A0A0D9R082|A0A0D9R082_CHLSB	FUS RNA binding protein OS=Chlorocebus sabaeus OX=60711 GN=FUS PE=4 SV=1	53920	MS20-17_ISL_410545_Chlorocebus	29	33	3	3
337	tr|A0A0D9RIF0|A0A0D9RIF0_CHLSB	Glutaminase OS=Chlorocebus sabaeus OX=60711 GN=GLS PE=3 SV=1	74253.3	MS20-17_ISL_410545_Chlorocebus	29	35	8	9
338	tr|A0A0D9RYH0|A0A0D9RYH0_CHLSB	Ubiquitin carboxyl-terminal hydrolase OS=Chlorocebus sabaeus OX=60711 GN=USP14 PE=3 SV=1	56393.1	MS20-17_ISL_410545_Chlorocebus	39	37	11	11
339	tr|A0A0D9R758|A0A0D9R758_CHLSB	DNA helicase OS=Chlorocebus sabaeus OX=60711 GN=MCM5 PE=3 SV=1	82962.4	MS20-17_ISL_410545_Chlorocebus	38	49	15	15
340	tr|A0A0D9RMM1|A0A0D9RMM1_CHLSB	Eukaryotic translation initiation factor 4 gamma 1 OS=Chlorocebus sabaeus OX=60711 GN=EIF4G1 PE=4 SV=1	172809	MS20-17_ISL_410545_Chlorocebus	36	41	19	17
341	tr|A0A0D9R188|A0A0D9R188_CHLSB	Acetyl-CoA carboxylase alpha OS=Chlorocebus sabaeus OX=60711 GN=ACACA PE=4 SV=1	267154	MS20-17_ISL_410545_Chlorocebus	29	38	17	25
342	tr|A0A0D9RLW4|A0A0D9RLW4_CHLSB	ATP synthase subunit gamma OS=Chlorocebus sabaeus OX=60711 GN=ATP5F1C PE=3 SV=1	33116.4	MS20-17_ISL_410545_Chlorocebus	37	34	8	8
343	sp|Q95LI9|PARK7_CHLAE	Protein/nucleic acid deglycase DJ-1 OS=Chlorocebus aethiops OX=9534 GN=PARK7 PE=2 SV=1	20063.6	MS20-17_ISL_410545_Chlorocebus	26	33	5	6
344	tr|A0A0D9S0H9|A0A0D9S0H9_CHLSB	Progesterone receptor membrane component 1 OS=Chlorocebus sabaeus OX=60711 GN=PGRMC1 PE=3 SV=1	21799.8	MS20-17_ISL_410545_Chlorocebus	39	36	9	8
345	tr|A0A0D9RKW3|A0A0D9RKW3_CHLSB	Uncharacterized protein OS=Chlorocebus sabaeus OX=60711 PE=4 SV=1	95106	MS20-17_ISL_410545_Chlorocebus	29	37	9	11
346	tr|A0A0D9RSZ9|A0A0D9RSZ9_CHLSB	Leucine zipper and EF-hand containing transmembrane protein 1 OS=Chlorocebus sabaeus OX=60711 GN=LETM1 PE=4 SV=1	83725.2	MS20-17_ISL_410545_Chlorocebus	25	28	12	13
347	tr|A0A0D9R9R9|A0A0D9R9R9_CHLSB	Voltage dependent anion channel 2 OS=Chlorocebus sabaeus OX=60711 GN=VDAC2 PE=4 SV=1	27817.7	MS20-17_ISL_410545_Chlorocebus	25	28	7	7
348	tr|A0A0D9QXF2|A0A0D9QXF2_CHLSB	Coatomer subunit beta OS=Chlorocebus sabaeus OX=60711 GN=COPB1 PE=4 SV=1	108228	MS20-17_ISL_410545_Chlorocebus	33	34	15	14
349	tr|A0A0D9RNH2|A0A0D9RNH2_CHLSB	Serine and arginine rich splicing factor 6 OS=Chlorocebus sabaeus OX=60711 GN=SRSF6 PE=4 SV=1	39557.3	MS20-17_ISL_410545_Chlorocebus	28	36	7	7
349	tr|A0A0D9RKT0|A0A0D9RKT0_CHLSB	Serine and arginine rich splicing factor 5 OS=Chlorocebus sabaeus OX=60711 GN=SRSF5 PE=4 SV=1	31359.3	MS20-17_ISL_410545_Chlorocebus	1	1	1	1
350	tr|A0A0D9RI92|A0A0D9RI92_CHLSB	Transmembrane p24 trafficking protein 10 OS=Chlorocebus sabaeus OX=60711 GN=TMED10 PE=3 SV=1	25237	MS20-17_ISL_410545_Chlorocebus	36	37	7	5
351	tr|A0A0D9R4Z6|A0A0D9R4Z6_CHLSB	Thioredoxin domain containing 5 OS=Chlorocebus sabaeus OX=60711 GN=TXNDC5 PE=3 SV=1	41467.5	MS20-17_ISL_410545_Chlorocebus	30	42	10	12
352	tr|A0A0D9RZX9|A0A0D9RZX9_CHLSB	Asparaginyl-tRNA synthetase OS=Chlorocebus sabaeus OX=60711 GN=NARS PE=4 SV=1	64713.3	MS20-17_ISL_410545_Chlorocebus	21	23	10	11
353	tr|A0A0D9S5T8|A0A0D9S5T8_CHLSB	Proteasome subunit beta OS=Chlorocebus sabaeus OX=60711 GN=PSMB4 PE=3 SV=1	29212.5	MS20-17_ISL_410545_Chlorocebus	28	36	7	6
354	tr|A0A0D9RDV7|A0A0D9RDV7_CHLSB	Actin-related protein 2/3 complex subunit 4 OS=Chlorocebus sabaeus OX=60711 GN=ARPC4 PE=3 SV=1	19768.3	MS20-17_ISL_410545_Chlorocebus	33	29	7	7
355	tr|A0A0D9R4G5|A0A0D9R4G5_CHLSB	Cell division cycle 37 OS=Chlorocebus sabaeus OX=60711 GN=CDC37 PE=4 SV=1	44953.2	MS20-17_ISL_410545_Chlorocebus	37	38	10	7
356	tr|A0A0D9S7X4|A0A0D9S7X4_CHLSB	Eukaryotic translation initiation factor 3 subunit I OS=Chlorocebus sabaeus OX=60711 GN=EIF3I PE=3 SV=1	36877.8	MS20-17_ISL_410545_Chlorocebus	31	27	6	5
357	tr|A0A0D9QVP1|A0A0D9QVP1_CHLSB	Proteasome 26S subunit, non-ATPase 8 OS=Chlorocebus sabaeus OX=60711 GN=PSMD8 PE=4 SV=1	32674.9	MS20-17_ISL_410545_Chlorocebus	37	32	12	9
358	tr|A0A0D9RGG4|A0A0D9RGG4_CHLSB	Splicing factor 3b subunit 1 OS=Chlorocebus sabaeus OX=60711 GN=SF3B1 PE=4 SV=1	146479	MS20-17_ISL_410545_Chlorocebus	22	38	15	21
359	tr|A0A0D9RUB3|A0A0D9RUB3_CHLSB	Phosphoserine phosphatase OS=Chlorocebus sabaeus OX=60711 GN=PSPH PE=4 SV=1	15956.4	MS20-17_ISL_410545_Chlorocebus	23	24	7	6
360	tr|A0A0D9RFW8|A0A0D9RFW8_CHLSB	Peptidylprolyl isomerase OS=Chlorocebus sabaeus OX=60711 GN=FKBP4 PE=4 SV=1	52062.2	MS20-17_ISL_410545_Chlorocebus	30	39	13	13
361	tr|A0A0D9RQ38|A0A0D9RQ38_CHLSB	Exportin 1 OS=Chlorocebus sabaeus OX=60711 GN=XPO1 PE=4 SV=1	124447	MS20-17_ISL_410545_Chlorocebus	21	28	12	15
362	tr|A0A0D9RQN8|A0A0D9RQN8_CHLSB	DNA helicase OS=Chlorocebus sabaeus OX=60711 GN=MCM4 PE=3 SV=1	97191.8	MS20-17_ISL_410545_Chlorocebus	42	37	22	21
363	tr|A0A0D9RIM7|A0A0D9RIM7_CHLSB	Serine and arginine rich splicing factor 7 OS=Chlorocebus sabaeus OX=60711 GN=SRSF7 PE=4 SV=1	27582.2	MS20-17_ISL_410545_Chlorocebus	33	39	5	5
363	tr|A0A0D9RD33|A0A0D9RD33_CHLSB	Serine and arginine rich splicing factor 3 OS=Chlorocebus sabaeus OX=60711 GN=SRSF3 PE=4 SV=1	19525	MS20-17_ISL_410545_Chlorocebus	8	12	3	3
364	tr|A0A0D9RUF1|A0A0D9RUF1_CHLSB	S-adenosylmethionine synthase OS=Chlorocebus sabaeus OX=60711 GN=MAT2A PE=3 SV=1	43975.5	MS20-17_ISL_410545_Chlorocebus	33	38	13	11
365	tr|A0A0D9RNI1|A0A0D9RNI1_CHLSB	Transformer 2 beta homolog OS=Chlorocebus sabaeus OX=60711 GN=TRA2B PE=4 SV=1	33759.6	MS20-17_ISL_410545_Chlorocebus	33	38	6	6
365	tr|A0A0D9RNK1|A0A0D9RNK1_CHLSB	Transformer 2 alpha homolog OS=Chlorocebus sabaeus OX=60711 GN=TRA2A PE=4 SV=1	32468.9	MS20-17_ISL_410545_Chlorocebus	6	2	1	1
366	tr|A0A0D9RDP7|A0A0D9RDP7_CHLSB	Phosphoribosylformylglycinamidine synthase OS=Chlorocebus sabaeus OX=60711 GN=PFAS PE=3 SV=1	145640	MS20-17_ISL_410545_Chlorocebus	29	32	12	16
367	tr|A0A0D9R589|A0A0D9R589_CHLSB	Small ubiquitin-related modifier OS=Chlorocebus sabaeus OX=60711 PE=3 SV=1	12685.2	MS20-17_ISL_410545_Chlorocebus	31	31	1	1
368	tr|A0A0D9RL86|A0A0D9RL86_CHLSB	Uncharacterized protein OS=Chlorocebus sabaeus OX=60711 PE=4 SV=1	24475	MS20-17_ISL_410545_Chlorocebus	27	32	9	6
369	tr|A0A0D9R6P7|A0A0D9R6P7_CHLSB	RAB11B, member RAS oncogene family OS=Chlorocebus sabaeus OX=60711 GN=RAB11B PE=4 SV=1	24587.5	MS20-17_ISL_410545_Chlorocebus	53	51	8	8
370	tr|A0A0D9S647|A0A0D9S647_CHLSB	Sodium/potassium-transporting ATPase subunit alpha OS=Chlorocebus sabaeus OX=60711 GN=ATP1A1 PE=3 SV=1	114149	MS20-17_ISL_410545_Chlorocebus	27	29	13	14
371	tr|A0A0D9QXC7|A0A0D9QXC7_CHLSB	USO1 vesicle transport factor OS=Chlorocebus sabaeus OX=60711 GN=USO1 PE=4 SV=1	109348	MS20-17_ISL_410545_Chlorocebus	26	28	8	11
372	tr|A0A0D9RCS8|A0A0D9RCS8_CHLSB	Staphylococcal nuclease domain-containing protein OS=Chlorocebus sabaeus OX=60711 GN=SND1 PE=4 SV=1	102616	MS20-17_ISL_410545_Chlorocebus	26	32	10	16
373	tr|H9BFK2|H9BFK2_CHLAE	Transferrin receptor 1 OS=Chlorocebus aethiops OX=9534 GN=Tfrc PE=2 SV=1	85238.1	MS20-17_ISL_410545_Chlorocebus	38	34	14	13
374	tr|A0A0D9R6M6|A0A0D9R6M6_CHLSB	Apoptosis inducing factor mitochondria associated 1 OS=Chlorocebus sabaeus OX=60711 GN=AIFM1 PE=4 SV=1	67055.1	MS20-17_ISL_410545_Chlorocebus	30	34	13	12
375	tr|A0A0D9R6Z5|A0A0D9R6Z5_CHLSB	Splicing factor 3b subunit 2 OS=Chlorocebus sabaeus OX=60711 GN=SF3B2 PE=4 SV=1	100293	MS20-17_ISL_410545_Chlorocebus	24	25	8	9
376	tr|A0A0D9S7K7|A0A0D9S7K7_CHLSB	Y-box binding protein 1 OS=Chlorocebus sabaeus OX=60711 GN=YBX1 PE=4 SV=1	29468.4	MS20-17_ISL_410545_Chlorocebus	20	36	2	4
376	tr|A0A0D9R8L5|A0A0D9R8L5_CHLSB	Y-box binding protein 3 OS=Chlorocebus sabaeus OX=60711 GN=YBX3 PE=4 SV=1	40169.1	MS20-17_ISL_410545_Chlorocebus	1	2	1	2
377	tr|A0A0D9R227|A0A0D9R227_CHLSB	Proteasome 26S subunit, non-ATPase 11 OS=Chlorocebus sabaeus OX=60711 GN=PSMD11 PE=4 SV=1	47719.2	MS20-17_ISL_410545_Chlorocebus	30	30	13	13
378	tr|A0A0D9RVJ2|A0A0D9RVJ2_CHLSB	ACB domain-containing protein OS=Chlorocebus sabaeus OX=60711 PE=4 SV=1	14124.1	MS20-17_ISL_410545_Chlorocebus	38	46	4	5
378	tr|A0A0D9SD53|A0A0D9SD53_CHLSB	ACB domain-containing protein OS=Chlorocebus sabaeus OX=60711 PE=4 SV=1	10111.1	MS20-17_ISL_410545_Chlorocebus	8	14	2	2
379	tr|A0A0D9RQ93|A0A0D9RQ93_CHLSB	Galectin OS=Chlorocebus sabaeus OX=60711 GN=LGALS3 PE=4 SV=1	26146.9	MS20-17_ISL_410545_Chlorocebus	23	22	5	4
380	tr|A0A0D9R7B0|A0A0D9R7B0_CHLSB	G1 to S phase transition 1 OS=Chlorocebus sabaeus OX=60711 GN=GSPT1 PE=4 SV=1	69438.4	MS20-17_ISL_410545_Chlorocebus	27	27	9	11
381	tr|A0A0D9RIY5|A0A0D9RIY5_CHLSB	ATP binding cassette subfamily B member 1 OS=Chlorocebus sabaeus OX=60711 GN=ABCB1 PE=4 SV=1	141739	MS20-17_ISL_410545_Chlorocebus	18	21	11	12
382	tr|A0A0D9SD49|A0A0D9SD49_CHLSB	H1 histone family member 0 OS=Chlorocebus sabaeus OX=60711 GN=H1F0 PE=3 SV=1	20880.2	MS20-17_ISL_410545_Chlorocebus	17	20	3	4
383	tr|A0A0D9QXA1|A0A0D9QXA1_CHLSB	ATP synthase subunit d, mitochondrial OS=Chlorocebus sabaeus OX=60711 PE=3 SV=1	18569.6	MS20-17_ISL_410545_Chlorocebus	28	34	6	7
384	tr|A0A0D9RX20|A0A0D9RX20_CHLSB	Isocitrate dehydrogenase	51307	MS20-17_ISL_410545_Chlorocebus	31	33	8	8
385	tr|A0A0D9RZX2|A0A0D9RZX2_CHLSB	Thioredoxin like 1 OS=Chlorocebus sabaeus OX=60711 GN=TXNL1 PE=4 SV=1	32706.9	MS20-17_ISL_410545_Chlorocebus	33	36	6	6
386	tr|A0A0D9RHX8|A0A0D9RHX8_CHLSB	RanBD1 domain-containing protein OS=Chlorocebus sabaeus OX=60711 PE=4 SV=1	23466.6	MS20-17_ISL_410545_Chlorocebus	33	23	5	4
387	tr|A0A0D9RAB6|A0A0D9RAB6_CHLSB	40S ribosomal protein S24 OS=Chlorocebus sabaeus OX=60711 PE=3 SV=1	15059.2	MS20-17_ISL_410545_Chlorocebus	27	26	8	6
388	tr|A0A0D9R339|A0A0D9R339_CHLSB	26S proteasome non-ATPase regulatory subunit 1 OS=Chlorocebus sabaeus OX=60711 GN=PSMD1 PE=3 SV=1	107943	MS20-17_ISL_410545_Chlorocebus	26	27	9	9
389	tr|A0A0D9RUD1|A0A0D9RUD1_CHLSB	Calpain 2 OS=Chlorocebus sabaeus OX=60711 GN=CAPN2 PE=3 SV=1	80773.1	MS20-17_ISL_410545_Chlorocebus	25	32	11	15
390	tr|A0A0D9S3F8|A0A0D9S3F8_CHLSB	Proteasome subunit beta OS=Chlorocebus sabaeus OX=60711 GN=PSMB3 PE=3 SV=1	23232.6	MS20-17_ISL_410545_Chlorocebus	29	28	6	6
391	tr|A0A0D9SC26|A0A0D9SC26_CHLSB	Uncharacterized protein OS=Chlorocebus sabaeus OX=60711 PE=3 SV=1	21509.3	MS20-17_ISL_410545_Chlorocebus	27	29	9	9
392	tr|A0A0D9RB19|A0A0D9RB19_CHLSB	Cysteinyl-tRNA synthetase OS=Chlorocebus sabaeus OX=60711 GN=CARS PE=3 SV=1	85988.4	MS20-17_ISL_410545_Chlorocebus	20	28	5	8
393	tr|A0A0D9R091|A0A0D9R091_CHLSB	Aspartate aminotransferase OS=Chlorocebus sabaeus OX=60711 GN=GOT1 PE=4 SV=1	46591.7	MS20-17_ISL_410545_Chlorocebus	32	37	11	14
394	tr|A0A0D9S1C2|A0A0D9S1C2_CHLSB	Vesicle amine transport 1 OS=Chlorocebus sabaeus OX=60711 GN=VAT1 PE=4 SV=1	42902.9	MS20-17_ISL_410545_Chlorocebus	28	31	7	8
395	tr|A0A0D9R1R5|A0A0D9R1R5_CHLSB	AP complex subunit beta OS=Chlorocebus sabaeus OX=60711 GN=AP2B1 PE=3 SV=1	106537	MS20-17_ISL_410545_Chlorocebus	29	38	9	13
395	tr|A0A0D9RBL8|A0A0D9RBL8_CHLSB	AP complex subunit beta OS=Chlorocebus sabaeus OX=60711 GN=AP1B1 PE=3 SV=1	105381	MS20-17_ISL_410545_Chlorocebus	5	6	3	2
396	tr|A0A0D9QZT4|A0A0D9QZT4_CHLSB	Collagen beta(1-O)galactosyltransferase 1 OS=Chlorocebus sabaeus OX=60711 GN=COLGALT1 PE=4 SV=1	72027.5	MS20-17_ISL_410545_Chlorocebus	26	29	8	9
397	tr|A0A0D9RIA4|A0A0D9RIA4_CHLSB	Pyruvate dehydrogenase E1 component subunit beta OS=Chlorocebus sabaeus OX=60711 GN=PDHB PE=4 SV=1	39550.2	MS20-17_ISL_410545_Chlorocebus	23	36	6	7
398	tr|A0A0D9R760|A0A0D9R760_CHLSB	EH domain containing 4 OS=Chlorocebus sabaeus OX=60711 GN=EHD4 PE=3 SV=1	61404.7	MS20-17_ISL_410545_Chlorocebus	19	21	8	8
398	tr|A0A0D9R4X7|A0A0D9R4X7_CHLSB	EH domain containing 1 OS=Chlorocebus sabaeus OX=60711 GN=EHD1 PE=3 SV=1	60645.7	MS20-17_ISL_410545_Chlorocebus	4	8	3	6
399	tr|A0A0D9REM0|A0A0D9REM0_CHLSB	Small nuclear ribonucleoprotein-associated protein OS=Chlorocebus sabaeus OX=60711 GN=SNRPB PE=3 SV=1	23811.3	MS20-17_ISL_410545_Chlorocebus	34	28	6	5
400	tr|A0A0D9REY7|A0A0D9REY7_CHLSB	Basic leucine zipper and W2 domains 1 OS=Chlorocebus sabaeus OX=60711 GN=BZW1 PE=4 SV=1	48213.8	MS20-17_ISL_410545_Chlorocebus	34	38	13	13
400	tr|A0A0D9RLZ6|A0A0D9RLZ6_CHLSB	Basic leucine zipper and W2 domains 2 OS=Chlorocebus sabaeus OX=60711 GN=BZW2 PE=4 SV=1	48360.1	MS20-17_ISL_410545_Chlorocebus	4	3	3	2
401	tr|A0A0D9RDT9|A0A0D9RDT9_CHLSB	Ribosomal protein lateral stalk subunit P2 OS=Chlorocebus sabaeus OX=60711 GN=RPLP2 PE=3 SV=1	11657.9	MS20-17_ISL_410545_Chlorocebus	16	38	5	6
402	tr|A0A0D9SB36|A0A0D9SB36_CHLSB	Uncharacterized protein OS=Chlorocebus sabaeus OX=60711 PE=3 SV=1	11634.8	MS20-17_ISL_410545_Chlorocebus	12	13	1	1
403	tr|A0A0D9QW57|A0A0D9QW57_CHLSB	Protein kinase cAMP-dependent type I regulatory subunit alpha OS=Chlorocebus sabaeus OX=60711 GN=PRKAR1A PE=4 SV=1	43194	MS20-17_ISL_410545_Chlorocebus	29	29	8	7
404	tr|A0A0D9RQ88|A0A0D9RQ88_CHLSB	Hydroxysteroid 17-beta dehydrogenase 4 OS=Chlorocebus sabaeus OX=60711 GN=HSD17B4 PE=4 SV=1	79967.4	MS20-17_ISL_410545_Chlorocebus	35	34	11	11
405	tr|A0A0D9QYV7|A0A0D9QYV7_CHLSB	Extended synaptotagmin 1 OS=Chlorocebus sabaeus OX=60711 GN=ESYT1 PE=4 SV=1	123003	MS20-17_ISL_410545_Chlorocebus	30	29	12	13
406	tr|A0A0D9S702|A0A0D9S702_CHLSB	Cystathionine gamma-lyase OS=Chlorocebus sabaeus OX=60711 GN=CTH PE=3 SV=1	45157.9	MS20-17_ISL_410545_Chlorocebus	17	24	8	10
407	tr|A0A0D9S6G0|A0A0D9S6G0_CHLSB	ATP synthase peripheral stalk-membrane subunit b OS=Chlorocebus sabaeus OX=60711 GN=ATP5PB PE=4 SV=1	28813.2	MS20-17_ISL_410545_Chlorocebus	27	30	7	7
408	tr|A0A0D9RVY0|A0A0D9RVY0_CHLSB	Translin OS=Chlorocebus sabaeus OX=60711 GN=TSN PE=4 SV=1	26280.8	MS20-17_ISL_410545_Chlorocebus	28	28	6	5
409	tr|A0A0D9QWP9|A0A0D9QWP9_CHLSB	Ribosomal_L18e/L15P domain-containing protein OS=Chlorocebus sabaeus OX=60711 PE=3 SV=1	16649	MS20-17_ISL_410545_Chlorocebus	21	24	5	5
410	tr|A0A0D9RKP4|A0A0D9RKP4_CHLSB	Basigin (Ok blood group) OS=Chlorocebus sabaeus OX=60711 GN=BSG PE=4 SV=1	42267.2	MS20-17_ISL_410545_Chlorocebus	24	31	3	5
411	tr|A0A0D9RV86|A0A0D9RV86_CHLSB	Actin related protein 3 OS=Chlorocebus sabaeus OX=60711 GN=ACTR3 PE=3 SV=1	47783.1	MS20-17_ISL_410545_Chlorocebus	23	34	8	10
412	tr|A0A0D9SA63|A0A0D9SA63_CHLSB	Uncharacterized protein OS=Chlorocebus sabaeus OX=60711 PE=3 SV=1	14492.5	MS20-17_ISL_410545_Chlorocebus	25	18	5	5
413	tr|A0A0D9R014|A0A0D9R014_CHLSB	Uncharacterized protein OS=Chlorocebus sabaeus OX=60711 PE=4 SV=1	28462.1	MS20-17_ISL_410545_Chlorocebus	27	26	7	7
413	tr|A0A0D9S4J2|A0A0D9S4J2_CHLSB	Serine and arginine rich splicing factor 9 OS=Chlorocebus sabaeus OX=60711 GN=SRSF9 PE=4 SV=1	25640.5	MS20-17_ISL_410545_Chlorocebus	2	4	2	3
414	tr|A0A0D9S2G5|A0A0D9S2G5_CHLSB	SUMO1 activating enzyme subunit 1 OS=Chlorocebus sabaeus OX=60711 GN=SAE1 PE=4 SV=1	34698.6	MS20-17_ISL_410545_Chlorocebus	24	32	7	7
415	tr|A0A0D9RUA7|A0A0D9RUA7_CHLSB	Wolframin ER transmembrane glycoprotein OS=Chlorocebus sabaeus OX=60711 GN=WFS1 PE=4 SV=1	101366	MS20-17_ISL_410545_Chlorocebus	25	31	10	11
416	tr|A0A0D9RWY2|A0A0D9RWY2_CHLSB	MGS domain-containing protein OS=Chlorocebus sabaeus OX=60711 PE=4 SV=1	48845.2	MS20-17_ISL_410545_Chlorocebus	19	29	6	7
417	tr|A0A0D9RSH2|A0A0D9RSH2_CHLSB	Drebrin like OS=Chlorocebus sabaeus OX=60711 GN=DBNL PE=4 SV=1	49385	MS20-17_ISL_410545_Chlorocebus	20	21	6	6
418	tr|A0A0D9QWT3|A0A0D9QWT3_CHLSB	Importin 7 OS=Chlorocebus sabaeus OX=60711 GN=IPO7 PE=4 SV=1	120751	MS20-17_ISL_410545_Chlorocebus	25	24	12	13
419	tr|A0A0D9R1C9|A0A0D9R1C9_CHLSB	Major vault protein OS=Chlorocebus sabaeus OX=60711 GN=MVP PE=4 SV=1	99713	MS20-17_ISL_410545_Chlorocebus	18	27	12	16
420	tr|A0A0D9R4W3|A0A0D9R4W3_CHLSB	Cathepsin L OS=Chlorocebus sabaeus OX=60711 GN=CTSL PE=3 SV=1	37861.7	MS20-17_ISL_410545_Chlorocebus	12	17	2	3
421	tr|A0A0D9RWE1|A0A0D9RWE1_CHLSB	UDP-glucose glycoprotein glucosyltransferase 1 OS=Chlorocebus sabaeus OX=60711 GN=UGGT1 PE=4 SV=1	175427	MS20-17_ISL_410545_Chlorocebus	25	22	11	10
421	tr|A0A0D9RY64|A0A0D9RY64_CHLSB	UDP-glucose glycoprotein glucosyltransferase 2 OS=Chlorocebus sabaeus OX=60711 GN=UGGT2 PE=4 SV=1	175059	MS20-17_ISL_410545_Chlorocebus	1	1	1	1
422	tr|A0A0D9RPF0|A0A0D9RPF0_CHLSB	RAB2A, member RAS oncogene family OS=Chlorocebus sabaeus OX=60711 GN=RAB2A PE=4 SV=1	23701.8	MS20-17_ISL_410545_Chlorocebus	31	26	10	7
423	tr|A0A0D9S150|A0A0D9S150_CHLSB	Platelet activating factor acetylhydrolase 1b catalytic subunit 3 OS=Chlorocebus sabaeus OX=60711 GN=PAFAH1B3 PE=4 SV=1	25916.4	MS20-17_ISL_410545_Chlorocebus	21	29	5	6
424	tr|A0A0D9RHX0|A0A0D9RHX0_CHLSB	Guanine monophosphate synthase OS=Chlorocebus sabaeus OX=60711 GN=GMPS PE=4 SV=1	77394.2	MS20-17_ISL_410545_Chlorocebus	32	24	13	9
425	tr|A0A0D9RT06|A0A0D9RT06_CHLSB	Oxoglutarate dehydrogenase OS=Chlorocebus sabaeus OX=60711 GN=OGDH PE=4 SV=1	118788	MS20-17_ISL_410545_Chlorocebus	28	20	15	12
426	tr|A0A0D9RI58|A0A0D9RI58_CHLSB	Ribosomal protein S15 OS=Chlorocebus sabaeus OX=60711 GN=RPS15 PE=3 SV=1	17723.5	MS20-17_ISL_410545_Chlorocebus	29	21	4	4
427	tr|A0A0D9RWF4|A0A0D9RWF4_CHLSB	Catenin beta 1 OS=Chlorocebus sabaeus OX=60711 GN=CTNNB1 PE=4 SV=1	86069.4	MS20-17_ISL_410545_Chlorocebus	31	25	12	9
427	tr|A0A0D9S2D4|A0A0D9S2D4_CHLSB	Junction plakoglobin OS=Chlorocebus sabaeus OX=60711 GN=JUP PE=4 SV=1	82464	MS20-17_ISL_410545_Chlorocebus	2	4	2	3
428	tr|A0A0D9RXA5|A0A0D9RXA5_CHLSB	Cadherin 6 OS=Chlorocebus sabaeus OX=60711 GN=CDH6 PE=4 SV=1	88532.3	MS20-17_ISL_410545_Chlorocebus	28	21	11	9
429	tr|A0A0D9RVW4|A0A0D9RVW4_CHLSB	40S ribosomal protein S12 OS=Chlorocebus sabaeus OX=60711 PE=3 SV=1	13919.2	MS20-17_ISL_410545_Chlorocebus	31	22	2	2
430	tr|A0A0D9QVC3|A0A0D9QVC3_CHLSB	Heterogeneous nuclear ribonucleoprotein L OS=Chlorocebus sabaeus OX=60711 GN=HNRNPL PE=4 SV=1	64719.6	MS20-17_ISL_410545_Chlorocebus	17	35	6	10
431	tr|A0A0D9S6Y9|A0A0D9S6Y9_CHLSB	Acyl-CoA dehydrogenase medium chain OS=Chlorocebus sabaeus OX=60711 GN=ACADM PE=3 SV=1	47050.7	MS20-17_ISL_410545_Chlorocebus	21	21	9	8
432	tr|A0A0D9RHH5|A0A0D9RHH5_CHLSB	Calcyclin binding protein OS=Chlorocebus sabaeus OX=60711 GN=CACYBP PE=4 SV=1	26293.7	MS20-17_ISL_410545_Chlorocebus	23	27	4	7
433	tr|A0A0D9S2T3|A0A0D9S2T3_CHLSB	Coronin OS=Chlorocebus sabaeus OX=60711 GN=CORO1C PE=3 SV=1	54933.8	MS20-17_ISL_410545_Chlorocebus	18	21	3	6
434	tr|A0A0D9R8C6|A0A0D9R8C6_CHLSB	Coronin OS=Chlorocebus sabaeus OX=60711 GN=CORO1B PE=3 SV=1	55019.7	MS20-17_ISL_410545_Chlorocebus	21	22	5	4
435	tr|A0A0D9QX56|A0A0D9QX56_CHLSB	Na(+)/H(+) exchange regulatory cofactor NHE-RF OS=Chlorocebus sabaeus OX=60711 GN=SLC9A3R1 PE=4 SV=1	39124.6	MS20-17_ISL_410545_Chlorocebus	26	32	7	7
436	tr|A0A0D9R1R4|A0A0D9R1R4_CHLSB	Ribosomal protein L24 OS=Chlorocebus sabaeus OX=60711 GN=RPL24 PE=4 SV=1	20730.3	MS20-17_ISL_410545_Chlorocebus	28	35	4	4
436	tr|A0A0D9SAP5|A0A0D9SAP5_CHLSB	TRASH domain-containing protein OS=Chlorocebus sabaeus OX=60711 PE=4 SV=1	18009	MS20-17_ISL_410545_Chlorocebus	0	1	0	1
437	tr|A0A0D9S347|A0A0D9S347_CHLSB	Small nuclear ribonucleoprotein U1 subunit 70 OS=Chlorocebus sabaeus OX=60711 GN=SNRNP70 PE=4 SV=1	50644.3	MS20-17_ISL_410545_Chlorocebus	27	31	10	8
438	tr|A0A0D9RIJ4|A0A0D9RIJ4_CHLSB	Structural maintenance of chromosomes protein OS=Chlorocebus sabaeus OX=60711 GN=SMC4 PE=3 SV=1	147654	MS20-17_ISL_410545_Chlorocebus	36	43	17	18
439	tr|A0A0D9SDH3|A0A0D9SDH3_CHLSB	Ribosomal protein L10 like OS=Chlorocebus sabaeus OX=60711 GN=RPL10L PE=4 SV=1	25057	MS20-17_ISL_410545_Chlorocebus	17	19	5	5
439	tr|A0A0D9SAV7|A0A0D9SAV7_CHLSB	Ribosomal_L16 domain-containing protein OS=Chlorocebus sabaeus OX=60711 PE=4 SV=1	24945	MS20-17_ISL_410545_Chlorocebus	5	5	1	1
440	tr|A0A0D9QZT5|A0A0D9QZT5_CHLSB	6-phosphogluconolactonase OS=Chlorocebus sabaeus OX=60711 GN=PGLS PE=3 SV=1	34665.3	MS20-17_ISL_410545_Chlorocebus	24	27	7	7
441	tr|Q2VIM8|Q2VIM8_CHLSB	RBM1 (Fragment) OS=Chlorocebus sabaeus OX=60711 PE=4 SV=1	41818.1	MS20-17_ISL_410545_Chlorocebus	17	17	3	4
441	tr|A0A0D9SDA4|A0A0D9SDA4_CHLSB	RRM domain-containing protein OS=Chlorocebus sabaeus OX=60711 PE=4 SV=1	43193.2	MS20-17_ISL_410545_Chlorocebus	8	11	2	2
442	tr|A0A0D9S4J3|A0A0D9S4J3_CHLSB	Decapping enzyme, scavenger OS=Chlorocebus sabaeus OX=60711 GN=DCPS PE=4 SV=1	38647.1	MS20-17_ISL_410545_Chlorocebus	32	28	6	6
443	tr|A0A0D9QW15|A0A0D9QW15_CHLSB	Importin subunit alpha OS=Chlorocebus sabaeus OX=60711 GN=KPNA2 PE=3 SV=1	58289.1	MS20-17_ISL_410545_Chlorocebus	35	32	6	4
444	tr|A0A0D9QUU6|A0A0D9QUU6_CHLSB	Calcium-transporting ATPase OS=Chlorocebus sabaeus OX=60711 GN=ATP2B1 PE=3 SV=1	130461	MS20-17_ISL_410545_Chlorocebus	17	13	12	9
445	tr|A0A0D9RJK6|A0A0D9RJK6_CHLSB	Cyclin dependent kinase 6 OS=Chlorocebus sabaeus OX=60711 GN=CDK6 PE=3 SV=1	37257.2	MS20-17_ISL_410545_Chlorocebus	26	25	8	8
445	tr|A0A0D9S9G5|A0A0D9S9G5_CHLSB	Protein kinase domain-containing protein OS=Chlorocebus sabaeus OX=60711 PE=4 SV=1	34164	MS20-17_ISL_410545_Chlorocebus	17	15	7	6
445	tr|A0A0D9QY39|A0A0D9QY39_CHLSB	Cyclin dependent kinase 3 OS=Chlorocebus sabaeus OX=60711 GN=CDK3 PE=3 SV=1	35445.7	MS20-17_ISL_410545_Chlorocebus	1	1	1	1
445	tr|A0A0D9RRT2|A0A0D9RRT2_CHLSB	Cyclin dependent kinase 13 OS=Chlorocebus sabaeus OX=60711 GN=CDK13 PE=4 SV=1	165567	MS20-17_ISL_410545_Chlorocebus	0	1	0	1
445	tr|A0A0D9RMW9|A0A0D9RMW9_CHLSB	Cyclin dependent kinase 9 OS=Chlorocebus sabaeus OX=60711 GN=CDK9 PE=3 SV=1	53643.6	MS20-17_ISL_410545_Chlorocebus	1	0	1	0
446	tr|A0A0D9QZU2|A0A0D9QZU2_CHLSB	Vacuolar protein sorting-associated protein 35 OS=Chlorocebus sabaeus OX=60711 GN=VPS35 PE=3 SV=1	92447.2	MS20-17_ISL_410545_Chlorocebus	27	26	10	10
447	tr|A0A0D9RG80|A0A0D9RG80_CHLSB	RAD23 homolog B, nucleotide excision repair protein OS=Chlorocebus sabaeus OX=60711 GN=RAD23B PE=4 SV=1	43229.7	MS20-17_ISL_410545_Chlorocebus	25	22	6	7
447	tr|A0A0D9R2H3|A0A0D9R2H3_CHLSB	RAD23 homolog A, nucleotide excision repair protein OS=Chlorocebus sabaeus OX=60711 GN=RAD23A PE=4 SV=1	39672.7	MS20-17_ISL_410545_Chlorocebus	2	0	1	0
448	tr|A0A0D9QWQ0|A0A0D9QWQ0_CHLSB	SEC31 homolog A, COPII coat complex component OS=Chlorocebus sabaeus OX=60711 GN=SEC31A PE=4 SV=1	133733	MS20-17_ISL_410545_Chlorocebus	18	25	8	10
449	tr|A0A0D9S6Z3|A0A0D9S6Z3_CHLSB	Crystallin zeta OS=Chlorocebus sabaeus OX=60711 GN=CRYZ PE=4 SV=1	35476.7	MS20-17_ISL_410545_Chlorocebus	18	27	7	8
450	tr|A0A0D9R8M1|A0A0D9R8M1_CHLSB	Annexin OS=Chlorocebus sabaeus OX=60711 GN=ANXA7 PE=3 SV=1	50506.6	MS20-17_ISL_410545_Chlorocebus	23	23	9	7
451	tr|A0A0D9RUY0|A0A0D9RUY0_CHLSB	Poly(ADP-ribose) polymerase 1 OS=Chlorocebus sabaeus OX=60711 GN=PARP1 PE=4 SV=1	79705.3	MS20-17_ISL_410545_Chlorocebus	24	25	9	8
452	tr|A0A0D9QVY5|A0A0D9QVY5_CHLSB	Proteasome 26S subunit, non-ATPase 7 OS=Chlorocebus sabaeus OX=60711 GN=PSMD7 PE=4 SV=1	37045.5	MS20-17_ISL_410545_Chlorocebus	26	30	9	8
453	tr|A0A0D9RH12|A0A0D9RH12_CHLSB	Succinate--CoA ligase	46885.6	MS20-17_ISL_410545_Chlorocebus	25	25	6	10
454	tr|A0A0D9R4X2|A0A0D9R4X2_CHLSB	Dynamin 1 like OS=Chlorocebus sabaeus OX=60711 GN=DNM1L PE=3 SV=1	83860.1	MS20-17_ISL_410545_Chlorocebus	23	18	9	8
455	tr|A0A0D9R0F0|A0A0D9R0F0_CHLSB	Proteasome 26S subunit, ATPase 3 OS=Chlorocebus sabaeus OX=60711 GN=PSMC3 PE=3 SV=1	29716.3	MS20-17_ISL_410545_Chlorocebus	24	31	6	8
456	tr|A0A0D9S2Q6|A0A0D9S2Q6_CHLSB	Adenine phosphoribosyltransferase OS=Chlorocebus sabaeus OX=60711 GN=APRT PE=3 SV=1	22689	MS20-17_ISL_410545_Chlorocebus	19	22	7	6
457	tr|A0A0D9RNK4|A0A0D9RNK4_CHLSB	Myosin IC OS=Chlorocebus sabaeus OX=60711 GN=MYO1C PE=3 SV=1	117138	MS20-17_ISL_410545_Chlorocebus	19	29	11	15
458	tr|A0A0D9RFC8|A0A0D9RFC8_CHLSB	Endoplasmic reticulum protein 44 OS=Chlorocebus sabaeus OX=60711 GN=ERP44 PE=4 SV=1	47381.6	MS20-17_ISL_410545_Chlorocebus	20	21	5	4
459	tr|A0A0D9S4M8|A0A0D9S4M8_CHLSB	Rho GDP dissociation inhibitor alpha OS=Chlorocebus sabaeus OX=60711 GN=ARHGDIA PE=4 SV=1	20371.3	MS20-17_ISL_410545_Chlorocebus	24	30	7	7
460	tr|A0A0D9RSW2|A0A0D9RSW2_CHLSB	Transportin 1 OS=Chlorocebus sabaeus OX=60711 GN=TNPO1 PE=4 SV=1	103785	MS20-17_ISL_410545_Chlorocebus	18	27	6	12
460	tr|A0A0D9R2P2|A0A0D9R2P2_CHLSB	Transportin 2 OS=Chlorocebus sabaeus OX=60711 GN=TNPO2 PE=4 SV=1	101882	MS20-17_ISL_410545_Chlorocebus	0	1	0	1
461	tr|A0A0D9RGV0|A0A0D9RGV0_CHLSB	Ribosome binding protein 1 OS=Chlorocebus sabaeus OX=60711 GN=RRBP1 PE=4 SV=1	156719	MS20-17_ISL_410545_Chlorocebus	29	26	10	9
462	tr|A0A0D9RFI6|A0A0D9RFI6_CHLSB	Retinol binding protein 1 OS=Chlorocebus sabaeus OX=60711 GN=RBP1 PE=3 SV=1	15982.9	MS20-17_ISL_410545_Chlorocebus	24	27	5	5
463	tr|A0A0D9RAH6|A0A0D9RAH6_CHLSB	Cortactin OS=Chlorocebus sabaeus OX=60711 GN=CTTN PE=4 SV=1	61761.6	MS20-17_ISL_410545_Chlorocebus	16	22	5	7
464	tr|A0A0D9RT16|A0A0D9RT16_CHLSB	Proteasome 26S subunit, non-ATPase 14 OS=Chlorocebus sabaeus OX=60711 GN=PSMD14 PE=4 SV=1	34725.6	MS20-17_ISL_410545_Chlorocebus	24	16	5	4
465	tr|A0A0D9S3C9|A0A0D9S3C9_CHLSB	Ribosomal protein L19 OS=Chlorocebus sabaeus OX=60711 PE=3 SV=1	23565.3	MS20-17_ISL_410545_Chlorocebus	19	17	4	4
466	tr|A0A0D9R464|A0A0D9R464_CHLSB	Ribosomal_L23eN domain-containing protein OS=Chlorocebus sabaeus OX=60711 PE=3 SV=1	17688.1	MS20-17_ISL_410545_Chlorocebus	27	31	4	5
467	tr|A0A0D9RD34|A0A0D9RD34_CHLSB	Stomatin like 2 OS=Chlorocebus sabaeus OX=60711 GN=STOML2 PE=4 SV=1	38678.2	MS20-17_ISL_410545_Chlorocebus	20	20	7	8
468	tr|A0A0D9RQ31|A0A0D9RQ31_CHLSB	Chondroitin sulfate proteoglycan 4 OS=Chlorocebus sabaeus OX=60711 GN=CSPG4 PE=4 SV=1	251152	MS20-17_ISL_410545_Chlorocebus	17	18	15	14
469	tr|A0A0D9RGS3|A0A0D9RGS3_CHLSB	Protein tyrosine kinase 7 (inactive) OS=Chlorocebus sabaeus OX=60711 GN=PTK7 PE=3 SV=1	119847	MS20-17_ISL_410545_Chlorocebus	27	28	10	9
470	tr|A0A0D9QZA2|A0A0D9QZA2_CHLSB	5'-nucleotidase, cytosolic II OS=Chlorocebus sabaeus OX=60711 GN=NT5C2 PE=4 SV=1	66281	MS20-17_ISL_410545_Chlorocebus	21	19	6	5
471	tr|A0A0D9RPB8|A0A0D9RPB8_CHLSB	Calpastatin OS=Chlorocebus sabaeus OX=60711 GN=CAST PE=4 SV=1	81744.7	MS20-17_ISL_410545_Chlorocebus	7	19	4	6
472	tr|A0A0D9S8F2|A0A0D9S8F2_CHLSB	Regulator of chromosome condensation 2 OS=Chlorocebus sabaeus OX=60711 GN=RCC2 PE=4 SV=1	59934.2	MS20-17_ISL_410545_Chlorocebus	25	24	8	6
473	tr|A0A0D9SE44|A0A0D9SE44_CHLSB	40S ribosomal protein S26 OS=Chlorocebus sabaeus OX=60711 PE=3 SV=1	13292.2	MS20-17_ISL_410545_Chlorocebus	25	25	5	5
474	tr|A0A0D9RLG6|A0A0D9RLG6_CHLSB	RAB14, member RAS oncogene family OS=Chlorocebus sabaeus OX=60711 GN=RAB14 PE=4 SV=1	24110	MS20-17_ISL_410545_Chlorocebus	40	37	10	9
474	tr|A0A0D9RQK3|A0A0D9RQK3_CHLSB	Uncharacterized protein OS=Chlorocebus sabaeus OX=60711 PE=4 SV=1	16581.4	MS20-17_ISL_410545_Chlorocebus	26	36	7	7
474	tr|A0A0D9R8L7|A0A0D9R8L7_CHLSB	RAB10, member RAS oncogene family OS=Chlorocebus sabaeus OX=60711 GN=RAB10 PE=4 SV=1	22754.7	MS20-17_ISL_410545_Chlorocebus	10	10	4	5
474	tr|A0A0D9R716|A0A0D9R716_CHLSB	RAB1B, member RAS oncogene family OS=Chlorocebus sabaeus OX=60711 GN=RAB1B PE=4 SV=1	24634.5	MS20-17_ISL_410545_Chlorocebus	5	8	1	3
474	tr|A0A0D9R0F4|A0A0D9R0F4_CHLSB	RAB8A, member RAS oncogene family OS=Chlorocebus sabaeus OX=60711 GN=RAB8A PE=4 SV=1	23824.2	MS20-17_ISL_410545_Chlorocebus	3	5	2	3
474	tr|A0A0D9S5J3|A0A0D9S5J3_CHLSB	Uncharacterized protein OS=Chlorocebus sabaeus OX=60711 PE=4 SV=1	27909.2	MS20-17_ISL_410545_Chlorocebus	1	2	1	1
474	tr|A0A0D9RIS4|A0A0D9RIS4_CHLSB	RAB8B, member RAS oncogene family OS=Chlorocebus sabaeus OX=60711 GN=RAB8B PE=4 SV=1	23740.1	MS20-17_ISL_410545_Chlorocebus	1	0	1	0
474	tr|A0A0D9S4H1|A0A0D9S4H1_CHLSB	RAB35, member RAS oncogene family OS=Chlorocebus sabaeus OX=60711 GN=RAB35 PE=4 SV=1	23295.9	MS20-17_ISL_410545_Chlorocebus	0	1	0	1
475	tr|A0A0D9QUP1|A0A0D9QUP1_CHLSB	UBIQUITIN_CONJUGAT_2 domain-containing protein OS=Chlorocebus sabaeus OX=60711 PE=3 SV=1	22916.8	MS20-17_ISL_410545_Chlorocebus	28	27	6	7
475	tr|A0A0D9SA23|A0A0D9SA23_CHLSB	UBIQUITIN_CONJUGAT_2 domain-containing protein OS=Chlorocebus sabaeus OX=60711 PE=3 SV=1	17062.9	MS20-17_ISL_410545_Chlorocebus	8	5	1	1
476	tr|A0A0D9RN36|A0A0D9RN36_CHLSB	60S ribosomal protein L29 OS=Chlorocebus sabaeus OX=60711 PE=3 SV=1	17487.9	MS20-17_ISL_410545_Chlorocebus	22	19	2	2
477	tr|A0A0D9S3N4|A0A0D9S3N4_CHLSB	Coatomer subunit delta OS=Chlorocebus sabaeus OX=60711 GN=ARCN1 PE=3 SV=1	57598.3	MS20-17_ISL_410545_Chlorocebus	27	30	8	10
478	tr|A0A0D9RRD7|A0A0D9RRD7_CHLSB	Ras homolog family member A OS=Chlorocebus sabaeus OX=60711 GN=RHOA PE=4 SV=1	22096.2	MS20-17_ISL_410545_Chlorocebus	23	29	8	7
478	tr|A0A0D9S6D4|A0A0D9S6D4_CHLSB	Ras homolog family member C OS=Chlorocebus sabaeus OX=60711 GN=RHOC PE=4 SV=1	22334.4	MS20-17_ISL_410545_Chlorocebus	5	5	2	2
479	tr|A0A0D9R8P2|A0A0D9R8P2_CHLSB	Transmembrane p24 trafficking protein 9 OS=Chlorocebus sabaeus OX=60711 GN=TMED9 PE=3 SV=1	27404.2	MS20-17_ISL_410545_Chlorocebus	29	30	5	7
480	tr|A0A0D9S3Y0|A0A0D9S3Y0_CHLSB	Methyltransf_25 domain-containing protein OS=Chlorocebus sabaeus OX=60711 PE=3 SV=1	35877.1	MS20-17_ISL_410545_Chlorocebus	24	31	11	13
481	tr|A0A0D9R051|A0A0D9R051_CHLSB	Rho GTPase activating protein 1 OS=Chlorocebus sabaeus OX=60711 GN=ARHGAP1 PE=4 SV=1	50564.2	MS20-17_ISL_410545_Chlorocebus	21	25	9	11
482	tr|A0A0D9RR51|A0A0D9RR51_CHLSB	Proteasome 26S subunit, ATPase 6 OS=Chlorocebus sabaeus OX=60711 GN=PSMC6 PE=3 SV=1	46053.1	MS20-17_ISL_410545_Chlorocebus	22	21	9	8
483	tr|A0A0D9R1G0|A0A0D9R1G0_CHLSB	Aldehyde dehydrogenase 18 family member A1 OS=Chlorocebus sabaeus OX=60711 GN=ALDH18A1 PE=3 SV=1	54486.6	MS20-17_ISL_410545_Chlorocebus	21	23	10	8
484	tr|A0A0D9RH15|A0A0D9RH15_CHLSB	Eukaryotic translation initiation factor 3 subunit E OS=Chlorocebus sabaeus OX=60711 GN=EIF3E PE=3 SV=1	52586.5	MS20-17_ISL_410545_Chlorocebus	21	22	8	10
485	tr|A0A0D9R392|A0A0D9R392_CHLSB	ATPase H+ transporting V1 subunit A OS=Chlorocebus sabaeus OX=60711 GN=ATP6V1A PE=3 SV=1	68686.6	MS20-17_ISL_410545_Chlorocebus	20	28	8	9
486	tr|A0A0D9RZK3|A0A0D9RZK3_CHLSB	Procollagen-lysine,2-oxoglutarate 5-dioxygenase 3 OS=Chlorocebus sabaeus OX=60711 GN=PLOD3 PE=4 SV=1	85021.5	MS20-17_ISL_410545_Chlorocebus	19	21	8	8
487	tr|A0A0D9QUH9|A0A0D9QUH9_CHLSB	Small nuclear ribonucleoprotein polypeptide A OS=Chlorocebus sabaeus OX=60711 GN=SNRPA PE=4 SV=1	31229.2	MS20-17_ISL_410545_Chlorocebus	25	25	5	4
487	tr|A0A0D9RGY4|A0A0D9RGY4_CHLSB	Small nuclear ribonucleoprotein polypeptide B2 OS=Chlorocebus sabaeus OX=60711 GN=SNRPB2 PE=4 SV=1	25438.1	MS20-17_ISL_410545_Chlorocebus	2	1	2	1
488	tr|A0A0D9RFH5|A0A0D9RFH5_CHLSB	Coatomer protein complex subunit beta 2 OS=Chlorocebus sabaeus OX=60711 GN=COPB2 PE=4 SV=1	64976.3	MS20-17_ISL_410545_Chlorocebus	30	25	15	14
489	tr|A0A0D9RCE1|A0A0D9RCE1_CHLSB	Isocitrate dehydrogenase	46981.7	MS20-17_ISL_410545_Chlorocebus	24	33	6	6
490	tr|A0A0D9RHR4|A0A0D9RHR4_CHLSB	Proteasome 26S subunit, non-ATPase 6 OS=Chlorocebus sabaeus OX=60711 GN=PSMD6 PE=4 SV=1	48323.5	MS20-17_ISL_410545_Chlorocebus	25	21	7	8
491	tr|A0A0D9RLR1|A0A0D9RLR1_CHLSB	Core histone macro-H2A OS=Chlorocebus sabaeus OX=60711 GN=H2AFY PE=4 SV=1	39202.2	MS20-17_ISL_410545_Chlorocebus	14	21	7	8
492	tr|A0A0D9S4L0|A0A0D9S4L0_CHLSB	Malectin OS=Chlorocebus sabaeus OX=60711 GN=MLEC PE=4 SV=1	32530.7	MS20-17_ISL_410545_Chlorocebus	18	23	6	8
493	tr|A0A0D9RSE1|A0A0D9RSE1_CHLSB	Biliverdin reductase A OS=Chlorocebus sabaeus OX=60711 GN=BLVRA PE=3 SV=1	33696.4	MS20-17_ISL_410545_Chlorocebus	23	19	11	10
494	tr|A0A0D9R626|A0A0D9R626_CHLSB	Phenylalanyl-tRNA synthetase subunit beta OS=Chlorocebus sabaeus OX=60711 GN=FARSB PE=4 SV=1	66808.9	MS20-17_ISL_410545_Chlorocebus	17	19	9	9
495	tr|A0A0D9RSX3|A0A0D9RSX3_CHLSB	ER lipid raft associated 2 OS=Chlorocebus sabaeus OX=60711 GN=ERLIN2 PE=4 SV=1	41000	MS20-17_ISL_410545_Chlorocebus	23	24	8	7
496	tr|A0A0D9R4M2|A0A0D9R4M2_CHLSB	Galectin OS=Chlorocebus sabaeus OX=60711 GN=LGALS1 PE=4 SV=1	15035.3	MS20-17_ISL_410545_Chlorocebus	13	19	6	8
497	tr|A0A0D9RG34|A0A0D9RG34_CHLSB	RRM domain-containing protein OS=Chlorocebus sabaeus OX=60711 PE=4 SV=1	23389.9	MS20-17_ISL_410545_Chlorocebus	26	37	6	6
498	tr|A0A0D9RKR9|A0A0D9RKR9_CHLSB	Proteasome subunit beta OS=Chlorocebus sabaeus OX=60711 GN=PSMB6 PE=3 SV=1	25590.5	MS20-17_ISL_410545_Chlorocebus	18	23	4	5
499	tr|A0A0D9RL59|A0A0D9RL59_CHLSB	FMR1 autosomal homolog 1 OS=Chlorocebus sabaeus OX=60711 GN=FXR1 PE=4 SV=1	73425.9	MS20-17_ISL_410545_Chlorocebus	19	22	6	11
499	tr|A0A0D9RG49|A0A0D9RG49_CHLSB	FMR1 autosomal homolog 2 OS=Chlorocebus sabaeus OX=60711 GN=FXR2 PE=4 SV=1	74532.2	MS20-17_ISL_410545_Chlorocebus	1	1	1	1
500	tr|A0A0D9QZL8|A0A0D9QZL8_CHLSB	Apoptosis inhibitor 5 OS=Chlorocebus sabaeus OX=60711 GN=API5 PE=4 SV=1	59340	MS20-17_ISL_410545_Chlorocebus	17	23	7	8
501	tr|A0A0D9RNC6|A0A0D9RNC6_CHLSB	Pitrilysin metallopeptidase 1 OS=Chlorocebus sabaeus OX=60711 GN=PITRM1 PE=4 SV=1	94057.6	MS20-17_ISL_410545_Chlorocebus	21	16	10	10
502	tr|A0A0D9QXF7|A0A0D9QXF7_CHLSB	Proteasome subunit alpha type OS=Chlorocebus sabaeus OX=60711 PE=3 SV=1	14728.6	MS20-17_ISL_410545_Chlorocebus	22	24	5	6
503	tr|A0A0D9RVT5|A0A0D9RVT5_CHLSB	DNA-(apurinic or apyrimidinic site) lyase OS=Chlorocebus sabaeus OX=60711 PE=3 SV=1	35966.4	MS20-17_ISL_410545_Chlorocebus	20	15	4	5
504	tr|A0A0D9QZD8|A0A0D9QZD8_CHLSB	Actin related protein 1A OS=Chlorocebus sabaeus OX=60711 GN=ACTR1A PE=3 SV=1	42700.9	MS20-17_ISL_410545_Chlorocebus	22	19	9	9
505	tr|A0A0D9RSB5|A0A0D9RSB5_CHLSB	Protein transport protein SEC23 OS=Chlorocebus sabaeus OX=60711 GN=SEC23A PE=3 SV=1	87003.6	MS20-17_ISL_410545_Chlorocebus	19	17	8	7
505	tr|A0A0D9RGD8|A0A0D9RGD8_CHLSB	Protein transport protein SEC23 OS=Chlorocebus sabaeus OX=60711 GN=SEC23B PE=3 SV=1	87459.9	MS20-17_ISL_410545_Chlorocebus	1	1	1	1
506	tr|A0A0D9RPM3|A0A0D9RPM3_CHLSB	Proteasome subunit alpha type OS=Chlorocebus sabaeus OX=60711 GN=PSMA3 PE=3 SV=1	28643.2	MS20-17_ISL_410545_Chlorocebus	25	21	6	7
507	tr|A0A0D9RRL0|A0A0D9RRL0_CHLSB	Phosphoribosyl pyrophosphate synthetase 2 OS=Chlorocebus sabaeus OX=60711 GN=PRPS2 PE=3 SV=1	35146.1	MS20-17_ISL_410545_Chlorocebus	21	23	6	6
507	tr|A0A0D9R9Q1|A0A0D9R9Q1_CHLSB	Uncharacterized protein OS=Chlorocebus sabaeus OX=60711 PE=4 SV=1	22680.6	MS20-17_ISL_410545_Chlorocebus	1	1	1	1
508	tr|A0A0D9RQZ1|A0A0D9RQZ1_CHLSB	Ribosomal protein S23 OS=Chlorocebus sabaeus OX=60711 GN=RPS23 PE=3 SV=1	15968.8	MS20-17_ISL_410545_Chlorocebus	9	10	5	4
509	tr|A0A0D9S2G9|A0A0D9S2G9_CHLSB	Acetyl-CoA acetyltransferase 1 OS=Chlorocebus sabaeus OX=60711 GN=ACAT1 PE=3 SV=1	45639.9	MS20-17_ISL_410545_Chlorocebus	20	20	5	5
510	tr|A0A0D9R1Q7|A0A0D9R1Q7_CHLSB	Pre-mRNA processing factor 19 OS=Chlorocebus sabaeus OX=60711 GN=PRPF19 PE=4 SV=1	55602.5	MS20-17_ISL_410545_Chlorocebus	17	16	8	5
511	tr|A0A0D9RJI9|A0A0D9RJI9_CHLSB	Superoxide dismutase OS=Chlorocebus sabaeus OX=60711 PE=3 SV=1	24825.6	MS20-17_ISL_410545_Chlorocebus	13	15	4	6
512	tr|A0A0D9RIC7|A0A0D9RIC7_CHLSB	Prostaglandin reductase 1 OS=Chlorocebus sabaeus OX=60711 GN=PTGR1 PE=4 SV=1	30423.8	MS20-17_ISL_410545_Chlorocebus	20	17	6	7
513	tr|A0A0D9R3K0|A0A0D9R3K0_CHLSB	Eukaryotic translation initiation factor 3 subunit L OS=Chlorocebus sabaeus OX=60711 GN=EIF3L PE=4 SV=1	35812.3	MS20-17_ISL_410545_Chlorocebus	23	20	4	5
514	tr|A0A0D9RJD3|A0A0D9RJD3_CHLSB	Integrin subunit alpha V OS=Chlorocebus sabaeus OX=60711 GN=ITGAV PE=3 SV=1	116964	MS20-17_ISL_410545_Chlorocebus	14	20	9	11
515	tr|A0A0D9RET3|A0A0D9RET3_CHLSB	F-actin-capping protein subunit alpha OS=Chlorocebus sabaeus OX=60711 GN=CAPZA2 PE=3 SV=1	33156.7	MS20-17_ISL_410545_Chlorocebus	19	21	4	4
515	tr|A0A0D9S6E7|A0A0D9S6E7_CHLSB	F-actin-capping protein subunit alpha OS=Chlorocebus sabaeus OX=60711 GN=CAPZA1 PE=3 SV=1	33569.7	MS20-17_ISL_410545_Chlorocebus	8	11	2	4
516	tr|A0A0D9RVC3|A0A0D9RVC3_CHLSB	SPT16 homolog, facilitates chromatin remodeling subunit OS=Chlorocebus sabaeus OX=60711 GN=SUPT16H PE=4 SV=1	120409	MS20-17_ISL_410545_Chlorocebus	17	27	9	17
517	tr|A0A0D9QYM3|A0A0D9QYM3_CHLSB	Cleavage and polyadenylation specificity factor subunit 5 OS=Chlorocebus sabaeus OX=60711 GN=NUDT21 PE=3 SV=1	26267.8	MS20-17_ISL_410545_Chlorocebus	21	23	4	4
518	tr|A0A0D9RQK6|A0A0D9RQK6_CHLSB	Actin-related protein 2 OS=Chlorocebus sabaeus OX=60711 GN=ACTR2 PE=3 SV=1	45632.7	MS20-17_ISL_410545_Chlorocebus	19	24	7	10
519	tr|A0A0D9RYM1|A0A0D9RYM1_CHLSB	NPC intracellular cholesterol transporter 1 OS=Chlorocebus sabaeus OX=60711 GN=NPC1 PE=4 SV=1	144826	MS20-17_ISL_410545_Chlorocebus	15	29	2	2
520	tr|A0A0D9RMR8|A0A0D9RMR8_CHLSB	Clustered mitochondria protein homolog OS=Chlorocebus sabaeus OX=60711 GN=CLUH PE=3 SV=1	168197	MS20-17_ISL_410545_Chlorocebus	17	22	8	12
521	tr|A0A0D9SAW4|A0A0D9SAW4_CHLSB	Uncharacterized protein OS=Chlorocebus sabaeus OX=60711 PE=4 SV=1	12962.7	MS20-17_ISL_410545_Chlorocebus	23	21	6	7
522	tr|A0A0D9R949|A0A0D9R949_CHLSB	Poly(U) binding splicing factor 60 OS=Chlorocebus sabaeus OX=60711 GN=PUF60 PE=4 SV=1	55864.6	MS20-17_ISL_410545_Chlorocebus	21	24	7	10
523	tr|A0A0D9S7F8|A0A0D9S7F8_CHLSB	Aldo-keto reductase family 1 member A1 OS=Chlorocebus sabaeus OX=60711 GN=AKR1A1 PE=4 SV=1	36951	MS20-17_ISL_410545_Chlorocebus	18	20	6	9
524	tr|A0A0D9RDN2|A0A0D9RDN2_CHLSB	NOP58 ribonucleoprotein OS=Chlorocebus sabaeus OX=60711 GN=NOP58 PE=4 SV=1	52822.9	MS20-17_ISL_410545_Chlorocebus	18	18	7	7
525	tr|A0A0D9R6A2|A0A0D9R6A2_CHLSB	DEAD-box helicase 1 OS=Chlorocebus sabaeus OX=60711 GN=DDX1 PE=4 SV=1	83408.1	MS20-17_ISL_410545_Chlorocebus	18	19	6	9
526	tr|A0A0D9RI00|A0A0D9RI00_CHLSB	Myosin IB OS=Chlorocebus sabaeus OX=60711 GN=MYO1B PE=3 SV=1	132915	MS20-17_ISL_410545_Chlorocebus	16	16	12	12
527	tr|A0A0D9RPD6|A0A0D9RPD6_CHLSB	Cytochrome c oxidase subunit 5A OS=Chlorocebus sabaeus OX=60711 GN=COX5A PE=4 SV=1	16845.7	MS20-17_ISL_410545_Chlorocebus	18	19	3	4
528	tr|A0A0D9RCW2|A0A0D9RCW2_CHLSB	Ubiquitin carboxyl-terminal hydrolase OS=Chlorocebus sabaeus OX=60711 GN=USP5 PE=3 SV=1	94287.9	MS20-17_ISL_410545_Chlorocebus	20	22	7	9
529	tr|A0A0D9S0U5|A0A0D9S0U5_CHLSB	Progesterone receptor membrane component 2 OS=Chlorocebus sabaeus OX=60711 GN=PGRMC2 PE=3 SV=1	26197	MS20-17_ISL_410545_Chlorocebus	18	14	4	3
530	tr|A0A0D9RGE3|A0A0D9RGE3_CHLSB	Thimet oligopeptidase 1 OS=Chlorocebus sabaeus OX=60711 GN=THOP1 PE=3 SV=1	51189.2	MS20-17_ISL_410545_Chlorocebus	14	17	6	6
531	tr|A0A0D9RRI0|A0A0D9RRI0_CHLSB	Dihydrofolate reductase OS=Chlorocebus sabaeus OX=60711 GN=DHFR PE=3 SV=1	21559.2	MS20-17_ISL_410545_Chlorocebus	25	27	6	6
532	tr|A0A0D9QVK4|A0A0D9QVK4_CHLSB	3-hydroxybutyrate dehydrogenase 2 OS=Chlorocebus sabaeus OX=60711 GN=BDH2 PE=4 SV=1	25519.1	MS20-17_ISL_410545_Chlorocebus	16	17	6	6
533	tr|A0A0D9REE3|A0A0D9REE3_CHLSB	Aldedh domain-containing protein OS=Chlorocebus sabaeus OX=60711 PE=3 SV=1	57206.8	MS20-17_ISL_410545_Chlorocebus	13	16	7	7
534	tr|A0A0D9QXE4|A0A0D9QXE4_CHLSB	RAS related 2 OS=Chlorocebus sabaeus OX=60711 GN=RRAS2 PE=4 SV=1	23612.8	MS20-17_ISL_410545_Chlorocebus	18	19	4	5
534	tr|A0A0D9S3X0|A0A0D9S3X0_CHLSB	RAS related OS=Chlorocebus sabaeus OX=60711 GN=RRAS PE=4 SV=1	23621	MS20-17_ISL_410545_Chlorocebus	1	2	1	1
535	tr|A0A0D9S732|A0A0D9S732_CHLSB	Phosphoglucomutase 1 OS=Chlorocebus sabaeus OX=60711 GN=PGM1 PE=3 SV=1	64190.5	MS20-17_ISL_410545_Chlorocebus	18	16	10	11
536	tr|A0A0D9RGA0|A0A0D9RGA0_CHLSB	Mitochondrial ribosomal protein S34 OS=Chlorocebus sabaeus OX=60711 GN=MRPS34 PE=4 SV=1	25726.5	MS20-17_ISL_410545_Chlorocebus	20	15	4	4
537	tr|A0A0D9S574|A0A0D9S574_CHLSB	Uncharacterized protein OS=Chlorocebus sabaeus OX=60711 PE=4 SV=1	22254.3	MS20-17_ISL_410545_Chlorocebus	16	15	4	4
538	tr|A0A0D9R723|A0A0D9R723_CHLSB	ELAV-like protein OS=Chlorocebus sabaeus OX=60711 GN=ELAVL1 PE=3 SV=1	36240.2	MS20-17_ISL_410545_Chlorocebus	12	16	6	5
539	tr|A0A0D9RFT6|A0A0D9RFT6_CHLSB	Structural maintenance of chromosomes protein OS=Chlorocebus sabaeus OX=60711 GN=SMC2 PE=3 SV=1	136019	MS20-17_ISL_410545_Chlorocebus	17	27	12	13
540	tr|A0A0D9RY48|A0A0D9RY48_CHLSB	AFG3 like matrix AAA peptidase subunit 2 OS=Chlorocebus sabaeus OX=60711 GN=AFG3L2 PE=3 SV=1	78760	MS20-17_ISL_410545_Chlorocebus	13	14	8	8
541	tr|A0A0D9RIK3|A0A0D9RIK3_CHLSB	ATP synthase F1 subunit delta OS=Chlorocebus sabaeus OX=60711 GN=ATP5F1D PE=3 SV=1	17420.2	MS20-17_ISL_410545_Chlorocebus	13	17	3	2
542	tr|A0A0D9RFK8|A0A0D9RFK8_CHLSB	Proteasome 26S subunit, non-ATPase 13 OS=Chlorocebus sabaeus OX=60711 GN=PSMD13 PE=4 SV=1	43102.1	MS20-17_ISL_410545_Chlorocebus	18	20	7	7
543	tr|A0A0D9RZX8|A0A0D9RZX8_CHLSB	NADPH--cytochrome P450 reductase OS=Chlorocebus sabaeus OX=60711 GN=POR PE=3 SV=1	77365.6	MS20-17_ISL_410545_Chlorocebus	22	17	10	7
544	tr|A0A0D9S2E7|A0A0D9S2E7_CHLSB	Thioredoxin reductase 1 OS=Chlorocebus sabaeus OX=60711 GN=TXNRD1 PE=3 SV=1	55278.2	MS20-17_ISL_410545_Chlorocebus	10	10	6	6
545	tr|A0A143ZW26|A0A143ZW26_CHLSB	MHC class 1 protein OS=Chlorocebus sabaeus OX=60711 GN=Chsa-A PE=2 SV=1	41310.3	MS20-17_ISL_410545_Chlorocebus	29	23	6	8
545	tr|A0A1X9TCN5|A0A1X9TCN5_CHLPG	MHC class I antigen OS=Chlorocebus pygerythrus OX=60710 GN=Chpy-B PE=2 SV=1	40216.8	MS20-17_ISL_410545_Chlorocebus	4	3	2	2
545	tr|A0A143ZVV2|A0A143ZVV2_CHLSB	MHC class 1 protein OS=Chlorocebus sabaeus OX=60711 GN=Chsa-B PE=2 SV=1	40579.1	MS20-17_ISL_410545_Chlorocebus	1	1	1	1
545	tr|F6KYB1|F6KYB1_CHLAE	MHC class I antigen (Fragment) OS=Chlorocebus aethiops OX=9534 GN=Chsa-E PE=2 SV=1	21022.8	MS20-17_ISL_410545_Chlorocebus	2	1	1	1
545	tr|C6G894|C6G894_CHLAE	MHC class I antigen (Fragment) OS=Chlorocebus aethiops OX=9534 GN=Chae-AG PE=2 SV=1	41576.4	MS20-17_ISL_410545_Chlorocebus	1	0	1	0
546	tr|A0A0D9S0T1|A0A0D9S0T1_CHLSB	Leukotriene A(4) hydrolase OS=Chlorocebus sabaeus OX=60711 GN=LTA4H PE=3 SV=1	69943.6	MS20-17_ISL_410545_Chlorocebus	16	19	8	8
547	tr|A0A0D9RY22|A0A0D9RY22_CHLSB	Protein O-glucosyltransferase 2 OS=Chlorocebus sabaeus OX=60711 GN=POGLUT2 PE=4 SV=1	59302.9	MS20-17_ISL_410545_Chlorocebus	23	20	7	7
548	tr|A0A0D9R0H2|A0A0D9R0H2_CHLSB	NADH:ubiquinone oxidoreductase core subunit S3 OS=Chlorocebus sabaeus OX=60711 GN=NDUFS3 PE=3 SV=1	28663.7	MS20-17_ISL_410545_Chlorocebus	17	21	3	5
549	tr|A0A0D9QUU5|A0A0D9QUU5_CHLSB	N-ethylmaleimide sensitive factor, vesicle fusing ATPase OS=Chlorocebus sabaeus OX=60711 GN=NSF PE=4 SV=1	85813.6	MS20-17_ISL_410545_Chlorocebus	17	20	9	9
550	tr|A0A0D9RNM3|A0A0D9RNM3_CHLSB	Reticulon OS=Chlorocebus sabaeus OX=60711 PE=4 SV=1	22466.3	MS20-17_ISL_410545_Chlorocebus	11	13	3	3
551	tr|A0A0D9RED0|A0A0D9RED0_CHLSB	Tetraspanin OS=Chlorocebus sabaeus OX=60711 GN=CD9 PE=3 SV=1	25984.2	MS20-17_ISL_410545_Chlorocebus	13	15	3	3
552	tr|A0A0D9S835|A0A0D9S835_CHLSB	Nuclear distribution C, dynein complex regulator OS=Chlorocebus sabaeus OX=60711 GN=NUDC PE=4 SV=1	38369.3	MS20-17_ISL_410545_Chlorocebus	12	22	5	11
553	tr|A0A0D9R8S0|A0A0D9R8S0_CHLSB	Hydroxyacyl-CoA dehydrogenase trifunctional multienzyme complex subunit beta OS=Chlorocebus sabaeus OX=60711 GN=HADHB PE=3 SV=1	51667.8	MS20-17_ISL_410545_Chlorocebus	19	15	5	6
554	tr|A0A0D9R8E8|A0A0D9R8E8_CHLSB	RAB7A, member RAS oncogene family OS=Chlorocebus sabaeus OX=60711 GN=RAB7A PE=4 SV=1	23760	MS20-17_ISL_410545_Chlorocebus	21	25	6	6
555	tr|A0A0D9RRD6|A0A0D9RRD6_CHLSB	TMEM189-UBE2V1 readthrough OS=Chlorocebus sabaeus OX=60711 GN=TMEM189-UBE2V1 PE=4 SV=1	42635.5	MS20-17_ISL_410545_Chlorocebus	14	21	4	6
556	tr|A0A0D9S7V6|A0A0D9S7V6_CHLSB	Adenylate kinase 2, mitochondrial OS=Chlorocebus sabaeus OX=60711 GN=AK2 PE=3 SV=1	26688.9	MS20-17_ISL_410545_Chlorocebus	12	17	6	5
557	tr|A0A0D9RKI6|A0A0D9RKI6_CHLSB	Solute carrier family 25 member 11 OS=Chlorocebus sabaeus OX=60711 GN=SLC25A11 PE=3 SV=1	34270.9	MS20-17_ISL_410545_Chlorocebus	12	23	5	8
558	tr|A0A0D9QYJ1|A0A0D9QYJ1_CHLSB	Serine and arginine rich splicing factor 2 OS=Chlorocebus sabaeus OX=60711 GN=SRSF2 PE=4 SV=1	25461.2	MS20-17_ISL_410545_Chlorocebus	12	20	2	3
559	tr|A0A0D9SD63|A0A0D9SD63_CHLSB	Tr-type G domain-containing protein OS=Chlorocebus sabaeus OX=60711 PE=4 SV=1	52250.6	MS20-17_ISL_410545_Chlorocebus	17	17	8	7
560	tr|A0A0D9RN25|A0A0D9RN25_CHLSB	Spectrin repeat containing nuclear envelope protein 2 OS=Chlorocebus sabaeus OX=60711 GN=SYNE2 PE=4 SV=1	804239	MS20-17_ISL_410545_Chlorocebus	25	26	16	15
561	tr|A0A0D9R608|A0A0D9R608_CHLSB	Acyl-CoA synthetase long chain family member 3 OS=Chlorocebus sabaeus OX=60711 GN=ACSL3 PE=4 SV=1	81268.7	MS20-17_ISL_410545_Chlorocebus	15	15	9	6
561	tr|A0A0D9RM87|A0A0D9RM87_CHLSB	AMP-binding domain-containing protein OS=Chlorocebus sabaeus OX=60711 PE=4 SV=1	76245.6	MS20-17_ISL_410545_Chlorocebus	1	4	1	3
562	tr|A0A0D9RR92|A0A0D9RR92_CHLSB	Voltage dependent anion channel 3 OS=Chlorocebus sabaeus OX=60711 GN=VDAC3 PE=4 SV=1	31106.5	MS20-17_ISL_410545_Chlorocebus	17	23	5	3
563	tr|A0A0D9S293|A0A0D9S293_CHLSB	2',3'-cyclic-nucleotide 3'-phosphodiesterase OS=Chlorocebus sabaeus OX=60711 GN=CNP PE=3 SV=1	47890.8	MS20-17_ISL_410545_Chlorocebus	18	24	7	9
564	tr|A0A0D9R3J7|A0A0D9R3J7_CHLSB	B cell receptor associated protein 31 OS=Chlorocebus sabaeus OX=60711 GN=BCAP31 PE=4 SV=1	25375.5	MS20-17_ISL_410545_Chlorocebus	15	19	6	7
565	tr|A0A0D9S1G0|A0A0D9S1G0_CHLSB	Proteasome activator subunit 3 OS=Chlorocebus sabaeus OX=60711 GN=PSME3 PE=4 SV=1	31038.3	MS20-17_ISL_410545_Chlorocebus	18	22	5	5
566	tr|A0A0D9RYS4|A0A0D9RYS4_CHLSB	Aminoacyl tRNA synthetase complex interacting multifunctional protein 2 OS=Chlorocebus sabaeus OX=60711 GN=AIMP2 PE=4 SV=1	35592.3	MS20-17_ISL_410545_Chlorocebus	14	15	5	5
567	tr|A0A0D9R4E3|A0A0D9R4E3_CHLSB	Zyxin OS=Chlorocebus sabaeus OX=60711 GN=ZYX PE=4 SV=1	43341.2	MS20-17_ISL_410545_Chlorocebus	11	11	4	4
568	tr|A0A0D9RQA0|A0A0D9RQA0_CHLSB	Obg like ATPase 1 OS=Chlorocebus sabaeus OX=60711 GN=OLA1 PE=4 SV=1	29783.4	MS20-17_ISL_410545_Chlorocebus	15	15	3	3
569	tr|A0A0D9S5R4|A0A0D9S5R4_CHLSB	PGAM family member 5, mitochondrial serine/threonine protein phosphatase OS=Chlorocebus sabaeus OX=60711 GN=PGAM5 PE=4 SV=1	31721.5	MS20-17_ISL_410545_Chlorocebus	17	20	4	6
570	tr|A0A0D9RPC3|A0A0D9RPC3_CHLSB	G protein subunit alpha i2 OS=Chlorocebus sabaeus OX=60711 GN=GNAI2 PE=4 SV=1	40995.3	MS20-17_ISL_410545_Chlorocebus	14	15	6	7
570	tr|A0A0D9S6I8|A0A0D9S6I8_CHLSB	G protein subunit alpha i3 OS=Chlorocebus sabaeus OX=60711 GN=GNAI3 PE=4 SV=1	41080.5	MS20-17_ISL_410545_Chlorocebus	3	2	2	1
571	tr|A0A0D9R4Y1|A0A0D9R4Y1_CHLSB	Desmoplakin OS=Chlorocebus sabaeus OX=60711 GN=DSP PE=4 SV=1	333873	MS20-17_ISL_410545_Chlorocebus	4	3	4	3
572	tr|A0A0D9RCF2|A0A0D9RCF2_CHLSB	Calumenin OS=Chlorocebus sabaeus OX=60711 GN=CALU PE=4 SV=1	37197.6	MS20-17_ISL_410545_Chlorocebus	10	11	3	3
573	tr|A0A0D9S3E8|A0A0D9S3E8_CHLSB	Uncharacterized protein OS=Chlorocebus sabaeus OX=60711 PE=3 SV=1	14970.1	MS20-17_ISL_410545_Chlorocebus	8	11	5	5
574	tr|A0A0D9QZM8|A0A0D9QZM8_CHLSB	O-GlcNAcase OS=Chlorocebus sabaeus OX=60711 GN=OGA PE=4 SV=1	96572.7	MS20-17_ISL_410545_Chlorocebus	16	17	6	8
575	tr|A0A0D9RRL9|A0A0D9RRL9_CHLSB	Sorting nexin 3 OS=Chlorocebus sabaeus OX=60711 GN=SNX3 PE=4 SV=1	18807.8	MS20-17_ISL_410545_Chlorocebus	15	18	6	5
576	tr|A0A0D9R7L4|A0A0D9R7L4_CHLSB	RNA-splicing ligase RtcB homolog OS=Chlorocebus sabaeus OX=60711 GN=RTCB PE=3 SV=1	55678	MS20-17_ISL_410545_Chlorocebus	19	17	8	7
577	tr|A0A0D9R6B6|A0A0D9R6B6_CHLSB	Eukaryotic translation initiation factor 3 subunit D OS=Chlorocebus sabaeus OX=60711 GN=EIF3D PE=3 SV=1	64071.5	MS20-17_ISL_410545_Chlorocebus	18	14	6	5
578	tr|A0A0D9RUX9|A0A0D9RUX9_CHLSB	Cell cycle and apoptosis regulator 2 OS=Chlorocebus sabaeus OX=60711 GN=CCAR2 PE=4 SV=1	103173	MS20-17_ISL_410545_Chlorocebus	13	15	4	5
579	tr|A0A0D9RAQ7|A0A0D9RAQ7_CHLSB	MICOS complex subunit OS=Chlorocebus sabaeus OX=60711 PE=3 SV=1	18056.4	MS20-17_ISL_410545_Chlorocebus	15	20	5	6
580	tr|A0A0D9R5E6|A0A0D9R5E6_CHLSB	Heterogeneous nuclear ribonucleoprotein H3 OS=Chlorocebus sabaeus OX=60711 GN=HNRNPH3 PE=4 SV=1	36960.1	MS20-17_ISL_410545_Chlorocebus	14	12	3	3
581	tr|A0A0D9S8E4|A0A0D9S8E4_CHLSB	Ubiquitin protein ligase E3 component n-recognin 4 OS=Chlorocebus sabaeus OX=60711 GN=UBR4 PE=4 SV=1	575900	MS20-17_ISL_410545_Chlorocebus	14	16	12	12
582	tr|H6U5Q2|H6U5Q2_CHLAE	Fibrillarin OS=Chlorocebus aethiops OX=9534 PE=2 SV=1	33934.5	MS20-17_ISL_410545_Chlorocebus	8	17	5	8
583	tr|A0A0D9R8H5|A0A0D9R8H5_CHLSB	Non-specific serine/threonine protein kinase OS=Chlorocebus sabaeus OX=60711 GN=PAK2 PE=4 SV=1	58171.8	MS20-17_ISL_410545_Chlorocebus	17	19	3	5
584	tr|A0A0D9RIA7|A0A0D9RIA7_CHLSB	Elongation factor G, mitochondrial OS=Chlorocebus sabaeus OX=60711 GN=GFM1 PE=3 SV=1	84351.7	MS20-17_ISL_410545_Chlorocebus	15	19	6	8
585	tr|A0A0D9R3I8|A0A0D9R3I8_CHLSB	Ubiquitin thioesterase OS=Chlorocebus sabaeus OX=60711 GN=OTUB1 PE=3 SV=1	32566	MS20-17_ISL_410545_Chlorocebus	18	19	4	6
586	tr|A0A0D9S0X6|A0A0D9S0X6_CHLSB	N(alpha)-acetyltransferase 15, NatA auxiliary subunit OS=Chlorocebus sabaeus OX=60711 GN=NAA15 PE=4 SV=1	102428	MS20-17_ISL_410545_Chlorocebus	19	15	11	7
587	tr|A0A0D9R621|A0A0D9R621_CHLSB	VPS26, retromer complex component A OS=Chlorocebus sabaeus OX=60711 GN=VPS26A PE=4 SV=1	38259.8	MS20-17_ISL_410545_Chlorocebus	13	16	5	6
588	tr|A0A0D9RHD6|A0A0D9RHD6_CHLSB	Proteasome subunit beta OS=Chlorocebus sabaeus OX=60711 GN=PSMB1 PE=3 SV=1	26710.5	MS20-17_ISL_410545_Chlorocebus	13	13	5	4
589	tr|A0A0D9RE84|A0A0D9RE84_CHLSB	Small nuclear ribonucleoprotein Sm D3 OS=Chlorocebus sabaeus OX=60711 GN=SNRPD3 PE=3 SV=1	14021.4	MS20-17_ISL_410545_Chlorocebus	17	17	2	2
590	tr|A0A0D9QUQ4|A0A0D9QUQ4_CHLSB	Biliverdin reductase B OS=Chlorocebus sabaeus OX=60711 GN=BLVRB PE=4 SV=1	22192.3	MS20-17_ISL_410545_Chlorocebus	18	15	3	4
591	tr|A0A0D9R1V5|A0A0D9R1V5_CHLSB	Myoferlin OS=Chlorocebus sabaeus OX=60711 GN=MYOF PE=4 SV=1	233505	MS20-17_ISL_410545_Chlorocebus	19	17	9	7
592	tr|A0A0D9S8U1|A0A0D9S8U1_CHLSB	Leucine rich repeat containing 47 OS=Chlorocebus sabaeus OX=60711 GN=LRRC47 PE=4 SV=1	63942.9	MS20-17_ISL_410545_Chlorocebus	15	14	5	7
593	tr|A0A0D9S5R0|A0A0D9S5R0_CHLSB	S_100 domain-containing protein OS=Chlorocebus sabaeus OX=60711 PE=3 SV=1	21873	MS20-17_ISL_410545_Chlorocebus	10	20	2	2
594	tr|A0A0D9QWZ1|A0A0D9QWZ1_CHLSB	BUB3 mitotic checkpoint protein OS=Chlorocebus sabaeus OX=60711 GN=BUB3 PE=4 SV=1	34112	MS20-17_ISL_410545_Chlorocebus	16	20	3	4
595	tr|A0A0D9S3D7|A0A0D9S3D7_CHLSB	Calcium-transporting ATPase OS=Chlorocebus sabaeus OX=60711 GN=ATP2A2 PE=3 SV=1	111147	MS20-17_ISL_410545_Chlorocebus	13	19	11	13
595	tr|A0A0D9RLZ9|A0A0D9RLZ9_CHLSB	Calcium-transporting ATPase OS=Chlorocebus sabaeus OX=60711 GN=ATP2A3 PE=3 SV=1	114568	MS20-17_ISL_410545_Chlorocebus	1	0	1	0
596	tr|A0A0D9S958|A0A0D9S958_CHLSB	Uncharacterized protein OS=Chlorocebus sabaeus OX=60711 PE=3 SV=1	10538.6	MS20-17_ISL_410545_Chlorocebus	14	14	2	2
597	tr|A0A0D9RMM2|A0A0D9RMM2_CHLSB	Septin 8 OS=Chlorocebus sabaeus OX=60711 GN=SEPTIN8 PE=3 SV=1	56234.2	MS20-17_ISL_410545_Chlorocebus	22	22	6	6
597	tr|A0A0D9QX35|A0A0D9QX35_CHLSB	Septin 11 OS=Chlorocebus sabaeus OX=60711 GN=SEPTIN11 PE=3 SV=1	49652.3	MS20-17_ISL_410545_Chlorocebus	1	1	1	1
598	tr|A0A0D9RDZ4|A0A0D9RDZ4_CHLSB	Lactoylglutathione lyase OS=Chlorocebus sabaeus OX=60711 GN=GLO1 PE=3 SV=1	20914.3	MS20-17_ISL_410545_Chlorocebus	16	17	3	4
599	tr|A0A0D9S164|A0A0D9S164_CHLSB	SWI/SNF related, matrix associated, actin dependent regulator of chromatin, subfamily a, member 5 OS=Chlorocebus sabaeus OX=60711 GN=SMARCA5 PE=4 SV=1	114360	MS20-17_ISL_410545_Chlorocebus	20	26	13	12
599	tr|A0A0D9R7X7|A0A0D9R7X7_CHLSB	SWI/SNF related, matrix associated, actin dependent regulator of chromatin, subfamily a, member 1 OS=Chlorocebus sabaeus OX=60711 GN=SMARCA1 PE=4 SV=1	123485	MS20-17_ISL_410545_Chlorocebus	2	0	2	0
600	tr|A0A0D9QVL4|A0A0D9QVL4_CHLSB	CDGSH iron sulfur domain 2 OS=Chlorocebus sabaeus OX=60711 GN=CISD2 PE=4 SV=1	15497.5	MS20-17_ISL_410545_Chlorocebus	17	21	5	6
601	tr|A0A0D9S4S8|A0A0D9S4S8_CHLSB	Dicarbonyl and L-xylulose reductase OS=Chlorocebus sabaeus OX=60711 GN=DCXR PE=4 SV=1	26071.5	MS20-17_ISL_410545_Chlorocebus	20	18	8	7
602	tr|A0A0D9S030|A0A0D9S030_CHLSB	General transcription factor IIi OS=Chlorocebus sabaeus OX=60711 GN=GTF2I PE=4 SV=1	112852	MS20-17_ISL_410545_Chlorocebus	16	17	9	8
603	tr|A0A0D9RSQ4|A0A0D9RSQ4_CHLSB	CAP-Gly domain-containing protein OS=Chlorocebus sabaeus OX=60711 PE=4 SV=1	159021	MS20-17_ISL_410545_Chlorocebus	13	22	6	9
604	tr|A0A0D9QZ01|A0A0D9QZ01_CHLSB	UPF1 RNA helicase and ATPase OS=Chlorocebus sabaeus OX=60711 GN=UPF1 PE=4 SV=1	124300	MS20-17_ISL_410545_Chlorocebus	16	21	10	11
605	tr|A0A0D9QX54|A0A0D9QX54_CHLSB	SUMO-activating enzyme subunit 2 OS=Chlorocebus sabaeus OX=60711 GN=UBA2 PE=3 SV=1	71878.5	MS20-17_ISL_410545_Chlorocebus	14	12	6	5
606	tr|A0A0D9QZA0|A0A0D9QZA0_CHLSB	Cell cycle associated protein 1 OS=Chlorocebus sabaeus OX=60711 GN=CAPRIN1 PE=4 SV=1	69004.7	MS20-17_ISL_410545_Chlorocebus	18	27	7	7
607	tr|A0A0D9R7I5|A0A0D9R7I5_CHLSB	Serine/threonine kinase receptor associated protein OS=Chlorocebus sabaeus OX=60711 GN=STRAP PE=4 SV=1	38786.1	MS20-17_ISL_410545_Chlorocebus	20	22	8	6
608	tr|A0A0D9RG30|A0A0D9RG30_CHLSB	Procollagen-lysine,2-oxoglutarate 5-dioxygenase 2 OS=Chlorocebus sabaeus OX=60711 GN=PLOD2 PE=4 SV=1	87941.4	MS20-17_ISL_410545_Chlorocebus	10	13	5	6
609	tr|A0A0D9RNR3|A0A0D9RNR3_CHLSB	J domain-containing protein OS=Chlorocebus sabaeus OX=60711 PE=4 SV=1	40773.7	MS20-17_ISL_410545_Chlorocebus	12	16	6	5
610	tr|A0A0D9RJS8|A0A0D9RJS8_CHLSB	DnaJ homolog subfamily C member 10 OS=Chlorocebus sabaeus OX=60711 GN=DNAJC10 PE=4 SV=1	92328.8	MS20-17_ISL_410545_Chlorocebus	16	19	5	8
611	tr|A0A0D9R350|A0A0D9R350_CHLSB	Tight junction protein 1 OS=Chlorocebus sabaeus OX=60711 GN=TJP1 PE=3 SV=1	199822	MS20-17_ISL_410545_Chlorocebus	13	19	5	5
612	tr|A0A0D9S232|A0A0D9S232_CHLSB	Solute carrier family 7 member 5 OS=Chlorocebus sabaeus OX=60711 GN=SLC7A5 PE=4 SV=1	55655.5	MS20-17_ISL_410545_Chlorocebus	9	8	3	4
613	tr|A0A0D9S3L6|A0A0D9S3L6_CHLSB	ATP synthase subunit OS=Chlorocebus sabaeus OX=60711 PE=3 SV=1	11407.2	MS20-17_ISL_410545_Chlorocebus	37	41	4	4
614	tr|A0A0D9S1U7|A0A0D9S1U7_CHLSB	Uncharacterized protein OS=Chlorocebus sabaeus OX=60711 PE=4 SV=1	36798.2	MS20-17_ISL_410545_Chlorocebus	14	13	2	3
615	tr|A0A0D9QXW2|A0A0D9QXW2_CHLSB	Cytochrome b-c1 complex subunit Rieske, mitochondrial OS=Chlorocebus sabaeus OX=60711 GN=UQCRFS1 PE=4 SV=1	30046.5	MS20-17_ISL_410545_Chlorocebus	14	17	6	7
616	tr|A0A0D9RZ81|A0A0D9RZ81_CHLSB	Uncharacterized protein OS=Chlorocebus sabaeus OX=60711 PE=3 SV=1	42910.4	MS20-17_ISL_410545_Chlorocebus	13	20	3	4
617	tr|A0A0D9S4M9|A0A0D9S4M9_CHLSB	Aly/REF export factor OS=Chlorocebus sabaeus OX=60711 GN=ALYREF PE=4 SV=1	27543.9	MS20-17_ISL_410545_Chlorocebus	11	16	4	5
618	tr|A0A0D9R7C2|A0A0D9R7C2_CHLSB	Ribosomal L1 domain containing 1 OS=Chlorocebus sabaeus OX=60711 GN=RSL1D1 PE=4 SV=1	54808.8	MS20-17_ISL_410545_Chlorocebus	13	14	4	5
619	tr|A0A0D9S4F1|A0A0D9S4F1_CHLSB	STT3 oligosaccharyltransferase complex catalytic subunit A OS=Chlorocebus sabaeus OX=60711 GN=STT3A PE=4 SV=1	81104.1	MS20-17_ISL_410545_Chlorocebus	16	20	7	6
619	tr|A0A0D9RB92|A0A0D9RB92_CHLSB	STT3 oligosaccharyltransferase complex catalytic subunit B OS=Chlorocebus sabaeus OX=60711 GN=STT3B PE=4 SV=1	94166.9	MS20-17_ISL_410545_Chlorocebus	16	13	6	5
620	tr|A0A0D9S3T4|A0A0D9S3T4_CHLSB	Endoplasmic reticulum resident protein 29 OS=Chlorocebus sabaeus OX=60711 GN=ERP29 PE=4 SV=1	29025.2	MS20-17_ISL_410545_Chlorocebus	14	13	4	5
621	tr|A0A0D9SAC9|A0A0D9SAC9_CHLSB	Uncharacterized protein OS=Chlorocebus sabaeus OX=60711 PE=4 SV=1	7737.12	MS20-17_ISL_410545_Chlorocebus	11	14	4	4
622	tr|A0A0D9RQJ2|A0A0D9RQJ2_CHLSB	Isocitrate dehydrogenase	40068.3	MS20-17_ISL_410545_Chlorocebus	14	16	6	5
623	tr|A0A0D9RTH6|A0A0D9RTH6_CHLSB	Uncharacterized protein OS=Chlorocebus sabaeus OX=60711 PE=4 SV=1	33918.6	MS20-17_ISL_410545_Chlorocebus	13	15	4	4
624	tr|A0A0D9S508|A0A0D9S508_CHLSB	Rho/Rac guanine nucleotide exchange factor 2 OS=Chlorocebus sabaeus OX=60711 GN=ARHGEF2 PE=4 SV=1	111584	MS20-17_ISL_410545_Chlorocebus	6	6	5	2
625	tr|A0A0D9R795|A0A0D9R795_CHLSB	Dipeptidyl peptidase 3 OS=Chlorocebus sabaeus OX=60711 GN=DPP3 PE=3 SV=1	83000.6	MS20-17_ISL_410545_Chlorocebus	15	14	8	7
626	tr|A0A0D9QYP0|A0A0D9QYP0_CHLSB	Structural maintenance of chromosomes protein OS=Chlorocebus sabaeus OX=60711 GN=SMC3 PE=3 SV=1	141843	MS20-17_ISL_410545_Chlorocebus	18	18	6	7
627	tr|A0A0D9S4T8|A0A0D9S4T8_CHLSB	NAD(P)H-hydrate epimerase OS=Chlorocebus sabaeus OX=60711 GN=APOA1BP PE=3 SV=1	33913.3	MS20-17_ISL_410545_Chlorocebus	15	13	4	4
628	tr|A0A0D9S886|A0A0D9S886_CHLSB	UDP-glucose 4-epimerase OS=Chlorocebus sabaeus OX=60711 GN=GALE PE=3 SV=1	38547.4	MS20-17_ISL_410545_Chlorocebus	13	16	6	7
629	tr|A0A0D9R2R3|A0A0D9R2R3_CHLSB	DIS3-like exonuclease 2 OS=Chlorocebus sabaeus OX=60711 GN=DIS3L2 PE=3 SV=1	104173	MS20-17_ISL_410545_Chlorocebus	14	11	1	1
630	tr|A0A4W3NN68|A0A4W3NN68_CHLSB	Apolipoprotein E OS=Chlorocebus sabaeus OX=60711 GN=APOE PE=3 SV=1	36054.7	MS20-17_ISL_410545_Chlorocebus	15	13	6	5
631	tr|A0A0D9RML3|A0A0D9RML3_CHLSB	Ubiquinol-cytochrome c reductase complex III subunit VII OS=Chlorocebus sabaeus OX=60711 GN=UQCRQ PE=4 SV=1	9726.14	MS20-17_ISL_410545_Chlorocebus	22	16	5	5
632	tr|A0A0D9S9C5|A0A0D9S9C5_CHLSB	Protein S100 OS=Chlorocebus sabaeus OX=60711 PE=3 SV=1	11759.9	MS20-17_ISL_410545_Chlorocebus	6	14	2	3
633	tr|A0A0D9R2N3|A0A0D9R2N3_CHLSB	ATPase ASNA1 OS=Chlorocebus sabaeus OX=60711 GN=ASNA1 PE=3 SV=1	39156.5	MS20-17_ISL_410545_Chlorocebus	13	13	5	6
634	tr|A0A0D9RS19|A0A0D9RS19_CHLSB	Sepiapterin reductase OS=Chlorocebus sabaeus OX=60711 GN=SPR PE=4 SV=1	28315.9	MS20-17_ISL_410545_Chlorocebus	12	12	3	4
635	tr|A0A0D9RYV6|A0A0D9RYV6_CHLSB	Tumor protein, translationally-controlled 1 OS=Chlorocebus sabaeus OX=60711 GN=TPT1 PE=3 SV=1	19581.6	MS20-17_ISL_410545_Chlorocebus	22	18	5	4
636	tr|A0A0D9S2A9|A0A0D9S2A9_CHLSB	Kelch repeat and BTB domain containing 3 OS=Chlorocebus sabaeus OX=60711 GN=KBTBD3 PE=4 SV=1	71204.5	MS20-17_ISL_410545_Chlorocebus	8	16	1	1
637	tr|A0A0D9QYM1|A0A0D9QYM1_CHLSB	Septin 9 OS=Chlorocebus sabaeus OX=60711 GN=SEPTIN9 PE=3 SV=1	63795	MS20-17_ISL_410545_Chlorocebus	11	18	5	8
638	tr|A0A0D9S327|A0A0D9S327_CHLSB	Nucleobindin 1 OS=Chlorocebus sabaeus OX=60711 GN=NUCB1 PE=4 SV=1	53981.9	MS20-17_ISL_410545_Chlorocebus	11	15	6	8
639	tr|Q6SSD8|Q6SSD8_CHLAE	RNase L inhibitor OS=Chlorocebus aethiops OX=9534 PE=1 SV=1	68198.3	MS20-17_ISL_410545_Chlorocebus	12	13	9	5
640	tr|A0A0D9R981|A0A0D9R981_CHLSB	Periplakin OS=Chlorocebus sabaeus OX=60711 GN=PPL PE=4 SV=1	204736	MS20-17_ISL_410545_Chlorocebus	12	14	8	9
641	tr|A0A0D9R7F4|A0A0D9R7F4_CHLSB	Flotillin OS=Chlorocebus sabaeus OX=60711 GN=FLOT1 PE=3 SV=1	42283	MS20-17_ISL_410545_Chlorocebus	15	9	7	5
642	tr|A0A0D9S1Z5|A0A0D9S1Z5_CHLSB	Small nuclear ribonucleoprotein Sm D2 OS=Chlorocebus sabaeus OX=60711 GN=SNRPD2 PE=3 SV=1	13632.3	MS20-17_ISL_410545_Chlorocebus	14	16	4	3
643	tr|A0A0D9QVF5|A0A0D9QVF5_CHLSB	Aminoacyl tRNA synthetase complex interacting multifunctional protein 1 OS=Chlorocebus sabaeus OX=60711 GN=AIMP1 PE=4 SV=1	46041.2	MS20-17_ISL_410545_Chlorocebus	15	11	6	4
644	tr|A0A0D9S055|A0A0D9S055_CHLSB	Carnosine dipeptidase 2 OS=Chlorocebus sabaeus OX=60711 GN=CNDP2 PE=4 SV=1	53210.9	MS20-17_ISL_410545_Chlorocebus	13	15	5	6
645	tr|A0A0D9RIR5|A0A0D9RIR5_CHLSB	Lactamase beta OS=Chlorocebus sabaeus OX=60711 GN=LACTB PE=4 SV=1	60890.3	MS20-17_ISL_410545_Chlorocebus	18	17	7	10
646	tr|A0A0D9RCI1|A0A0D9RCI1_CHLSB	Eukaryotic translation initiation factor 5 OS=Chlorocebus sabaeus OX=60711 GN=EIF5 PE=4 SV=1	49633	MS20-17_ISL_410545_Chlorocebus	12	17	4	5
647	tr|A0A0D9RJB0|A0A0D9RJB0_CHLSB	Golgi integral membrane protein 4 OS=Chlorocebus sabaeus OX=60711 GN=GOLIM4 PE=4 SV=1	82478.6	MS20-17_ISL_410545_Chlorocebus	18	17	8	7
648	tr|A0A0D9SB97|A0A0D9SB97_CHLSB	60S ribosomal protein L36 OS=Chlorocebus sabaeus OX=60711 PE=3 SV=1	12306.9	MS20-17_ISL_410545_Chlorocebus	14	15	4	4
649	tr|A0A0D9RR11|A0A0D9RR11_CHLSB	Septin 7 OS=Chlorocebus sabaeus OX=60711 GN=SEPTIN7 PE=3 SV=1	45111.2	MS20-17_ISL_410545_Chlorocebus	10	15	5	6
650	tr|A0A0D9S208|A0A0D9S208_CHLSB	Cytochrome c oxidase subunit 4I1 OS=Chlorocebus sabaeus OX=60711 GN=COX4I1 PE=4 SV=1	19607.1	MS20-17_ISL_410545_Chlorocebus	16	18	3	5
651	tr|A0A0D9R899|A0A0D9R899_CHLSB	SEC61 translocon alpha 1 subunit OS=Chlorocebus sabaeus OX=60711 GN=SEC61A1 PE=3 SV=1	46300.1	MS20-17_ISL_410545_Chlorocebus	16	9	8	5
652	tr|A0A0D9R3Q2|A0A0D9R3Q2_CHLSB	Dynamin 2 OS=Chlorocebus sabaeus OX=60711 GN=DNM2 PE=3 SV=1	99747.8	MS20-17_ISL_410545_Chlorocebus	12	14	6	5
653	tr|A0A0D9RVS9|A0A0D9RVS9_CHLSB	Purine nucleoside phosphorylase OS=Chlorocebus sabaeus OX=60711 GN=PNP PE=3 SV=1	32260.4	MS20-17_ISL_410545_Chlorocebus	10	14	6	6
654	tr|A0A0D9QYY1|A0A0D9QYY1_CHLSB	Uncharacterized protein OS=Chlorocebus sabaeus OX=60711 PE=4 SV=1	23510.1	MS20-17_ISL_410545_Chlorocebus	8	11	3	4
655	tr|A0A0D9RN94|A0A0D9RN94_CHLSB	DNA topoisomerase I OS=Chlorocebus sabaeus OX=60711 GN=TOP1 PE=3 SV=1	91353.2	MS20-17_ISL_410545_Chlorocebus	15	20	4	6
656	tr|A0A0D9RFY0|A0A0D9RFY0_CHLSB	Dihydrolipoyl dehydrogenase OS=Chlorocebus sabaeus OX=60711 GN=DLD PE=3 SV=1	58118	MS20-17_ISL_410545_Chlorocebus	16	11	7	3
657	tr|A0A0D9R434|A0A0D9R434_CHLSB	Flotillin OS=Chlorocebus sabaeus OX=60711 GN=FLOT2 PE=3 SV=1	47433.8	MS20-17_ISL_410545_Chlorocebus	8	11	6	7
658	tr|A0A0D9RD74|A0A0D9RD74_CHLSB	Pyr_redox_2 domain-containing protein OS=Chlorocebus sabaeus OX=60711 PE=4 SV=1	50169	MS20-17_ISL_410545_Chlorocebus	10	15	4	7
659	tr|A0A0D9RP20|A0A0D9RP20_CHLSB	Polyribonucleotide nucleotidyltransferase 1 OS=Chlorocebus sabaeus OX=60711 GN=PNPT1 PE=4 SV=1	86525.9	MS20-17_ISL_410545_Chlorocebus	9	11	4	6
660	tr|A0A0D9RIG4|A0A0D9RIG4_CHLSB	Charged multivesicular body protein 4B OS=Chlorocebus sabaeus OX=60711 GN=CHMP4B PE=4 SV=1	24934.6	MS20-17_ISL_410545_Chlorocebus	12	14	4	5
661	tr|A0A0D9R3H4|A0A0D9R3H4_CHLSB	Signal sequence receptor subunit 4 OS=Chlorocebus sabaeus OX=60711 GN=SSR4 PE=4 SV=1	20167.1	MS20-17_ISL_410545_Chlorocebus	9	15	3	6
662	tr|A0A0D9RUH9|A0A0D9RUH9_CHLSB	Phosphoenolpyruvate carboxykinase 2, mitochondrial OS=Chlorocebus sabaeus OX=60711 GN=PCK2 PE=3 SV=1	71085.6	MS20-17_ISL_410545_Chlorocebus	6	11	2	5
663	tr|A0A0D9RSK8|A0A0D9RSK8_CHLSB	Transcription factor BTF3 OS=Chlorocebus sabaeus OX=60711 GN=BTF3 PE=3 SV=1	22196.5	MS20-17_ISL_410545_Chlorocebus	10	10	3	3
664	tr|A0A0D9RA10|A0A0D9RA10_CHLSB	Phosphoglycerate mutase OS=Chlorocebus sabaeus OX=60711 GN=BPGM PE=3 SV=1	30166.6	MS20-17_ISL_410545_Chlorocebus	15	18	4	5
665	tr|A0A0D9R7R9|A0A0D9R7R9_CHLSB	Pterin-4 alpha-carbinolamine dehydratase 1 OS=Chlorocebus sabaeus OX=60711 GN=PCBD1 PE=3 SV=1	12049	MS20-17_ISL_410545_Chlorocebus	17	16	5	5
666	tr|A0A0D9RDK2|A0A0D9RDK2_CHLSB	Protein kinase domain-containing protein OS=Chlorocebus sabaeus OX=60711 PE=3 SV=1	45228.8	MS20-17_ISL_410545_Chlorocebus	16	12	6	7
666	tr|A0A0D9QXL1|A0A0D9QXL1_CHLSB	Casein kinase 2 alpha 2 OS=Chlorocebus sabaeus OX=60711 GN=CSNK2A2 PE=3 SV=1	41358.2	MS20-17_ISL_410545_Chlorocebus	1	3	1	3
667	tr|A0A0D9RNL4|A0A0D9RNL4_CHLSB	CRK proto-oncogene, adaptor protein OS=Chlorocebus sabaeus OX=60711 GN=CRK PE=4 SV=1	22891.5	MS20-17_ISL_410545_Chlorocebus	14	10	7	4
668	tr|A0A0D9RIA0|A0A0D9RIA0_CHLSB	Ecm29 proteasome adaptor and scaffold OS=Chlorocebus sabaeus OX=60711 GN=ECPAS PE=4 SV=1	205636	MS20-17_ISL_410545_Chlorocebus	11	9	9	8
669	tr|A0A0D9QZ69|A0A0D9QZ69_CHLSB	Programmed cell death 11 OS=Chlorocebus sabaeus OX=60711 GN=PDCD11 PE=4 SV=1	209933	MS20-17_ISL_410545_Chlorocebus	8	10	4	5
670	tr|A0A0D9RKY1|A0A0D9RKY1_CHLSB	Catenin alpha 1 OS=Chlorocebus sabaeus OX=60711 GN=CTNNA1 PE=4 SV=1	100750	MS20-17_ISL_410545_Chlorocebus	12	16	6	6
671	tr|A0A0D9S3B0|A0A0D9S3B0_CHLSB	Platelet activating factor acetylhydrolase 1b catalytic subunit 2 OS=Chlorocebus sabaeus OX=60711 GN=PAFAH1B2 PE=4 SV=1	25724.2	MS20-17_ISL_410545_Chlorocebus	10	10	3	3
672	tr|A0A0D9RXA4|A0A0D9RXA4_CHLSB	Eukaryotic translation initiation factor 5B OS=Chlorocebus sabaeus OX=60711 GN=EIF5B PE=4 SV=1	139373	MS20-17_ISL_410545_Chlorocebus	13	9	6	6
673	tr|A0A0D9R4P0|A0A0D9R4P0_CHLSB	Phytanoyl-CoA 2-hydroxylase interacting protein like OS=Chlorocebus sabaeus OX=60711 GN=PHYHIPL PE=4 SV=1	43043.2	MS20-17_ISL_410545_Chlorocebus	9	8	4	4
674	tr|A0A0D9S815|A0A0D9S815_CHLSB	J domain-containing protein OS=Chlorocebus sabaeus OX=60711 PE=4 SV=1	25358	MS20-17_ISL_410545_Chlorocebus	12	15	3	4
675	tr|A0A0D9QY69|A0A0D9QY69_CHLSB	Nuclear pore complex protein Nup93 OS=Chlorocebus sabaeus OX=60711 GN=NUP93 PE=3 SV=1	93947.8	MS20-17_ISL_410545_Chlorocebus	13	14	7	7
676	tr|A0A0D9SBU2|A0A0D9SBU2_CHLSB	H1 histone family member X OS=Chlorocebus sabaeus OX=60711 GN=H1FX PE=3 SV=1	22517.6	MS20-17_ISL_410545_Chlorocebus	10	7	4	3
677	tr|A0A0D9QWX7|A0A0D9QWX7_CHLSB	Ornithine aminotransferase OS=Chlorocebus sabaeus OX=60711 GN=OAT PE=3 SV=1	48846.3	MS20-17_ISL_410545_Chlorocebus	9	15	6	9
678	tr|A0A0D9RT64|A0A0D9RT64_CHLSB	Transforming growth factor beta regulator 4 OS=Chlorocebus sabaeus OX=60711 GN=TBRG4 PE=4 SV=1	71571	MS20-17_ISL_410545_Chlorocebus	10	13	7	8
679	tr|A0A0D9SBM5|A0A0D9SBM5_CHLSB	Small nuclear ribonucleoprotein E OS=Chlorocebus sabaeus OX=60711 PE=3 SV=1	10853.7	MS20-17_ISL_410545_Chlorocebus	8	12	3	3
680	tr|A0A0D9R719|A0A0D9R719_CHLSB	FLII actin remodeling protein OS=Chlorocebus sabaeus OX=60711 GN=FLII PE=4 SV=1	146274	MS20-17_ISL_410545_Chlorocebus	7	11	5	4
681	tr|A0A0D9R2S9|A0A0D9R2S9_CHLSB	Enoyl-CoA hydratase, short chain 1 OS=Chlorocebus sabaeus OX=60711 GN=ECHS1 PE=3 SV=1	20818.5	MS20-17_ISL_410545_Chlorocebus	13	12	4	4
682	tr|A0A0D9RBS5|A0A0D9RBS5_CHLSB	EWS RNA binding protein 1 OS=Chlorocebus sabaeus OX=60711 GN=EWSR1 PE=4 SV=1	39679.9	MS20-17_ISL_410545_Chlorocebus	14	14	2	1
683	tr|A0A0D9REQ6|A0A0D9REQ6_CHLSB	G3BP stress granule assembly factor 1 OS=Chlorocebus sabaeus OX=60711 GN=G3BP1 PE=4 SV=1	52246.1	MS20-17_ISL_410545_Chlorocebus	11	13	4	4
683	tr|A0A0D9QXD5|A0A0D9QXD5_CHLSB	G3BP stress granule assembly factor 2 OS=Chlorocebus sabaeus OX=60711 GN=G3BP2 PE=4 SV=1	50843.1	MS20-17_ISL_410545_Chlorocebus	8	10	3	2
684	tr|A0A0D9R2L5|A0A0D9R2L5_CHLSB	Insulin degrading enzyme OS=Chlorocebus sabaeus OX=60711 GN=IDE PE=3 SV=1	113923	MS20-17_ISL_410545_Chlorocebus	18	14	10	10
685	tr|A0A0D9R4I0|A0A0D9R4I0_CHLSB	Serine palmitoyltransferase long chain base subunit 1 OS=Chlorocebus sabaeus OX=60711 GN=SPTLC1 PE=4 SV=1	53305.8	MS20-17_ISL_410545_Chlorocebus	11	9	4	4
686	tr|A0A0D9QWV0|A0A0D9QWV0_CHLSB	Annexin OS=Chlorocebus sabaeus OX=60711 GN=ANXA3 PE=3 SV=1	36574.8	MS20-17_ISL_410545_Chlorocebus	14	9	8	3
687	tr|A0A0D9QXQ1|A0A0D9QXQ1_CHLSB	Programmed cell death 5 OS=Chlorocebus sabaeus OX=60711 GN=PDCD5 PE=4 SV=1	14276.3	MS20-17_ISL_410545_Chlorocebus	10	10	6	6
688	tr|A0A0D9SDL6|A0A0D9SDL6_CHLSB	Uncharacterized protein OS=Chlorocebus sabaeus OX=60711 PE=3 SV=1	15597.4	MS20-17_ISL_410545_Chlorocebus	9	11	3	2
689	tr|A0A0D9RBI7|A0A0D9RBI7_CHLSB	DNA topoisomerase 2 OS=Chlorocebus sabaeus OX=60711 GN=TOP2B PE=3 SV=1	183470	MS20-17_ISL_410545_Chlorocebus	13	16	7	11
689	tr|A0A0D9S316|A0A0D9S316_CHLSB	DNA topoisomerase 2 OS=Chlorocebus sabaeus OX=60711 GN=TOP2A PE=3 SV=1	175018	MS20-17_ISL_410545_Chlorocebus	8	6	7	4
690	tr|A0A0D9RLS2|A0A0D9RLS2_CHLSB	Ro60, Y RNA binding protein OS=Chlorocebus sabaeus OX=60711 GN=RO60 PE=4 SV=1	61398.5	MS20-17_ISL_410545_Chlorocebus	13	10	10	7
691	tr|A0A0D9RE85|A0A0D9RE85_CHLSB	SRP receptor subunit beta OS=Chlorocebus sabaeus OX=60711 GN=SRPRB PE=4 SV=1	29796.8	MS20-17_ISL_410545_Chlorocebus	7	10	3	3
692	tr|A0A0D9RNH9|A0A0D9RNH9_CHLSB	Importin 9 OS=Chlorocebus sabaeus OX=60711 GN=IPO9 PE=4 SV=1	116858	MS20-17_ISL_410545_Chlorocebus	12	11	6	6
693	tr|A0A0D9RQG6|A0A0D9RQG6_CHLSB	Uncharacterized protein OS=Chlorocebus sabaeus OX=60711 PE=4 SV=1	15769.3	MS20-17_ISL_410545_Chlorocebus	12	13	5	4
694	tr|A0A0D9R2K6|A0A0D9R2K6_CHLSB	Cytoplasmic FMR1-interacting protein OS=Chlorocebus sabaeus OX=60711 GN=CYFIP1 PE=3 SV=1	146712	MS20-17_ISL_410545_Chlorocebus	14	9	9	6
694	tr|A0A0D9RE47|A0A0D9RE47_CHLSB	Cytoplasmic FMR1-interacting protein OS=Chlorocebus sabaeus OX=60711 GN=CYFIP2 PE=3 SV=1	147461	MS20-17_ISL_410545_Chlorocebus	1	1	1	1
695	tr|A0A0D9S021|A0A0D9S021_CHLSB	Vacuolar protein sorting 4 homolog B OS=Chlorocebus sabaeus OX=60711 GN=VPS4B PE=3 SV=1	49430.5	MS20-17_ISL_410545_Chlorocebus	12	13	4	4
695	tr|A0A0D9QVU0|A0A0D9QVU0_CHLSB	Uncharacterized protein OS=Chlorocebus sabaeus OX=60711 PE=3 SV=1	49120.1	MS20-17_ISL_410545_Chlorocebus	1	1	1	1
695	tr|A0A0D9SE05|A0A0D9SE05_CHLSB	Fidgetin like 1 OS=Chlorocebus sabaeus OX=60711 GN=FIGNL1 PE=3 SV=1	74827.6	MS20-17_ISL_410545_Chlorocebus	0	1	0	1
696	tr|A0A0D9RWV0|A0A0D9RWV0_CHLSB	Taxilin beta OS=Chlorocebus sabaeus OX=60711 GN=TXLNB PE=4 SV=1	77372.4	MS20-17_ISL_410545_Chlorocebus	14	4	1	1
697	tr|A0A0D9R8P6|A0A0D9R8P6_CHLSB	Developmentally regulated GTP binding protein 1 OS=Chlorocebus sabaeus OX=60711 GN=DRG1 PE=4 SV=1	40828	MS20-17_ISL_410545_Chlorocebus	12	12	4	5
697	tr|A0A0D9R7J5|A0A0D9R7J5_CHLSB	Developmentally regulated GTP binding protein 2 OS=Chlorocebus sabaeus OX=60711 GN=DRG2 PE=4 SV=1	41105.6	MS20-17_ISL_410545_Chlorocebus	6	6	3	3
698	tr|A0A0D9RNB8|A0A0D9RNB8_CHLSB	Ubiquitin specific peptidase 9 X-linked OS=Chlorocebus sabaeus OX=60711 GN=USP9X PE=3 SV=1	293624	MS20-17_ISL_410545_Chlorocebus	9	12	5	7
699	tr|A0A0D9S3N9|A0A0D9S3N9_CHLSB	DEAD-box helicase 6 OS=Chlorocebus sabaeus OX=60711 GN=DDX6 PE=3 SV=1	54781.5	MS20-17_ISL_410545_Chlorocebus	14	16	10	11
700	tr|A0A0D9QXQ6|A0A0D9QXQ6_CHLSB	Methionyl-tRNA synthetase OS=Chlorocebus sabaeus OX=60711 GN=MARS PE=3 SV=1	102929	MS20-17_ISL_410545_Chlorocebus	6	7	4	6
701	tr|A0A0D9RTD1|A0A0D9RTD1_CHLSB	Isoleucyl-tRNA synthetase 2, mitochondrial OS=Chlorocebus sabaeus OX=60711 GN=IARS2 PE=3 SV=1	116222	MS20-17_ISL_410545_Chlorocebus	9	8	7	6
702	tr|A0A0D9RU47|A0A0D9RU47_CHLSB	Serine/threonine-protein phosphatase 2A 55 kDa regulatory subunit B OS=Chlorocebus sabaeus OX=60711 GN=PPP2R2A PE=3 SV=1	52172.7	MS20-17_ISL_410545_Chlorocebus	12	12	4	4
703	tr|A0A0D9REU0|A0A0D9REU0_CHLSB	NOP56 ribonucleoprotein OS=Chlorocebus sabaeus OX=60711 GN=NOP56 PE=4 SV=1	66397.9	MS20-17_ISL_410545_Chlorocebus	8	10	5	7
704	tr|A0A0D9R9A4|A0A0D9R9A4_CHLSB	Arp2/3 complex 34 kDa subunit OS=Chlorocebus sabaeus OX=60711 GN=ARPC2 PE=3 SV=1	34425.5	MS20-17_ISL_410545_Chlorocebus	13	9	3	4
705	tr|A0A0D9RQS8|A0A0D9RQS8_CHLSB	Versican OS=Chlorocebus sabaeus OX=60711 GN=VCAN PE=4 SV=1	374548	MS20-17_ISL_410545_Chlorocebus	26	22	7	5
706	tr|A0A0D9RTH3|A0A0D9RTH3_CHLSB	Glutathione-disulfide reductase OS=Chlorocebus sabaeus OX=60711 GN=GSR PE=4 SV=1	43361.2	MS20-17_ISL_410545_Chlorocebus	9	9	5	4
707	tr|A0A0D9S8N9|A0A0D9S8N9_CHLSB	Phosphogluconate dehydrogenase OS=Chlorocebus sabaeus OX=60711 GN=PGD PE=4 SV=1	35004.4	MS20-17_ISL_410545_Chlorocebus	12	11	5	4
708	tr|A0A0D9R7C5|A0A0D9R7C5_CHLSB	Uncharacterized protein OS=Chlorocebus sabaeus OX=60711 PE=3 SV=1	22466.6	MS20-17_ISL_410545_Chlorocebus	17	19	5	3
709	tr|A0A0D9S4T5|A0A0D9S4T5_CHLSB	G protein pathway suppressor 1 OS=Chlorocebus sabaeus OX=60711 GN=GPS1 PE=4 SV=1	59736.9	MS20-17_ISL_410545_Chlorocebus	14	13	6	6
710	tr|A0A0D9RT26|A0A0D9RT26_CHLSB	Myristoylated alanine rich protein kinase C substrate OS=Chlorocebus sabaeus OX=60711 GN=MARCKS PE=4 SV=1	31722.9	MS20-17_ISL_410545_Chlorocebus	5	11	2	4
711	tr|A0A0D9RF66|A0A0D9RF66_CHLSB	Ribonuclease/angiogenin inhibitor 1 OS=Chlorocebus sabaeus OX=60711 GN=RNH1 PE=4 SV=1	51023.2	MS20-17_ISL_410545_Chlorocebus	10	16	4	5
712	tr|M9NB14|M9NB14_CHLSB	Cytochrome c oxidase subunit 2 (Fragment) OS=Chlorocebus sabaeus OX=60711 GN=COX2 PE=3 SV=1	24162.5	MS20-17_ISL_410545_Chlorocebus	23	23	3	5
713	tr|A0A0D9RPM4|A0A0D9RPM4_CHLSB	Spermine synthase OS=Chlorocebus sabaeus OX=60711 GN=SMS PE=4 SV=1	41678.9	MS20-17_ISL_410545_Chlorocebus	12	13	3	5
714	tr|A0A0D9RBS7|A0A0D9RBS7_CHLSB	Aconitase 1 OS=Chlorocebus sabaeus OX=60711 GN=ACO1 PE=3 SV=1	99730.3	MS20-17_ISL_410545_Chlorocebus	19	14	8	6
715	tr|A0A0D9S0X3|A0A0D9S0X3_CHLSB	Uncharacterized protein OS=Chlorocebus sabaeus OX=60711 PE=4 SV=1	50682.5	MS20-17_ISL_410545_Chlorocebus	8	12	4	6
716	tr|A0A0D9R5G0|A0A0D9R5G0_CHLSB	Queuosine salvage protein OS=Chlorocebus sabaeus OX=60711 GN=C9orf64 PE=3 SV=1	39495.9	MS20-17_ISL_410545_Chlorocebus	10	14	3	5
717	tr|A0A0D9RJ64|A0A0D9RJ64_CHLSB	Thioredoxin domain containing 17 OS=Chlorocebus sabaeus OX=60711 GN=TXNDC17 PE=4 SV=1	14217.9	MS20-17_ISL_410545_Chlorocebus	10	9	2	2
718	tr|A0A0D9S8D8|A0A0D9S8D8_CHLSB	F-actin-capping protein subunit beta OS=Chlorocebus sabaeus OX=60711 GN=CAPZB PE=3 SV=1	30921.5	MS20-17_ISL_410545_Chlorocebus	7	13	4	5
719	tr|A0A0D9S713|A0A0D9S713_CHLSB	SERPINE1 mRNA binding protein 1 OS=Chlorocebus sabaeus OX=60711 GN=SERBP1 PE=4 SV=1	43166.6	MS20-17_ISL_410545_Chlorocebus	4	7	3	4
720	tr|A0A0D9R2I0|A0A0D9R2I0_CHLSB	Phenylalanyl-tRNA synthetase subunit alpha OS=Chlorocebus sabaeus OX=60711 GN=FARSA PE=4 SV=1	54396.9	MS20-17_ISL_410545_Chlorocebus	10	12	5	4
721	tr|A0A0D9QUJ2|A0A0D9QUJ2_CHLSB	Phosphatidylinositol binding clathrin assembly protein OS=Chlorocebus sabaeus OX=60711 GN=PICALM PE=4 SV=1	71855.4	MS20-17_ISL_410545_Chlorocebus	10	11	5	6
722	tr|A0A0D9R678|A0A0D9R678_CHLSB	Aldehyde dehydrogenase OS=Chlorocebus sabaeus OX=60711 GN=ALDH3A2 PE=3 SV=1	55073.8	MS20-17_ISL_410545_Chlorocebus	14	12	3	4
723	tr|A0A0D9RU27|A0A0D9RU27_CHLSB	GrpE protein homolog OS=Chlorocebus sabaeus OX=60711 GN=GRPEL1 PE=3 SV=1	24460	MS20-17_ISL_410545_Chlorocebus	12	14	3	4
724	tr|A0A0D9QVE6|A0A0D9QVE6_CHLSB	Hydroxyacyl-CoA dehydrogenase OS=Chlorocebus sabaeus OX=60711 GN=HADH PE=4 SV=1	34340.1	MS20-17_ISL_410545_Chlorocebus	11	9	7	6
725	tr|A0A0D9R4D4|A0A0D9R4D4_CHLSB	Serpin family B member 9 OS=Chlorocebus sabaeus OX=60711 GN=SERPINB9 PE=3 SV=1	42840.4	MS20-17_ISL_410545_Chlorocebus	16	17	3	2
725	tr|A0A0D9RJA0|A0A0D9RJA0_CHLSB	Serpin family I member 1 OS=Chlorocebus sabaeus OX=60711 GN=SERPINI1 PE=3 SV=1	46477.2	MS20-17_ISL_410545_Chlorocebus	2	4	1	2
725	tr|A0A0D9R4D9|A0A0D9R4D9_CHLSB	Serpin family B member 6 OS=Chlorocebus sabaeus OX=60711 GN=SERPINB6 PE=3 SV=1	42976.2	MS20-17_ISL_410545_Chlorocebus	3	4	2	2
726	tr|A0A0D9R4N4|A0A0D9R4N4_CHLSB	Glutathione S-transferase kappa OS=Chlorocebus sabaeus OX=60711 GN=GSTK1 PE=3 SV=1	25612.3	MS20-17_ISL_410545_Chlorocebus	13	11	6	6
727	tr|A0A0D9RAG9|A0A0D9RAG9_CHLSB	Clathrin light chain OS=Chlorocebus sabaeus OX=60711 GN=CLTB PE=3 SV=1	23315.2	MS20-17_ISL_410545_Chlorocebus	9	12	6	7
728	tr|A0A0D9R5Z1|A0A0D9R5Z1_CHLSB	Uridine monophosphate synthetase OS=Chlorocebus sabaeus OX=60711 GN=UMPS PE=3 SV=1	52550.6	MS20-17_ISL_410545_Chlorocebus	16	10	12	9
729	tr|A0A0D9R786|A0A0D9R786_CHLSB	ATP binding cassette subfamily F member 1 OS=Chlorocebus sabaeus OX=60711 GN=ABCF1 PE=4 SV=1	96721.8	MS20-17_ISL_410545_Chlorocebus	7	10	5	6
730	tr|A0A0D9S4L8|A0A0D9S4L8_CHLSB	Uncharacterized protein OS=Chlorocebus sabaeus OX=60711 PE=3 SV=1	31731.5	MS20-17_ISL_410545_Chlorocebus	13	7	8	3
731	tr|A0A0D9QXP5|A0A0D9QXP5_CHLSB	Dynactin subunit 2 OS=Chlorocebus sabaeus OX=60711 GN=DCTN2 PE=4 SV=1	44273.8	MS20-17_ISL_410545_Chlorocebus	6	9	4	5
732	tr|A0A0D9RRK2|A0A0D9RRK2_CHLSB	Prenylcysteine oxidase 1 OS=Chlorocebus sabaeus OX=60711 GN=PCYOX1 PE=3 SV=1	56892.8	MS20-17_ISL_410545_Chlorocebus	14	11	7	6
733	tr|A0A0D9S3B7|A0A0D9S3B7_CHLSB	Transgelin OS=Chlorocebus sabaeus OX=60711 GN=TAGLN PE=3 SV=1	22667.5	MS20-17_ISL_410545_Chlorocebus	9	10	3	4
734	tr|A0A0D9S6D8|A0A0D9S6D8_CHLSB	Mov10 RISC complex RNA helicase OS=Chlorocebus sabaeus OX=60711 GN=MOV10 PE=4 SV=1	114501	MS20-17_ISL_410545_Chlorocebus	7	9	5	6
735	tr|A0A0D9RUR2|A0A0D9RUR2_CHLSB	Epoxide hydrolase OS=Chlorocebus sabaeus OX=60711 GN=EPHX1 PE=3 SV=1	53196.9	MS20-17_ISL_410545_Chlorocebus	7	13	4	5
736	tr|A0A0D9S7T7|A0A0D9S7T7_CHLSB	Proteasome subunit beta OS=Chlorocebus sabaeus OX=60711 GN=PSMB2 PE=3 SV=1	22992.7	MS20-17_ISL_410545_Chlorocebus	10	12	6	7
737	tr|A0A0D9QZY1|A0A0D9QZY1_CHLSB	Tubulin tyrosine ligase like 12 OS=Chlorocebus sabaeus OX=60711 GN=TTLL12 PE=4 SV=1	75145.4	MS20-17_ISL_410545_Chlorocebus	9	14	5	7
738	tr|A0A0D9R0W0|A0A0D9R0W0_CHLSB	FACT complex subunit SSRP1 OS=Chlorocebus sabaeus OX=60711 GN=SSRP1 PE=3 SV=1	81380.6	MS20-17_ISL_410545_Chlorocebus	10	11	5	7
739	tr|A0A0D9R5U5|A0A0D9R5U5_CHLSB	Calpain 1 OS=Chlorocebus sabaeus OX=60711 GN=CAPN1 PE=3 SV=1	93132.7	MS20-17_ISL_410545_Chlorocebus	14	9	10	7
740	tr|A0A0D9RKB9|A0A0D9RKB9_CHLSB	Proteolipid protein 2 OS=Chlorocebus sabaeus OX=60711 GN=PLP2 PE=4 SV=1	17055.8	MS20-17_ISL_410545_Chlorocebus	9	10	1	1
741	tr|A0A0D9QV68|A0A0D9QV68_CHLSB	DEAD-box helicase 42 OS=Chlorocebus sabaeus OX=60711 GN=DDX42 PE=4 SV=1	103813	MS20-17_ISL_410545_Chlorocebus	10	12	5	8
742	tr|A0A0D9R3T9|A0A0D9R3T9_CHLSB	Peptidylprolyl isomerase OS=Chlorocebus sabaeus OX=60711 PE=4 SV=1	15778.4	MS20-17_ISL_410545_Chlorocebus	8	13	3	4
743	tr|A0A0D9S8N2|A0A0D9S8N2_CHLSB	Uncharacterized protein OS=Chlorocebus sabaeus OX=60711 PE=4 SV=1	45026.4	MS20-17_ISL_410545_Chlorocebus	12	10	3	3
744	tr|A0A0D9RB28|A0A0D9RB28_CHLSB	Prefoldin subunit 6 OS=Chlorocebus sabaeus OX=60711 GN=PFDN6 PE=4 SV=1	14573.8	MS20-17_ISL_410545_Chlorocebus	11	10	4	5
745	tr|A0A0D9SDV5|A0A0D9SDV5_CHLSB	Lipocln_cytosolic_FA-bd_dom domain-containing protein OS=Chlorocebus sabaeus OX=60711 PE=3 SV=1	15453.6	MS20-17_ISL_410545_Chlorocebus	10	13	3	3
746	tr|A0A0D9REE8|A0A0D9REE8_CHLSB	Gem nuclear organelle associated protein 5 OS=Chlorocebus sabaeus OX=60711 GN=GEMIN5 PE=4 SV=1	171351	MS20-17_ISL_410545_Chlorocebus	12	13	6	5
747	tr|A0A0D9RL55|A0A0D9RL55_CHLSB	MYB binding protein 1a OS=Chlorocebus sabaeus OX=60711 GN=MYBBP1A PE=4 SV=1	149690	MS20-17_ISL_410545_Chlorocebus	6	6	5	6
748	tr|A0A0D9S3N6|A0A0D9S3N6_CHLSB	Pleckstrin homology like domain family B member 1 OS=Chlorocebus sabaeus OX=60711 GN=PHLDB1 PE=4 SV=1	143888	MS20-17_ISL_410545_Chlorocebus	12	12	5	6
749	tr|A0A0D9S8B8|A0A0D9S8B8_CHLSB	Heterochromatin protein 1 binding protein 3 OS=Chlorocebus sabaeus OX=60711 GN=HP1BP3 PE=4 SV=1	51312.3	MS20-17_ISL_410545_Chlorocebus	6	5	5	5
750	tr|A0A0D9RYK8|A0A0D9RYK8_CHLSB	Fascin OS=Chlorocebus sabaeus OX=60711 GN=FSCN1 PE=3 SV=1	55107.3	MS20-17_ISL_410545_Chlorocebus	8	10	2	2
751	tr|A0A0D9RDN9|A0A0D9RDN9_CHLSB	AP-2 complex subunit alpha OS=Chlorocebus sabaeus OX=60711 GN=AP2A2 PE=3 SV=1	104856	MS20-17_ISL_410545_Chlorocebus	14	14	7	7
751	tr|A0A0D9S407|A0A0D9S407_CHLSB	Alpha_adaptinC2 domain-containing protein OS=Chlorocebus sabaeus OX=60711 PE=4 SV=1	90629.9	MS20-17_ISL_410545_Chlorocebus	1	3	1	3
752	tr|A0A0D9RAN4|A0A0D9RAN4_CHLSB	Transmembrane protein 43 OS=Chlorocebus sabaeus OX=60711 GN=TMEM43 PE=4 SV=1	44873.1	MS20-17_ISL_410545_Chlorocebus	11	7	3	2
753	tr|A0A0D9S679|A0A0D9S679_CHLSB	Cold shock domain containing E1 OS=Chlorocebus sabaeus OX=60711 GN=CSDE1 PE=4 SV=1	94538.6	MS20-17_ISL_410545_Chlorocebus	13	17	6	7
754	tr|A0A0D9R4L8|A0A0D9R4L8_CHLSB	Transcription factor A, mitochondrial OS=Chlorocebus sabaeus OX=60711 GN=TFAM PE=4 SV=1	29600.4	MS20-17_ISL_410545_Chlorocebus	8	7	4	3
755	tr|A0A0D9RNN8|A0A0D9RNN8_CHLSB	Uncharacterized protein OS=Chlorocebus sabaeus OX=60711 PE=4 SV=1	23561.5	MS20-17_ISL_410545_Chlorocebus	7	10	1	2
756	tr|A0A0D9R8S7|A0A0D9R8S7_CHLSB	Cytochrome c1 OS=Chlorocebus sabaeus OX=60711 GN=CYC1 PE=4 SV=1	35542.1	MS20-17_ISL_410545_Chlorocebus	7	15	5	6
757	tr|A0A0D9S7W2|A0A0D9S7W2_CHLSB	Tyrosine--tRNA ligase OS=Chlorocebus sabaeus OX=60711 GN=YARS PE=3 SV=1	59411.2	MS20-17_ISL_410545_Chlorocebus	4	8	4	4
758	tr|A0A0D9RI83|A0A0D9RI83_CHLSB	Eukaryotic translation initiation factor 2 subunit beta OS=Chlorocebus sabaeus OX=60711 GN=EIF2S2 PE=4 SV=1	26459.1	MS20-17_ISL_410545_Chlorocebus	4	11	2	5
759	tr|A0A0D9RBW5|A0A0D9RBW5_CHLSB	Uncharacterized protein OS=Chlorocebus sabaeus OX=60711 PE=3 SV=1	16546.9	MS20-17_ISL_410545_Chlorocebus	5	3	2	1
760	tr|A0A0D9RIF2|A0A0D9RIF2_CHLSB	MAGE family member D2 OS=Chlorocebus sabaeus OX=60711 GN=MAGED2 PE=4 SV=1	65000.2	MS20-17_ISL_410545_Chlorocebus	8	9	3	3
761	tr|A0A0D9S334|A0A0D9S334_CHLSB	Ferritin OS=Chlorocebus sabaeus OX=60711 GN=FTL PE=3 SV=1	20040	MS20-17_ISL_410545_Chlorocebus	5	10	3	4
762	tr|A0A0D9R9N9|A0A0D9R9N9_CHLSB	Nucleoporin 205 OS=Chlorocebus sabaeus OX=60711 GN=NUP205 PE=4 SV=1	165996	MS20-17_ISL_410545_Chlorocebus	7	10	6	7
763	Italy|EPI_ISL_410545_orf1ab		806429	MS20-17_ISL_410545_Chlorocebus	11	13	9	10
764	tr|A0A0D9RVW9|A0A0D9RVW9_CHLSB	Pre-mRNA processing factor 6 OS=Chlorocebus sabaeus OX=60711 GN=PRPF6 PE=4 SV=1	108201	MS20-17_ISL_410545_Chlorocebus	13	10	8	7
765	tr|A0A0D9RVV5|A0A0D9RVV5_CHLSB	Vacuolar proton pump subunit B OS=Chlorocebus sabaeus OX=60711 GN=ATP6V1B2 PE=3 SV=1	59851.5	MS20-17_ISL_410545_Chlorocebus	11	16	4	7
766	tr|A0A0D9R772|A0A0D9R772_CHLSB	G protein nucleolar 1 (putative) OS=Chlorocebus sabaeus OX=60711 GN=GNL1 PE=4 SV=1	69103.7	MS20-17_ISL_410545_Chlorocebus	11	12	3	3
767	tr|A0A0D9REB6|A0A0D9REB6_CHLSB	Enoyl-CoA delta isomerase 1 OS=Chlorocebus sabaeus OX=60711 GN=ECI1 PE=3 SV=1	33434.6	MS20-17_ISL_410545_Chlorocebus	7	10	3	5
768	tr|A0A0D9QZ46|A0A0D9QZ46_CHLSB	Ataxin 10 OS=Chlorocebus sabaeus OX=60711 GN=ATXN10 PE=4 SV=1	54184.1	MS20-17_ISL_410545_Chlorocebus	11	13	4	5
769	tr|A0A0D9QZM4|A0A0D9QZM4_CHLSB	Chromosome 12 open reading frame 10 OS=Chlorocebus sabaeus OX=60711 GN=C12orf10 PE=4 SV=1	43289.9	MS20-17_ISL_410545_Chlorocebus	8	7	3	3
770	tr|A0A0D9R300|A0A0D9R300_CHLSB	Uncharacterized protein OS=Chlorocebus sabaeus OX=60711 PE=4 SV=1	88904.2	MS20-17_ISL_410545_Chlorocebus	10	7	3	3
771	tr|A0A0D9RJF7|A0A0D9RJF7_CHLSB	Structural maintenance of chromosomes 1A OS=Chlorocebus sabaeus OX=60711 GN=SMC1A PE=4 SV=1	128848	MS20-17_ISL_410545_Chlorocebus	12	13	6	5
772	tr|A0A0D9QZM9|A0A0D9QZM9_CHLSB	Sperm associated antigen 9 OS=Chlorocebus sabaeus OX=60711 GN=SPAG9 PE=4 SV=1	148285	MS20-17_ISL_410545_Chlorocebus	7	11	3	5
773	tr|A0A0D9R7K5|A0A0D9R7K5_CHLSB	Sequestosome 1 OS=Chlorocebus sabaeus OX=60711 GN=SQSTM1 PE=4 SV=1	48400.1	MS20-17_ISL_410545_Chlorocebus	4	8	2	3
774	tr|A0A0D9QZD3|A0A0D9QZD3_CHLSB	Leucine rich repeat containing 59 OS=Chlorocebus sabaeus OX=60711 GN=LRRC59 PE=4 SV=1	35336	MS20-17_ISL_410545_Chlorocebus	6	11	2	4
775	tr|A0A0D9S046|A0A0D9S046_CHLSB	Rotatin OS=Chlorocebus sabaeus OX=60711 GN=RTTN PE=4 SV=1	252786	MS20-17_ISL_410545_Chlorocebus	13	9	1	1
776	tr|A0A0D9QWH0|A0A0D9QWH0_CHLSB	Mitochondrial ribosomal protein L17 OS=Chlorocebus sabaeus OX=60711 GN=MRPL17 PE=3 SV=1	21132	MS20-17_ISL_410545_Chlorocebus	10	13	4	3
777	tr|A0A0D9S8G9|A0A0D9S8G9_CHLSB	EPH receptor A2 OS=Chlorocebus sabaeus OX=60711 GN=EPHA2 PE=3 SV=1	116532	MS20-17_ISL_410545_Chlorocebus	7	4	5	4
777	tr|A0A0D9S8A2|A0A0D9S8A2_CHLSB	EPH receptor B2 OS=Chlorocebus sabaeus OX=60711 GN=EPHB2 PE=3 SV=1	110301	MS20-17_ISL_410545_Chlorocebus	1	4	1	3
778	tr|A0A0D9RRM3|A0A0D9RRM3_CHLSB	Elongation factor like GTPase 1 OS=Chlorocebus sabaeus OX=60711 GN=EFL1 PE=4 SV=1	126656	MS20-17_ISL_410545_Chlorocebus	9	12	5	5
779	tr|A0A0D9RQP9|A0A0D9RQP9_CHLSB	Dynein cytoplasmic 1 intermediate chain 2 OS=Chlorocebus sabaeus OX=60711 GN=DYNC1I2 PE=4 SV=1	71854.4	MS20-17_ISL_410545_Chlorocebus	7	7	3	2
780	tr|A0A0D9S155|A0A0D9S155_CHLSB	Dual specificity protein phosphatase OS=Chlorocebus sabaeus OX=60711 GN=DUSP3 PE=3 SV=1	20693.4	MS20-17_ISL_410545_Chlorocebus	11	19	4	6
781	tr|A0A0D9S1Q8|A0A0D9S1Q8_CHLSB	Translocase of outer mitochondrial membrane 40 OS=Chlorocebus sabaeus OX=60711 GN=TOMM40 PE=4 SV=1	38135.2	MS20-17_ISL_410545_Chlorocebus	8	11	5	5
782	tr|A0A0D9RIZ6|A0A0D9RIZ6_CHLSB	Insulin like growth factor 2 receptor OS=Chlorocebus sabaeus OX=60711 GN=IGF2R PE=4 SV=1	281116	MS20-17_ISL_410545_Chlorocebus	10	12	4	6
783	tr|A0A0D9RSU0|A0A0D9RSU0_CHLSB	YKT6 v-SNARE homolog OS=Chlorocebus sabaeus OX=60711 GN=YKT6 PE=3 SV=1	22574.5	MS20-17_ISL_410545_Chlorocebus	10	12	2	2
784	tr|A0A0D9RUB4|A0A0D9RUB4_CHLSB	Protein arginine N-methyltransferase 5 OS=Chlorocebus sabaeus OX=60711 GN=PRMT5 PE=3 SV=1	73291.8	MS20-17_ISL_410545_Chlorocebus	9	10	6	6
785	tr|A0A0D9REG0|A0A0D9REG0_CHLSB	Magnesium transporter 1 OS=Chlorocebus sabaeus OX=60711 GN=MAGT1 PE=4 SV=1	35743.5	MS20-17_ISL_410545_Chlorocebus	11	9	3	2
786	tr|A0A0D9S7C6|A0A0D9S7C6_CHLSB	UMP-CMP kinase OS=Chlorocebus sabaeus OX=60711 GN=CMPK1 PE=3 SV=1	26289.5	MS20-17_ISL_410545_Chlorocebus	10	8	3	1
787	tr|A0A0D9RPJ9|A0A0D9RPJ9_CHLSB	Peroxiredoxin 4 OS=Chlorocebus sabaeus OX=60711 GN=PRDX4 PE=4 SV=1	30740	MS20-17_ISL_410545_Chlorocebus	8	10	2	3
788	tr|A0A0D9QWN3|A0A0D9QWN3_CHLSB	COP9 signalosome subunit 4 OS=Chlorocebus sabaeus OX=60711 GN=COPS4 PE=4 SV=1	46524.8	MS20-17_ISL_410545_Chlorocebus	11	11	5	6
789	tr|A0A0D9S5Z6|A0A0D9S5Z6_CHLSB	SEC22 homolog B, vesicle trafficking protein (gene/pseudogene) OS=Chlorocebus sabaeus OX=60711 GN=SEC22B PE=3 SV=1	24895.8	MS20-17_ISL_410545_Chlorocebus	6	10	2	3
790	tr|A0A0D9R9H4|A0A0D9R9H4_CHLSB	Nicotinate phosphoribosyltransferase OS=Chlorocebus sabaeus OX=60711 GN=NAPRT PE=3 SV=1	58184.3	MS20-17_ISL_410545_Chlorocebus	10	11	6	8
791	tr|A0A0D9RK24|A0A0D9RK24_CHLSB	RNA binding motif protein 25 OS=Chlorocebus sabaeus OX=60711 GN=RBM25 PE=4 SV=1	100437	MS20-17_ISL_410545_Chlorocebus	10	10	4	3
792	tr|A0A0D9S8E3|A0A0D9S8E3_CHLSB	ER membrane protein complex subunit 1 OS=Chlorocebus sabaeus OX=60711 GN=EMC1 PE=4 SV=1	112479	MS20-17_ISL_410545_Chlorocebus	13	8	5	6
793	tr|A0A0D9RDY2|A0A0D9RDY2_CHLSB	Peptidylprolyl isomerase OS=Chlorocebus sabaeus OX=60711 GN=FKBP1A PE=4 SV=1	15863.3	MS20-17_ISL_410545_Chlorocebus	12	6	3	2
794	tr|A0A0D9R2F4|A0A0D9R2F4_CHLSB	Uncharacterized protein OS=Chlorocebus sabaeus OX=60711 PE=4 SV=1	15511.8	MS20-17_ISL_410545_Chlorocebus	8	8	3	3
795	tr|A0A0D9RN51|A0A0D9RN51_CHLSB	M20_dimer domain-containing protein OS=Chlorocebus sabaeus OX=60711 PE=4 SV=1	45915.2	MS20-17_ISL_410545_Chlorocebus	8	12	6	7
796	tr|A0A0D9S8S8|A0A0D9S8S8_CHLSB	Acyl-CoA thioesterase 7 OS=Chlorocebus sabaeus OX=60711 GN=ACOT7 PE=4 SV=1	40947.7	MS20-17_ISL_410545_Chlorocebus	16	23	7	9
797	tr|A0A0D9R975|A0A0D9R975_CHLSB	Myotrophin OS=Chlorocebus sabaeus OX=60711 GN=MTPN PE=4 SV=1	13057.7	MS20-17_ISL_410545_Chlorocebus	6	17	1	4
798	tr|A0A0D9QWF6|A0A0D9QWF6_CHLSB	Integrin linked kinase OS=Chlorocebus sabaeus OX=60711 GN=ILK PE=4 SV=1	51899.1	MS20-17_ISL_410545_Chlorocebus	8	10	4	5
799	tr|A0A0D9S7Y1|A0A0D9S7Y1_CHLSB	KH RNA binding domain containing, signal transduction associated 1 OS=Chlorocebus sabaeus OX=60711 GN=KHDRBS1 PE=4 SV=1	58960.1	MS20-17_ISL_410545_Chlorocebus	14	4	4	3
800	tr|A0A0D9RA03|A0A0D9RA03_CHLSB	DnaJ heat shock protein family (Hsp40) member A3 OS=Chlorocebus sabaeus OX=60711 GN=DNAJA3 PE=4 SV=1	53009	MS20-17_ISL_410545_Chlorocebus	9	11	4	3
801	tr|A0A0D9RXX8|A0A0D9RXX8_CHLSB	Programmed cell death 6 OS=Chlorocebus sabaeus OX=60711 GN=PDCD6 PE=4 SV=1	16197	MS20-17_ISL_410545_Chlorocebus	13	12	2	2
802	tr|A0A0D9QVT7|A0A0D9QVT7_CHLSB	S-(hydroxymethyl)glutathione dehydrogenase OS=Chlorocebus sabaeus OX=60711 GN=ADH5 PE=3 SV=1	40607.6	MS20-17_ISL_410545_Chlorocebus	5	11	3	5
803	tr|A0A0D9SC51|A0A0D9SC51_CHLSB	Uncharacterized protein OS=Chlorocebus sabaeus OX=60711 PE=4 SV=1	15963.9	MS20-17_ISL_410545_Chlorocebus	7	7	4	5
804	tr|A0A0D9R5I8|A0A0D9R5I8_CHLSB	Ubiquilin 1 OS=Chlorocebus sabaeus OX=60711 GN=UBQLN1 PE=4 SV=1	62127.2	MS20-17_ISL_410545_Chlorocebus	13	13	6	4
804	tr|A0A0D9SAI4|A0A0D9SAI4_CHLSB	Ubiquilin 2 OS=Chlorocebus sabaeus OX=60711 GN=UBQLN2 PE=4 SV=1	65610.6	MS20-17_ISL_410545_Chlorocebus	3	3	1	1
804	tr|A0A0D9S503|A0A0D9S503_CHLSB	Ubiquitin-like domain-containing protein OS=Chlorocebus sabaeus OX=60711 PE=4 SV=1	33239.3	MS20-17_ISL_410545_Chlorocebus	1	0	1	0
805	tr|A0A0D9RJE9|A0A0D9RJE9_CHLSB	Zinc finger CCCH-type containing 15 OS=Chlorocebus sabaeus OX=60711 GN=ZC3H15 PE=4 SV=1	48967.7	MS20-17_ISL_410545_Chlorocebus	6	10	3	3
806	tr|A0A0D9RL72|A0A0D9RL72_CHLSB	Proteasome 26S subunit, non-ATPase 5 OS=Chlorocebus sabaeus OX=60711 GN=PSMD5 PE=4 SV=1	56506.4	MS20-17_ISL_410545_Chlorocebus	10	10	3	4
807	tr|A0A0D9RDT3|A0A0D9RDT3_CHLSB	Condensin complex subunit 1 OS=Chlorocebus sabaeus OX=60711 GN=NCAPD2 PE=3 SV=1	158492	MS20-17_ISL_410545_Chlorocebus	14	14	7	10
808	tr|A0A0D9RJ55|A0A0D9RJ55_CHLSB	Cell division cycle 5 like OS=Chlorocebus sabaeus OX=60711 GN=CDC5L PE=4 SV=1	92421.8	MS20-17_ISL_410545_Chlorocebus	11	6	3	2
809	tr|A0A0D9R4D0|A0A0D9R4D0_CHLSB	Peroxiredoxin OS=Chlorocebus sabaeus OX=60711 GN=PRDX5 PE=3 SV=1	22450.8	MS20-17_ISL_410545_Chlorocebus	7	10	3	3
810	tr|A0A0D9S4H6|A0A0D9S4H6_CHLSB	SRP receptor subunit alpha OS=Chlorocebus sabaeus OX=60711 GN=SRPRA PE=4 SV=1	70161.4	MS20-17_ISL_410545_Chlorocebus	5	7	4	5
811	tr|A0A0D9RKP8|A0A0D9RKP8_CHLSB	Copine 3 OS=Chlorocebus sabaeus OX=60711 GN=CPNE3 PE=4 SV=1	60918.4	MS20-17_ISL_410545_Chlorocebus	6	15	3	7
812	tr|A0A0D9RF02|A0A0D9RF02_CHLSB	Isocitrate dehydrogenase	42512.7	MS20-17_ISL_410545_Chlorocebus	9	10	3	3
813	tr|A0A0D9RNL2|A0A0D9RNL2_CHLSB	Arginyl aminopeptidase OS=Chlorocebus sabaeus OX=60711 GN=RNPEP PE=4 SV=1	73177.7	MS20-17_ISL_410545_Chlorocebus	12	8	4	6
814	tr|A0A0D9R7U5|A0A0D9R7U5_CHLSB	Pyruvate carboxylase OS=Chlorocebus sabaeus OX=60711 GN=PC PE=4 SV=1	130584	MS20-17_ISL_410545_Chlorocebus	7	8	4	6
815	tr|A0A0D9RTZ7|A0A0D9RTZ7_CHLSB	Importin 4 OS=Chlorocebus sabaeus OX=60711 GN=IPO4 PE=4 SV=1	114867	MS20-17_ISL_410545_Chlorocebus	9	8	5	5
816	tr|A0A0D9SAE0|A0A0D9SAE0_CHLSB	Uncharacterized protein OS=Chlorocebus sabaeus OX=60711 PE=4 SV=1	10039.4	MS20-17_ISL_410545_Chlorocebus	9	10	2	2
817	tr|A0A0D9S4V2|A0A0D9S4V2_CHLSB	Uncharacterized protein OS=Chlorocebus sabaeus OX=60711 PE=4 SV=1	27288.9	MS20-17_ISL_410545_Chlorocebus	8	7	2	4
818	tr|A0A0D9S4N4|A0A0D9S4N4_CHLSB	Phosphate cytidylyltransferase 2, ethanolamine OS=Chlorocebus sabaeus OX=60711 GN=PCYT2 PE=4 SV=1	44306.2	MS20-17_ISL_410545_Chlorocebus	10	11	4	4
819	tr|A0A0D9R303|A0A0D9R303_CHLSB	Dyskerin pseudouridine synthase 1 OS=Chlorocebus sabaeus OX=60711 GN=DKC1 PE=4 SV=1	58148	MS20-17_ISL_410545_Chlorocebus	7	6	4	3
820	tr|A0A0D9RDI1|A0A0D9RDI1_CHLSB	SAM_MT_RSMB_NOP domain-containing protein OS=Chlorocebus sabaeus OX=60711 PE=3 SV=1	89993.3	MS20-17_ISL_410545_Chlorocebus	9	8	3	3
821	tr|A0A0D9R4D7|A0A0D9R4D7_CHLSB	Terpene cyclase/mutase family member OS=Chlorocebus sabaeus OX=60711 GN=LSS PE=3 SV=1	75076.9	MS20-17_ISL_410545_Chlorocebus	10	10	6	6
822	tr|A0A0D9RJN5|A0A0D9RJN5_CHLSB	NCK associated protein 1 OS=Chlorocebus sabaeus OX=60711 GN=NCKAP1 PE=4 SV=1	130018	MS20-17_ISL_410545_Chlorocebus	7	8	6	7
823	tr|A0A0D9QX32|A0A0D9QX32_CHLSB	Eukaryotic translation initiation factor 4 gamma 2 OS=Chlorocebus sabaeus OX=60711 GN=EIF4G2 PE=4 SV=1	110723	MS20-17_ISL_410545_Chlorocebus	7	12	6	6
824	tr|A0A0D9RGW2|A0A0D9RGW2_CHLSB	NudC domain containing 1 OS=Chlorocebus sabaeus OX=60711 GN=NUDCD1 PE=4 SV=1	67554.5	MS20-17_ISL_410545_Chlorocebus	8	10	2	2
825	tr|A0A0D9R869|A0A0D9R869_CHLSB	Serine/threonine-protein phosphatase OS=Chlorocebus sabaeus OX=60711 GN=PPP1CA PE=3 SV=1	38229.1	MS20-17_ISL_410545_Chlorocebus	14	16	8	7
825	tr|A0A0D9RE27|A0A0D9RE27_CHLSB	Serine/threonine-protein phosphatase OS=Chlorocebus sabaeus OX=60711 GN=PPP1CB PE=3 SV=1	37960.9	MS20-17_ISL_410545_Chlorocebus	0	1	0	1
826	tr|A0A0D9QWR9|A0A0D9QWR9_CHLSB	DEAD-box helicase 19B OS=Chlorocebus sabaeus OX=60711 GN=DDX19B PE=4 SV=1	54363	MS20-17_ISL_410545_Chlorocebus	8	13	3	6
827	tr|A0A0D9R0D8|A0A0D9R0D8_CHLSB	AP-1 complex subunit mu-1 OS=Chlorocebus sabaeus OX=60711 GN=AP1M1 PE=3 SV=1	48727.1	MS20-17_ISL_410545_Chlorocebus	9	11	4	5
828	tr|A0A0D9S5H8|A0A0D9S5H8_CHLSB	Voltage-dependent calcium channel gamma-6 subunit OS=Chlorocebus sabaeus OX=60711 GN=CACNG6 PE=3 SV=1	28852.1	MS20-17_ISL_410545_Chlorocebus	5	8	1	1
829	tr|A0A0D9RDB5|A0A0D9RDB5_CHLSB	Ubiquitin-like domain-containing protein OS=Chlorocebus sabaeus OX=60711 PE=4 SV=1	13249.6	MS20-17_ISL_410545_Chlorocebus	13	11	2	2
830	tr|A0A0D9R3L0|A0A0D9R3L0_CHLSB	Coactivator associated arginine methyltransferase 1 OS=Chlorocebus sabaeus OX=60711 GN=CARM1 PE=3 SV=1	66635.9	MS20-17_ISL_410545_Chlorocebus	9	8	6	5
831	tr|A0A0D9S6F7|A0A0D9S6F7_CHLSB	RAP1A, member of RAS oncogene family OS=Chlorocebus sabaeus OX=60711 GN=RAP1A PE=4 SV=1	21315.8	MS20-17_ISL_410545_Chlorocebus	7	11	3	5
832	tr|A0A0D9RI90|A0A0D9RI90_CHLSB	RALY heterogeneous nuclear ribonucleoprotein OS=Chlorocebus sabaeus OX=60711 GN=RALY PE=4 SV=1	33063.8	MS20-17_ISL_410545_Chlorocebus	7	7	3	4
833	tr|A0A0D9RMI9|A0A0D9RMI9_CHLSB	Mitogen-activated protein kinase OS=Chlorocebus sabaeus OX=60711 GN=MAPK1 PE=3 SV=1	41762.4	MS20-17_ISL_410545_Chlorocebus	18	13	7	5
833	tr|A0A0D9R1K1|A0A0D9R1K1_CHLSB	Mitogen-activated protein kinase OS=Chlorocebus sabaeus OX=60711 GN=MAPK3 PE=3 SV=1	43392.2	MS20-17_ISL_410545_Chlorocebus	3	6	2	3
833	tr|A0A0D9RGX9|A0A0D9RGX9_CHLSB	Platelet-derived growth factor receptor beta OS=Chlorocebus sabaeus OX=60711 GN=PDGFRB PE=3 SV=1	125216	MS20-17_ISL_410545_Chlorocebus	3	3	1	1
834	tr|A0A0D9S4E1|A0A0D9S4E1_CHLSB	Uncharacterized protein OS=Chlorocebus sabaeus OX=60711 PE=4 SV=1	20998.6	MS20-17_ISL_410545_Chlorocebus	10	8	2	2
835	tr|A0A0D9R8H4|A0A0D9R8H4_CHLSB	Ribosome biogenesis protein BOP1 OS=Chlorocebus sabaeus OX=60711 GN=BOP1 PE=3 SV=1	83972.2	MS20-17_ISL_410545_Chlorocebus	4	7	3	4
836	tr|A0A0D9RQG8|A0A0D9RQG8_CHLSB	Prolyl endopeptidase OS=Chlorocebus sabaeus OX=60711 GN=PREP PE=4 SV=1	81626.4	MS20-17_ISL_410545_Chlorocebus	13	8	7	5
837	tr|A0A0D9RY70|A0A0D9RY70_CHLSB	ATP binding cassette subfamily C member 4 OS=Chlorocebus sabaeus OX=60711 GN=ABCC4 PE=4 SV=1	150189	MS20-17_ISL_410545_Chlorocebus	5	4	5	4
837	tr|A0A0D9R6N7|A0A0D9R6N7_CHLSB	ATP binding cassette subfamily C member 1 OS=Chlorocebus sabaeus OX=60711 GN=ABCC1 PE=4 SV=1	173112	MS20-17_ISL_410545_Chlorocebus	1	2	1	2
838	tr|A0A0D9QVG1|A0A0D9QVG1_CHLSB	Nephronectin OS=Chlorocebus sabaeus OX=60711 GN=NPNT PE=4 SV=1	69355.8	MS20-17_ISL_410545_Chlorocebus	8	7	1	1
839	tr|A0A0D9QVC7|A0A0D9QVC7_CHLSB	Nuclear transport factor 2 OS=Chlorocebus sabaeus OX=60711 GN=NUTF2 PE=4 SV=1	14640.1	MS20-17_ISL_410545_Chlorocebus	7	5	3	3
840	tr|A0A0D9QWY2|A0A0D9QWY2_CHLSB	Switching B cell complex subunit SWAP70 OS=Chlorocebus sabaeus OX=60711 GN=SWAP70 PE=4 SV=1	69354.6	MS20-17_ISL_410545_Chlorocebus	8	10	4	5
841	tr|A0A0D9QW65|A0A0D9QW65_CHLSB	Stromal interaction molecule 1 OS=Chlorocebus sabaeus OX=60711 GN=STIM1 PE=4 SV=1	77590.3	MS20-17_ISL_410545_Chlorocebus	7	8	2	3
842	tr|A0A0D9RKL1|A0A0D9RKL1_CHLSB	Very-long-chain (3R)-3-hydroxyacyl-CoA dehydratase OS=Chlorocebus sabaeus OX=60711 GN=HACD3 PE=3 SV=1	43359.6	MS20-17_ISL_410545_Chlorocebus	9	12	6	5
843	tr|A0A0D9RU98|A0A0D9RU98_CHLSB	Capping actin protein, gelsolin like OS=Chlorocebus sabaeus OX=60711 GN=CAPG PE=4 SV=1	38848.8	MS20-17_ISL_410545_Chlorocebus	10	16	4	5
844	tr|A0A0D9QYV0|A0A0D9QYV0_CHLSB	RRM domain-containing protein OS=Chlorocebus sabaeus OX=60711 PE=4 SV=1	33288.8	MS20-17_ISL_410545_Chlorocebus	7	8	2	2
845	tr|A0A0D9S5W1|A0A0D9S5W1_CHLSB	RNA-binding protein 8A OS=Chlorocebus sabaeus OX=60711 GN=RBM8A PE=3 SV=1	19933.8	MS20-17_ISL_410545_Chlorocebus	10	10	2	2
846	tr|A0A0D9S2B1|A0A0D9S2B1_CHLSB	Aminoadipate-semialdehyde dehydrogenase-phosphopantetheinyl transferase OS=Chlorocebus sabaeus OX=60711 GN=AASDHPPT PE=4 SV=1	35963.2	MS20-17_ISL_410545_Chlorocebus	11	6	6	5
847	tr|A0A0D9RV11|A0A0D9RV11_CHLSB	Mtr4 exosome RNA helicase OS=Chlorocebus sabaeus OX=60711 GN=MTREX PE=4 SV=1	119130	MS20-17_ISL_410545_Chlorocebus	8	10	7	6
848	tr|A0A0D9RS93|A0A0D9RS93_CHLSB	Protein kinase cAMP-dependent type II regulatory subunit alpha OS=Chlorocebus sabaeus OX=60711 GN=PRKAR2A PE=4 SV=1	45794	MS20-17_ISL_410545_Chlorocebus	5	8	4	4
849	tr|A0A0D9S1Y5|A0A0D9S1Y5_CHLSB	Vasodilator stimulated phosphoprotein OS=Chlorocebus sabaeus OX=60711 GN=VASP PE=3 SV=1	39917	MS20-17_ISL_410545_Chlorocebus	8	8	3	4
850	tr|A0A0D9RIB3|A0A0D9RIB3_CHLSB	Hypoxanthine phosphoribosyltransferase OS=Chlorocebus sabaeus OX=60711 GN=PRTFDC1 PE=3 SV=1	25824	MS20-17_ISL_410545_Chlorocebus	5	11	1	1
851	tr|A0A0D9SDZ3|A0A0D9SDZ3_CHLSB	Retrotransposon Gag like 1 OS=Chlorocebus sabaeus OX=60711 GN=RTL1 PE=4 SV=1	155970	MS20-17_ISL_410545_Chlorocebus	7	10	3	6
852	tr|A0A0D9RSS3|A0A0D9RSS3_CHLSB	Uncharacterized protein OS=Chlorocebus sabaeus OX=60711 PE=4 SV=1	39372.5	MS20-17_ISL_410545_Chlorocebus	6	9	3	3
853	tr|A0A0D9RFF5|A0A0D9RFF5_CHLSB	TP53 induced glycolysis regulatory phosphatase OS=Chlorocebus sabaeus OX=60711 GN=TIGAR PE=4 SV=1	30416.3	MS20-17_ISL_410545_Chlorocebus	11	9	3	3
854	tr|A0A0D9RE38|A0A0D9RE38_CHLSB	Galactokinase 2 OS=Chlorocebus sabaeus OX=60711 GN=GALK2 PE=4 SV=1	51233.9	MS20-17_ISL_410545_Chlorocebus	6	7	3	4
855	tr|A0A0D9RFG6|A0A0D9RFG6_CHLSB	Mitochondrial ribosomal protein S22 OS=Chlorocebus sabaeus OX=60711 GN=MRPS22 PE=4 SV=1	41447.4	MS20-17_ISL_410545_Chlorocebus	7	9	3	4
856	tr|A0A0D9RK55|A0A0D9RK55_CHLSB	Mitochondrial ribosomal protein L28 OS=Chlorocebus sabaeus OX=60711 GN=MRPL28 PE=4 SV=1	30454.2	MS20-17_ISL_410545_Chlorocebus	5	6	4	3
857	tr|A0A0D9RFB4|A0A0D9RFB4_CHLSB	5'-3' exoribonuclease OS=Chlorocebus sabaeus OX=60711 GN=XRN2 PE=3 SV=1	109384	MS20-17_ISL_410545_Chlorocebus	10	10	6	4
858	tr|A0A0D9RY25|A0A0D9RY25_CHLSB	Tripeptidyl peptidase 2 OS=Chlorocebus sabaeus OX=60711 GN=TPP2 PE=4 SV=1	139745	MS20-17_ISL_410545_Chlorocebus	9	9	4	7
859	tr|A0A0D9RH65|A0A0D9RH65_CHLSB	Activator of HSP90 ATPase activity 1 OS=Chlorocebus sabaeus OX=60711 GN=AHSA1 PE=4 SV=1	38389.3	MS20-17_ISL_410545_Chlorocebus	12	9	4	3
860	tr|A0A0D9RJC4|A0A0D9RJC4_CHLSB	Microtubule associated protein RP/EB family member 1 OS=Chlorocebus sabaeus OX=60711 GN=MAPRE1 PE=4 SV=1	30183.2	MS20-17_ISL_410545_Chlorocebus	8	16	4	5
861	tr|A0A0D9RFP2|A0A0D9RFP2_CHLSB	Nicalin OS=Chlorocebus sabaeus OX=60711 GN=NCLN PE=3 SV=1	63148.6	MS20-17_ISL_410545_Chlorocebus	9	10	7	7
862	tr|A0A0D9S2Z2|A0A0D9S2Z2_CHLSB	Neural cell adhesion molecule 1 OS=Chlorocebus sabaeus OX=60711 GN=NCAM1 PE=4 SV=1	120139	MS20-17_ISL_410545_Chlorocebus	7	8	4	3
863	tr|A0A0D9RCW8|A0A0D9RCW8_CHLSB	RNA binding motif protein 39 OS=Chlorocebus sabaeus OX=60711 GN=RBM39 PE=4 SV=1	54993.6	MS20-17_ISL_410545_Chlorocebus	8	9	4	4
864	tr|A0A0D9RWY1|A0A0D9RWY1_CHLSB	Mitochondrial ribosomal protein S9 OS=Chlorocebus sabaeus OX=60711 GN=MRPS9 PE=3 SV=1	45868.6	MS20-17_ISL_410545_Chlorocebus	9	7	2	1
865	tr|A0A0D9QXT6|A0A0D9QXT6_CHLSB	MOB kinase activator 1B OS=Chlorocebus sabaeus OX=60711 GN=MOB1B PE=4 SV=1	25639.8	MS20-17_ISL_410545_Chlorocebus	11	11	3	3
866	tr|A0A0D9S536|A0A0D9S536_CHLSB	Transmembrane p24 trafficking protein 2 OS=Chlorocebus sabaeus OX=60711 GN=TMED2 PE=3 SV=1	23548.7	MS20-17_ISL_410545_Chlorocebus	4	11	2	3
867	tr|A0A0D9RC97|A0A0D9RC97_CHLSB	Phosphatidylinositol transfer protein beta OS=Chlorocebus sabaeus OX=60711 GN=PITPNB PE=4 SV=1	30985.6	MS20-17_ISL_410545_Chlorocebus	11	10	3	3
868	tr|A0A0D9R977|A0A0D9R977_CHLSB	SEC24 homolog C, COPII coat complex component OS=Chlorocebus sabaeus OX=60711 GN=SEC24C PE=4 SV=1	122486	MS20-17_ISL_410545_Chlorocebus	7	6	3	3
869	tr|A0A0D9QZ71|A0A0D9QZ71_CHLSB	Inositol-3-phosphate synthase 1 OS=Chlorocebus sabaeus OX=60711 GN=ISYNA1 PE=4 SV=1	61541.4	MS20-17_ISL_410545_Chlorocebus	9	9	4	3
870	tr|A0A0D9S3Y4|A0A0D9S3Y4_CHLSB	Rho guanine nucleotide exchange factor 12 OS=Chlorocebus sabaeus OX=60711 GN=ARHGEF12 PE=4 SV=1	173885	MS20-17_ISL_410545_Chlorocebus	6	11	1	1
871	sp|Q95JF4|DNAJ1_CHLAE	DnaJ homolog subfamily A member 1 OS=Chlorocebus aethiops OX=9534 GN=DNAJA1 PE=2 SV=1	45594.8	MS20-17_ISL_410545_Chlorocebus	16	13	6	5
872	tr|A0A0D9RQA3|A0A0D9RQA3_CHLSB	Mitochondrial ribosomal protein L15 OS=Chlorocebus sabaeus OX=60711 GN=MRPL15 PE=3 SV=1	33705.1	MS20-17_ISL_410545_Chlorocebus	7	9	2	3
873	tr|A0A0D9QZI2|A0A0D9QZI2_CHLSB	Coiled-coil domain containing 124 OS=Chlorocebus sabaeus OX=60711 GN=CCDC124 PE=4 SV=1	25850.5	MS20-17_ISL_410545_Chlorocebus	7	9	2	2
874	tr|A0A0D9QX61|A0A0D9QX61_CHLSB	NEDD8-activating enzyme E1 regulatory subunit OS=Chlorocebus sabaeus OX=60711 GN=NAE1 PE=3 SV=1	59101.3	MS20-17_ISL_410545_Chlorocebus	5	10	4	6
875	tr|A0A0D9RNB6|A0A0D9RNB6_CHLSB	Glycoprotein nmb OS=Chlorocebus sabaeus OX=60711 GN=GPNMB PE=4 SV=1	63194.7	MS20-17_ISL_410545_Chlorocebus	4	6	1	1
876	tr|A0A0D9S0F7|A0A0D9S0F7_CHLSB	Malignant T-cell-amplified sequence OS=Chlorocebus sabaeus OX=60711 GN=MCTS1 PE=3 SV=1	20769.9	MS20-17_ISL_410545_Chlorocebus	8	10	4	3
877	tr|A0A0D9RMN8|A0A0D9RMN8_CHLSB	Protein phosphatase, Mg2+/Mn2+ dependent 1F OS=Chlorocebus sabaeus OX=60711 GN=PPM1F PE=3 SV=1	50079.1	MS20-17_ISL_410545_Chlorocebus	9	9	3	5
878	tr|A0A0D9R056|A0A0D9R056_CHLSB	Cytoskeleton associated protein 5 OS=Chlorocebus sabaeus OX=60711 GN=CKAP5 PE=4 SV=1	226884	MS20-17_ISL_410545_Chlorocebus	7	14	4	10
879	tr|A0A0D9RWA2|A0A0D9RWA2_CHLSB	Small nuclear ribonucleoprotein polypeptide A' OS=Chlorocebus sabaeus OX=60711 GN=SNRPA1 PE=4 SV=1	28512.2	MS20-17_ISL_410545_Chlorocebus	6	15	3	3
880	tr|A0A0D9SA68|A0A0D9SA68_CHLSB	Immediate early response 5 OS=Chlorocebus sabaeus OX=60711 GN=IER5 PE=4 SV=1	34401	MS20-17_ISL_410545_Chlorocebus	8	7	1	1
881	tr|A0A0D9R011|A0A0D9R011_CHLSB	NADH-cytochrome b5 reductase OS=Chlorocebus sabaeus OX=60711 GN=CYB5R3 PE=3 SV=1	39151	MS20-17_ISL_410545_Chlorocebus	6	8	4	5
882	tr|A0A0D9R381|A0A0D9R381_CHLSB	Twinfilin actin binding protein 1 OS=Chlorocebus sabaeus OX=60711 GN=TWF1 PE=4 SV=1	44189.7	MS20-17_ISL_410545_Chlorocebus	9	7	5	4
882	tr|A0A0D9RMU2|A0A0D9RMU2_CHLSB	Twinfilin actin binding protein 2 OS=Chlorocebus sabaeus OX=60711 GN=TWF2 PE=4 SV=1	39742.4	MS20-17_ISL_410545_Chlorocebus	6	6	3	3
883	tr|A0A0D9RXI1|A0A0D9RXI1_CHLSB	Cytochrome c oxidase subunit 5B OS=Chlorocebus sabaeus OX=60711 GN=COX5B PE=4 SV=1	13993	MS20-17_ISL_410545_Chlorocebus	6	7	3	3
884	tr|A0A0D9S3H2|A0A0D9S3H2_CHLSB	Prefoldin subunit 2 OS=Chlorocebus sabaeus OX=60711 GN=PFDN2 PE=4 SV=1	16694.6	MS20-17_ISL_410545_Chlorocebus	7	7	3	3
885	tr|A0A0D9RAN3|A0A0D9RAN3_CHLSB	Cartilage associated protein OS=Chlorocebus sabaeus OX=60711 GN=CRTAP PE=4 SV=1	47027.1	MS20-17_ISL_410545_Chlorocebus	6	9	1	3
886	tr|A0A0D9R1K8|A0A0D9R1K8_CHLSB	Uncharacterized protein OS=Chlorocebus sabaeus OX=60711 PE=3 SV=1	17083.8	MS20-17_ISL_410545_Chlorocebus	7	6	2	2
887	tr|A0A0D9R2A0|A0A0D9R2A0_CHLSB	Methylthioribose-1-phosphate isomerase OS=Chlorocebus sabaeus OX=60711 GN=MRI1 PE=3 SV=1	39953.8	MS20-17_ISL_410545_Chlorocebus	10	9	3	3
888	tr|A0A0D9S8L2|A0A0D9S8L2_CHLSB	Procollagen-lysine,2-oxoglutarate 5-dioxygenase 1 OS=Chlorocebus sabaeus OX=60711 GN=PLOD1 PE=4 SV=1	81307.4	MS20-17_ISL_410545_Chlorocebus	6	8	2	3
889	tr|A0A0D9S8E1|A0A0D9S8E1_CHLSB	Aldo-keto reductase family 7 like (gene/pseudogene) OS=Chlorocebus sabaeus OX=60711 GN=AKR7L PE=4 SV=1	37262.4	MS20-17_ISL_410545_Chlorocebus	10	7	3	4
889	tr|A0A0D9S8E0|A0A0D9S8E0_CHLSB	Aldo_ket_red domain-containing protein OS=Chlorocebus sabaeus OX=60711 PE=4 SV=1	40235	MS20-17_ISL_410545_Chlorocebus	2	3	1	1
890	tr|A0A0D9RQ57|A0A0D9RQ57_CHLSB	Sorting nexin 2 OS=Chlorocebus sabaeus OX=60711 GN=SNX2 PE=4 SV=1	58450.6	MS20-17_ISL_410545_Chlorocebus	7	7	3	3
890	tr|A0A0D9RJ47|A0A0D9RJ47_CHLSB	Sorting nexin 1 OS=Chlorocebus sabaeus OX=60711 GN=SNX1 PE=4 SV=1	59255.1	MS20-17_ISL_410545_Chlorocebus	1	2	1	2
891	tr|A0A0D9RP53|A0A0D9RP53_CHLSB	Glyoxalase domain containing 4 OS=Chlorocebus sabaeus OX=60711 GN=GLOD4 PE=4 SV=1	33592.7	MS20-17_ISL_410545_Chlorocebus	8	10	3	3
892	tr|A0A0D9QUQ1|A0A0D9QUQ1_CHLSB	Early endosome antigen 1 OS=Chlorocebus sabaeus OX=60711 GN=EEA1 PE=4 SV=1	163413	MS20-17_ISL_410545_Chlorocebus	5	11	4	8
894	tr|A0A0D9RJH6|A0A0D9RJH6_CHLSB	Uncharacterized protein OS=Chlorocebus sabaeus OX=60711 PE=3 SV=1	40023.8	MS20-17_ISL_410545_Chlorocebus	10	14	3	4
894	tr|A0A0D9S9P1|A0A0D9S9P1_CHLSB	Uncharacterized protein OS=Chlorocebus sabaeus OX=60711 PE=3 SV=1	41795.4	MS20-17_ISL_410545_Chlorocebus	9	9	1	1
895	tr|A0A0D9S6H9|A0A0D9S6H9_CHLSB	Adenosylhomocysteinase like 1 OS=Chlorocebus sabaeus OX=60711 GN=AHCYL1 PE=3 SV=1	59996.8	MS20-17_ISL_410545_Chlorocebus	5	6	2	4
896	tr|A0A0D9RQC3|A0A0D9RQC3_CHLSB	UTP--glucose-1-phosphate uridylyltransferase OS=Chlorocebus sabaeus OX=60711 GN=UGP2 PE=3 SV=1	57101.8	MS20-17_ISL_410545_Chlorocebus	7	8	2	2
897	tr|A0A0D9R5B2|A0A0D9R5B2_CHLSB	Phenazine biosynthesis like protein domain containing OS=Chlorocebus sabaeus OX=60711 GN=PBLD PE=4 SV=1	32126.4	MS20-17_ISL_410545_Chlorocebus	7	8	3	3
898	tr|A0A0D9RAT8|A0A0D9RAT8_CHLSB	Nucleoporin 210 OS=Chlorocebus sabaeus OX=60711 GN=NUP210 PE=4 SV=1	170928	MS20-17_ISL_410545_Chlorocebus	8	8	8	7
899	tr|A0A0D9QX21|A0A0D9QX21_CHLSB	Uncharacterized protein OS=Chlorocebus sabaeus OX=60711 PE=4 SV=1	33277.7	MS20-17_ISL_410545_Chlorocebus	5	11	3	3
900	tr|A0A0D9RJY3|A0A0D9RJY3_CHLSB	Cadherin 17 OS=Chlorocebus sabaeus OX=60711 GN=CDH17 PE=4 SV=1	92477.6	MS20-17_ISL_410545_Chlorocebus	3	6	3	5
901	tr|A0A0D9R121|A0A0D9R121_CHLSB	Catenin delta 1 OS=Chlorocebus sabaeus OX=60711 GN=CTNND1 PE=4 SV=1	107825	MS20-17_ISL_410545_Chlorocebus	10	9	5	5
902	tr|A0A0D9RZB5|A0A0D9RZB5_CHLSB	G protein subunit beta 2 OS=Chlorocebus sabaeus OX=60711 GN=GNB2 PE=4 SV=1	38048.3	MS20-17_ISL_410545_Chlorocebus	6	13	3	5
903	tr|A0A0D9R171|A0A0D9R171_CHLSB	Translocase of outer mitochondrial membrane 70 OS=Chlorocebus sabaeus OX=60711 GN=TOMM70 PE=4 SV=1	68084.2	MS20-17_ISL_410545_Chlorocebus	6	7	3	3
904	tr|A0A0D9RKP3|A0A0D9RKP3_CHLSB	UBIQUITIN_CONJUGAT_2 domain-containing protein OS=Chlorocebus sabaeus OX=60711 PE=3 SV=1	16958.7	MS20-17_ISL_410545_Chlorocebus	9	9	2	2
905	tr|A0A0D9S5D0|A0A0D9S5D0_CHLSB	Acetoacetyl-CoA synthetase OS=Chlorocebus sabaeus OX=60711 GN=AACS PE=4 SV=1	75662.3	MS20-17_ISL_410545_Chlorocebus	7	8	3	6
906	tr|A0A0D9RNP2|A0A0D9RNP2_CHLSB	COP9 signalosome subunit 5 OS=Chlorocebus sabaeus OX=60711 GN=COPS5 PE=4 SV=1	37782.8	MS20-17_ISL_410545_Chlorocebus	9	7	3	2
907	tr|A0A0D9R1P7|A0A0D9R1P7_CHLSB	DEAD-box helicase 23 OS=Chlorocebus sabaeus OX=60711 GN=DDX23 PE=4 SV=1	95894.1	MS20-17_ISL_410545_Chlorocebus	6	7	4	6
908	tr|A0A0D9RBX0|A0A0D9RBX0_CHLSB	Protein phosphatase, Mg2+/Mn2+ dependent 1G OS=Chlorocebus sabaeus OX=60711 GN=PPM1G PE=3 SV=1	59933	MS20-17_ISL_410545_Chlorocebus	9	9	4	5
909	tr|A0A0D9RTZ1|A0A0D9RTZ1_CHLSB	40S ribosomal protein S21 OS=Chlorocebus sabaeus OX=60711 GN=RPS21 PE=3 SV=1	9219.61	MS20-17_ISL_410545_Chlorocebus	11	8	3	2
910	tr|A0A0D9RU64|A0A0D9RU64_CHLSB	Endothelial differentiation related factor 1 OS=Chlorocebus sabaeus OX=60711 GN=EDF1 PE=4 SV=1	16358.9	MS20-17_ISL_410545_Chlorocebus	2	6	1	2
911	tr|A0A0D9S117|A0A0D9S117_CHLSB	Rho guanine nucleotide exchange factor 1 OS=Chlorocebus sabaeus OX=60711 GN=ARHGEF1 PE=4 SV=1	102876	MS20-17_ISL_410545_Chlorocebus	7	8	3	2
912	tr|A0A0D9RYW9|A0A0D9RYW9_CHLSB	Actin-related protein 2/3 complex subunit OS=Chlorocebus sabaeus OX=60711 GN=ARPC1B PE=3 SV=1	41493.8	MS20-17_ISL_410545_Chlorocebus	8	5	2	2
913	tr|A0A0D9RPJ4|A0A0D9RPJ4_CHLSB	Oxidative stress responsive kinase 1 OS=Chlorocebus sabaeus OX=60711 GN=OXSR1 PE=4 SV=1	58323.2	MS20-17_ISL_410545_Chlorocebus	6	8	1	1
914	tr|A0A0D9R116|A0A0D9R116_CHLSB	Coproporphyrinogen oxidase OS=Chlorocebus sabaeus OX=60711 GN=CPOX PE=4 SV=1	50808.3	MS20-17_ISL_410545_Chlorocebus	6	6	1	3
915	tr|A0A0D9RUA8|A0A0D9RUA8_CHLSB	Nipsnap homolog 2 OS=Chlorocebus sabaeus OX=60711 GN=NIPSNAP2 PE=4 SV=1	17639	MS20-17_ISL_410545_Chlorocebus	7	6	1	1
916	tr|A0A0D9RIJ9|A0A0D9RIJ9_CHLSB	Transcription elongation regulator 1 OS=Chlorocebus sabaeus OX=60711 GN=TCERG1 PE=4 SV=1	124007	MS20-17_ISL_410545_Chlorocebus	7	6	3	5
917	tr|A0A0D9RYI9|A0A0D9RYI9_CHLSB	Small nuclear ribonucleoprotein Sm D1 OS=Chlorocebus sabaeus OX=60711 GN=SNRPD1 PE=3 SV=1	13273.4	MS20-17_ISL_410545_Chlorocebus	7	5	2	2
918	tr|A0A0D9S3P0|A0A0D9S3P0_CHLSB	Nicastrin OS=Chlorocebus sabaeus OX=60711 GN=NCSTN PE=4 SV=1	79156.9	MS20-17_ISL_410545_Chlorocebus	6	8	5	5
919	tr|A0A0D9R8T1|A0A0D9R8T1_CHLSB	PDZ and LIM domain 7 OS=Chlorocebus sabaeus OX=60711 GN=PDLIM7 PE=4 SV=1	47620.4	MS20-17_ISL_410545_Chlorocebus	7	6	2	2
920	tr|A0A0D9R4K6|A0A0D9R4K6_CHLSB	Uncharacterized protein OS=Chlorocebus sabaeus OX=60711 PE=4 SV=1	15323.2	MS20-17_ISL_410545_Chlorocebus	7	10	2	3
921	tr|A0A0D9S8X5|A0A0D9S8X5_CHLSB	ATPase family AAA domain containing 3A OS=Chlorocebus sabaeus OX=60711 GN=ATAD3A PE=4 SV=1	45532.9	MS20-17_ISL_410545_Chlorocebus	7	6	5	5
922	tr|A0A0D9S2R8|A0A0D9S2R8_CHLSB	Spliceosome associated factor 3, U4/U6 recycling protein OS=Chlorocebus sabaeus OX=60711 GN=SART3 PE=4 SV=1	110595	MS20-17_ISL_410545_Chlorocebus	8	4	5	3
923	tr|A0A0D9RC52|A0A0D9RC52_CHLSB	Scaffold attachment factor B OS=Chlorocebus sabaeus OX=60711 GN=SAFB PE=4 SV=1	103134	MS20-17_ISL_410545_Chlorocebus	3	4	2	2
924	tr|A0A0D9S3R2|A0A0D9S3R2_CHLSB	Aldehyde dehydrogenase family 16 member A1 OS=Chlorocebus sabaeus OX=60711 GN=ALDH16A1 PE=3 SV=1	86050	MS20-17_ISL_410545_Chlorocebus	10	6	5	4
925	tr|A0A0D9RWX4|A0A0D9RWX4_CHLSB	Unc-45 myosin chaperone A OS=Chlorocebus sabaeus OX=60711 GN=UNC45A PE=4 SV=1	88150.7	MS20-17_ISL_410545_Chlorocebus	7	14	7	12
926	tr|A0A0D9RX45|A0A0D9RX45_CHLSB	Uncharacterized protein OS=Chlorocebus sabaeus OX=60711 PE=4 SV=1	25128.7	MS20-17_ISL_410545_Chlorocebus	9	8	3	3
927	tr|A0A0D9R504|A0A0D9R504_CHLSB	GST C-terminal domain-containing protein OS=Chlorocebus sabaeus OX=60711 PE=4 SV=1	19883.4	MS20-17_ISL_410545_Chlorocebus	4	6	2	2
928	tr|A0A0D9QWP5|A0A0D9QWP5_CHLSB	Exportin-T OS=Chlorocebus sabaeus OX=60711 GN=XPOT PE=3 SV=1	111164	MS20-17_ISL_410545_Chlorocebus	5	7	4	7
929	tr|A0A0D9QZA6|A0A0D9QZA6_CHLSB	RNA cytidine acetyltransferase OS=Chlorocebus sabaeus OX=60711 GN=NAT10 PE=3 SV=1	116643	MS20-17_ISL_410545_Chlorocebus	6	4	4	4
930	tr|A0A0D9QZW0|A0A0D9QZW0_CHLSB	Tripartite motif containing 25 OS=Chlorocebus sabaeus OX=60711 GN=TRIM25 PE=4 SV=1	72219.1	MS20-17_ISL_410545_Chlorocebus	2	8	1	5
931	tr|A0A0D9RIK4|A0A0D9RIK4_CHLSB	QKI, KH domain containing RNA binding OS=Chlorocebus sabaeus OX=60711 GN=QKI PE=4 SV=1	37769.8	MS20-17_ISL_410545_Chlorocebus	2	3	2	2
932	tr|A0A0D9R4B4|A0A0D9R4B4_CHLSB	Ribonucleotide reductase regulatory subunit M2 OS=Chlorocebus sabaeus OX=60711 GN=RRM2 PE=4 SV=1	45231.1	MS20-17_ISL_410545_Chlorocebus	8	7	5	4
933	tr|A0A0D9QX70|A0A0D9QX70_CHLSB	NADPH:adrenodoxin oxidoreductase, mitochondrial OS=Chlorocebus sabaeus OX=60711 GN=FDXR PE=3 SV=1	54220.2	MS20-17_ISL_410545_Chlorocebus	1	8	1	4
934	tr|A0A0D9QY64|A0A0D9QY64_CHLSB	Signal recognition particle subunit SRP68 OS=Chlorocebus sabaeus OX=60711 GN=SRP68 PE=3 SV=1	70775.6	MS20-17_ISL_410545_Chlorocebus	4	8	4	6
935	tr|A0A0D9R3F9|A0A0D9R3F9_CHLSB	Atlastin GTPase 3 OS=Chlorocebus sabaeus OX=60711 GN=ATL3 PE=4 SV=1	60912.8	MS20-17_ISL_410545_Chlorocebus	8	9	5	6
936	tr|A0A0D9RE03|A0A0D9RE03_CHLSB	NSFL1 cofactor OS=Chlorocebus sabaeus OX=60711 GN=NSFL1C PE=4 SV=1	40576.3	MS20-17_ISL_410545_Chlorocebus	6	3	4	3
937	tr|A0A0D9R272|A0A0D9R272_CHLSB	Cleavage and polyadenylation specific factor 7 OS=Chlorocebus sabaeus OX=60711 GN=CPSF7 PE=4 SV=1	51178.8	MS20-17_ISL_410545_Chlorocebus	7	8	2	2
938	tr|A0A0D9RXV5|A0A0D9RXV5_CHLSB	Thyroid hormone receptor interactor 13 OS=Chlorocebus sabaeus OX=60711 GN=TRIP13 PE=4 SV=1	48829.6	MS20-17_ISL_410545_Chlorocebus	9	7	6	5
939	tr|A0A0D9R4B8|A0A0D9R4B8_CHLSB	Uncharacterized protein OS=Chlorocebus sabaeus OX=60711 PE=4 SV=1	14297.3	MS20-17_ISL_410545_Chlorocebus	8	5	3	2
940	tr|A0A0D9RY58|A0A0D9RY58_CHLSB	Serine/threonine kinase 24 OS=Chlorocebus sabaeus OX=60711 GN=STK24 PE=4 SV=1	46879	MS20-17_ISL_410545_Chlorocebus	11	11	3	3
940	tr|A0A0D9R666|A0A0D9R666_CHLSB	Serine/threonine kinase 26 OS=Chlorocebus sabaeus OX=60711 GN=STK26 PE=4 SV=1	46798.7	MS20-17_ISL_410545_Chlorocebus	1	1	1	1
941	tr|A0A0D9REF5|A0A0D9REF5_CHLSB	Glyoxylate and hydroxypyruvate reductase OS=Chlorocebus sabaeus OX=60711 GN=GRHPR PE=3 SV=1	36035.8	MS20-17_ISL_410545_Chlorocebus	5	12	3	4
942	tr|A0A0D9QZT6|A0A0D9QZT6_CHLSB	Eukaryotic translation initiation factor 4B OS=Chlorocebus sabaeus OX=60711 GN=EIF4B PE=4 SV=1	69094.3	MS20-17_ISL_410545_Chlorocebus	4	5	3	3
943	tr|A0A0D9RXE2|A0A0D9RXE2_CHLSB	Protein-L-isoaspartate O-methyltransferase OS=Chlorocebus sabaeus OX=60711 GN=PCMT1 PE=3 SV=1	30525.6	MS20-17_ISL_410545_Chlorocebus	5	4	1	1
944	tr|A0A0D9R2M0|A0A0D9R2M0_CHLSB	Peroxiredoxin 2 OS=Chlorocebus sabaeus OX=60711 GN=PRDX2 PE=4 SV=1	22049.3	MS20-17_ISL_410545_Chlorocebus	9	6	3	2
945	tr|A0A0D9RE37|A0A0D9RE37_CHLSB	CDV3 homolog OS=Chlorocebus sabaeus OX=60711 GN=CDV3 PE=4 SV=1	21643.5	MS20-17_ISL_410545_Chlorocebus	2	3	1	1
946	tr|A0A0D9R0S5|A0A0D9R0S5_CHLSB	1,4-alpha-glucan branching enzyme 1 OS=Chlorocebus sabaeus OX=60711 GN=GBE1 PE=4 SV=1	80636.6	MS20-17_ISL_410545_Chlorocebus	4	6	3	4
947	tr|A0A0D9RXY2|A0A0D9RXY2_CHLSB	Cullin 4A OS=Chlorocebus sabaeus OX=60711 GN=CUL4A PE=3 SV=1	88093.6	MS20-17_ISL_410545_Chlorocebus	8	5	5	3
947	tr|A0A0D9S0F8|A0A0D9S0F8_CHLSB	Cullin 4B OS=Chlorocebus sabaeus OX=60711 GN=CUL4B PE=3 SV=1	103318	MS20-17_ISL_410545_Chlorocebus	0	1	0	1
948	tr|A0A0D9REM2|A0A0D9REM2_CHLSB	NIF3-like protein 1 OS=Chlorocebus sabaeus OX=60711 GN=NIF3L1 PE=3 SV=1	42245.6	MS20-17_ISL_410545_Chlorocebus	8	6	4	3
949	tr|A0A0D9RZL3|A0A0D9RZL3_CHLSB	Mitochondrial fission 1 protein OS=Chlorocebus sabaeus OX=60711 GN=FIS1 PE=3 SV=1	16984	MS20-17_ISL_410545_Chlorocebus	6	5	2	2
950	tr|A0A0D9QXT5|A0A0D9QXT5_CHLSB	Galactokinase 1 OS=Chlorocebus sabaeus OX=60711 GN=GALK1 PE=4 SV=1	36713.6	MS20-17_ISL_410545_Chlorocebus	8	11	5	6
951	tr|A0A0D9QX02|A0A0D9QX02_CHLSB	Acyl-CoA dehydrogenase short/branched chain OS=Chlorocebus sabaeus OX=60711 GN=ACADSB PE=3 SV=1	47741.4	MS20-17_ISL_410545_Chlorocebus	5	8	4	4
952	tr|A0A0D9RZH5|A0A0D9RZH5_CHLSB	Serrate, RNA effector molecule OS=Chlorocebus sabaeus OX=60711 GN=SRRT PE=4 SV=1	101032	MS20-17_ISL_410545_Chlorocebus	8	7	6	4
953	tr|A0A0D9RVB5|A0A0D9RVB5_CHLSB	RNA helicase OS=Chlorocebus sabaeus OX=60711 GN=DDX18 PE=3 SV=1	76590.1	MS20-17_ISL_410545_Chlorocebus	4	4	3	3
954	tr|A0A0D9S386|A0A0D9S386_CHLSB	ZPR1 zinc finger OS=Chlorocebus sabaeus OX=60711 GN=ZPR1 PE=4 SV=1	51708.3	MS20-17_ISL_410545_Chlorocebus	4	8	2	3
955	tr|A0A0D9QXG4|A0A0D9QXG4_CHLSB	CCR4-NOT transcription complex subunit 1 OS=Chlorocebus sabaeus OX=60711 GN=CNOT1 PE=4 SV=1	269138	MS20-17_ISL_410545_Chlorocebus	6	9	6	7
956	tr|A0A0D9S5I9|A0A0D9S5I9_CHLSB	Pre-mRNA processing factor 31 OS=Chlorocebus sabaeus OX=60711 GN=PRPF31 PE=4 SV=1	55649.5	MS20-17_ISL_410545_Chlorocebus	5	7	2	2
957	tr|A0A0D9R4W1|A0A0D9R4W1_CHLSB	Signal sequence receptor subunit 1 OS=Chlorocebus sabaeus OX=60711 GN=SSR1 PE=4 SV=1	33840.2	MS20-17_ISL_410545_Chlorocebus	6	6	1	2
958	tr|A0A0D9RLD9|A0A0D9RLD9_CHLSB	Uncharacterized protein OS=Chlorocebus sabaeus OX=60711 PE=3 SV=1	35758.7	MS20-17_ISL_410545_Chlorocebus	5	6	4	4
959	tr|A0A0D9QW69|A0A0D9QW69_CHLSB	Ribonucleoside-diphosphate reductase OS=Chlorocebus sabaeus OX=60711 GN=RRM1 PE=3 SV=1	90968.8	MS20-17_ISL_410545_Chlorocebus	12	12	10	9
960	tr|A0A0D9R6F7|A0A0D9R6F7_CHLSB	SMG1 nonsense mediated mRNA decay associated PI3K related kinase OS=Chlorocebus sabaeus OX=60711 GN=SMG1 PE=3 SV=1	371187	MS20-17_ISL_410545_Chlorocebus	8	7	2	1
961	tr|A0A0D9RCJ9|A0A0D9RCJ9_CHLSB	Family with sequence similarity 49 member B OS=Chlorocebus sabaeus OX=60711 GN=FAM49B PE=4 SV=1	37009.8	MS20-17_ISL_410545_Chlorocebus	6	8	3	3
962	tr|A0A0D9RN92|A0A0D9RN92_CHLSB	Ribosomal RNA processing 9, U3 small nucleolar RNA binding protein OS=Chlorocebus sabaeus OX=60711 GN=RRP9 PE=4 SV=1	52280.7	MS20-17_ISL_410545_Chlorocebus	7	2	3	1
963	tr|A0A0D9REF3|A0A0D9REF3_CHLSB	Uridine-cytidine kinase OS=Chlorocebus sabaeus OX=60711 GN=UCK2 PE=3 SV=1	29452.1	MS20-17_ISL_410545_Chlorocebus	7	8	3	3
964	tr|A0A0D9R3B0|A0A0D9R3B0_CHLSB	Bleomycin hydrolase OS=Chlorocebus sabaeus OX=60711 GN=BLMH PE=3 SV=1	53179.1	MS20-17_ISL_410545_Chlorocebus	5	4	3	4
965	tr|A0A0D9RUC7|A0A0D9RUC7_CHLSB	Uncharacterized protein OS=Chlorocebus sabaeus OX=60711 PE=4 SV=1	15780.8	MS20-17_ISL_410545_Chlorocebus	7	11	1	1
966	tr|A0A0D9RFA7|A0A0D9RFA7_CHLSB	Protein transport protein Sec61 subunit beta OS=Chlorocebus sabaeus OX=60711 GN=SEC61B PE=3 SV=1	10025.1	MS20-17_ISL_410545_Chlorocebus	7	5	2	1
967	tr|A0A0D9RDP3|A0A0D9RDP3_CHLSB	Nudix hydrolase 16 OS=Chlorocebus sabaeus OX=60711 GN=NUDT16 PE=4 SV=1	21205	MS20-17_ISL_410545_Chlorocebus	6	8	3	3
968	tr|A0A0D9R0E9|A0A0D9R0E9_CHLSB	Ribonucloprotein OS=Chlorocebus sabaeus OX=60711 PE=3 SV=1	14392.6	MS20-17_ISL_410545_Chlorocebus	6	6	1	1
969	tr|A0A0D9RIX6|A0A0D9RIX6_CHLSB	Metadherin OS=Chlorocebus sabaeus OX=60711 GN=MTDH PE=4 SV=1	63849.8	MS20-17_ISL_410545_Chlorocebus	4	5	3	3
970	tr|A0A0D9QZQ5|A0A0D9QZQ5_CHLSB	Hydroxysteroid 17-beta dehydrogenase 12 OS=Chlorocebus sabaeus OX=60711 GN=HSD17B12 PE=3 SV=1	34620.4	MS20-17_ISL_410545_Chlorocebus	6	4	4	3
971	tr|A0A0D9REQ7|A0A0D9REQ7_CHLSB	Propionyl-CoA carboxylase subunit beta OS=Chlorocebus sabaeus OX=60711 GN=PCCB PE=4 SV=1	58705.9	MS20-17_ISL_410545_Chlorocebus	5	6	4	4
972	tr|A0A0D9RY16|A0A0D9RY16_CHLSB	Arginine and glutamate rich 1 OS=Chlorocebus sabaeus OX=60711 GN=ARGLU1 PE=4 SV=1	26264	MS20-17_ISL_410545_Chlorocebus	6	3	4	2
973	tr|A0A0D9RST0|A0A0D9RST0_CHLSB	C-terminal binding protein 1 OS=Chlorocebus sabaeus OX=60711 GN=CTBP1 PE=3 SV=1	45980.5	MS20-17_ISL_410545_Chlorocebus	6	5	4	3
973	tr|A0A0D9QWV1|A0A0D9QWV1_CHLSB	Uncharacterized protein OS=Chlorocebus sabaeus OX=60711 PE=3 SV=1	43430.3	MS20-17_ISL_410545_Chlorocebus	0	1	0	1
974	tr|A0A0D9R2V7|A0A0D9R2V7_CHLSB	UBX domain protein 1 OS=Chlorocebus sabaeus OX=60711 GN=UBXN1 PE=4 SV=1	33443	MS20-17_ISL_410545_Chlorocebus	4	5	3	3
975	tr|A0A0D9RY76|A0A0D9RY76_CHLSB	Dynein axonemal assembly factor 5 OS=Chlorocebus sabaeus OX=60711 GN=DNAAF5 PE=4 SV=1	73283	MS20-17_ISL_410545_Chlorocebus	6	8	5	8
976	tr|A0A0D9SBD4|A0A0D9SBD4_CHLSB	Uncharacterized protein OS=Chlorocebus sabaeus OX=60711 PE=4 SV=1	12787.7	MS20-17_ISL_410545_Chlorocebus	5	4	2	2
977	tr|A0A0D9R633|A0A0D9R633_CHLSB	Glypican 4 OS=Chlorocebus sabaeus OX=60711 GN=GPC4 PE=3 SV=1	63512	MS20-17_ISL_410545_Chlorocebus	8	9	4	4
978	tr|A0A0D9R9G2|A0A0D9R9G2_CHLSB	ATP synthase-coupling factor 6, mitochondrial OS=Chlorocebus sabaeus OX=60711 GN=ATP5PF PE=3 SV=1	12507.5	MS20-17_ISL_410545_Chlorocebus	6	9	2	2
979	tr|A0A0D9RM92|A0A0D9RM92_CHLSB	DNA mismatch repair protein OS=Chlorocebus sabaeus OX=60711 GN=MSH2 PE=3 SV=1	105413	MS20-17_ISL_410545_Chlorocebus	8	9	5	6
980	tr|A0A0D9QYB7|A0A0D9QYB7_CHLSB	Phosphoribosyl pyrophosphate synthetase associated protein 1 OS=Chlorocebus sabaeus OX=60711 GN=PRPSAP1 PE=4 SV=1	42729.6	MS20-17_ISL_410545_Chlorocebus	6	3	3	2
981	tr|A0A0D9RTY2|A0A0D9RTY2_CHLSB	Pre-mRNA processing factor 40 homolog A OS=Chlorocebus sabaeus OX=60711 GN=PRPF40A PE=4 SV=1	112711	MS20-17_ISL_410545_Chlorocebus	7	8	2	3
982	tr|A0A0D9S4P7|A0A0D9S4P7_CHLSB	Pyrroline-5-carboxylate reductase OS=Chlorocebus sabaeus OX=60711 GN=PYCR1 PE=3 SV=1	33696.8	MS20-17_ISL_410545_Chlorocebus	4	4	2	3
982	tr|A0A0D9RUU6|A0A0D9RUU6_CHLSB	Pyrroline-5-carboxylate reductase OS=Chlorocebus sabaeus OX=60711 GN=PYCR2 PE=3 SV=1	34050.9	MS20-17_ISL_410545_Chlorocebus	2	1	1	1
983	tr|A0A0D9R5J9|A0A0D9R5J9_CHLSB	Sulfurtransferase OS=Chlorocebus sabaeus OX=60711 GN=TST PE=4 SV=1	33632.9	MS20-17_ISL_410545_Chlorocebus	6	9	2	3
984	tr|A0A0D9R9J2|A0A0D9R9J2_CHLSB	AP-3 complex subunit mu-1 OS=Chlorocebus sabaeus OX=60711 GN=AP3M1 PE=3 SV=1	47324.4	MS20-17_ISL_410545_Chlorocebus	4	7	3	5
985	tr|A0A0D9RX68|A0A0D9RX68_CHLSB	PC4 domain-containing protein OS=Chlorocebus sabaeus OX=60711 PE=4 SV=1	14386.4	MS20-17_ISL_410545_Chlorocebus	3	6	2	4
986	tr|A0A0D9R2P7|A0A0D9R2P7_CHLSB	Ras homolog, mTORC1 binding OS=Chlorocebus sabaeus OX=60711 GN=RHEB PE=4 SV=1	19278.8	MS20-17_ISL_410545_Chlorocebus	8	6	5	3
987	tr|A0A0D9S0Y1|A0A0D9S0Y1_CHLSB	IKBKB interacting protein OS=Chlorocebus sabaeus OX=60711 GN=IKBIP PE=4 SV=1	43369.7	MS20-17_ISL_410545_Chlorocebus	5	11	4	6
987	tr|A0A0D9S0X9|A0A0D9S0X9_CHLSB	IKBKB interacting protein OS=Chlorocebus sabaeus OX=60711 GN=IKBIP PE=4 SV=1	39316	MS20-17_ISL_410545_Chlorocebus	1	3	1	2
988	tr|A0A0D9S5L2|A0A0D9S5L2_CHLSB	Pseudouridine synthase 1 OS=Chlorocebus sabaeus OX=60711 GN=PUS1 PE=4 SV=1	48178.4	MS20-17_ISL_410545_Chlorocebus	4	5	3	3
989	tr|A0A0D9RZ10|A0A0D9RZ10_CHLSB	Tripartite motif containing 4 OS=Chlorocebus sabaeus OX=60711 GN=TRIM4 PE=4 SV=1	55127.7	MS20-17_ISL_410545_Chlorocebus	5	2	1	1
990	tr|A0A0D9R952|A0A0D9R952_CHLSB	OPA1 mitochondrial dynamin like GTPase OS=Chlorocebus sabaeus OX=60711 GN=OPA1 PE=3 SV=1	116359	MS20-17_ISL_410545_Chlorocebus	3	13	2	6
991	tr|A0A0D9RTV5|A0A0D9RTV5_CHLSB	DExH-box helicase 30 OS=Chlorocebus sabaeus OX=60711 GN=DHX30 PE=4 SV=1	132010	MS20-17_ISL_410545_Chlorocebus	5	11	4	7
992	tr|A0A0D9S9R6|A0A0D9S9R6_CHLSB	COX6C domain-containing protein OS=Chlorocebus sabaeus OX=60711 PE=4 SV=1	8651.57	MS20-17_ISL_410545_Chlorocebus	5	5	2	2
993	tr|A0A0D9R8G3|A0A0D9R8G3_CHLSB	Zinc finger CCCH-type containing, antiviral 1 like OS=Chlorocebus sabaeus OX=60711 GN=ZC3HAV1L PE=4 SV=1	33671.8	MS20-17_ISL_410545_Chlorocebus	7	7	4	3
994	tr|A0A0D9QVN1|A0A0D9QVN1_CHLSB	RAB6A, member RAS oncogene family OS=Chlorocebus sabaeus OX=60711 GN=RAB6A PE=4 SV=1	23662	MS20-17_ISL_410545_Chlorocebus	5	11	2	5
994	tr|A0A0D9RE92|A0A0D9RE92_CHLSB	RAB6B, member RAS oncogene family OS=Chlorocebus sabaeus OX=60711 GN=RAB6B PE=4 SV=1	23560.9	MS20-17_ISL_410545_Chlorocebus	2	0	1	0
995	tr|A0A0D9SE10|A0A0D9SE10_CHLSB	Uncharacterized protein OS=Chlorocebus sabaeus OX=60711 PE=4 SV=1	58134.5	MS20-17_ISL_410545_Chlorocebus	7	8	3	4
996	tr|A0A0D9QZ74|A0A0D9QZ74_CHLSB	ATP synthase membrane subunit DAPIT OS=Chlorocebus sabaeus OX=60711 GN=ATP5MD PE=4 SV=1	6535.46	MS20-17_ISL_410545_Chlorocebus	7	8	2	2
997	tr|A0A0D9RK15|A0A0D9RK15_CHLSB	Histocompatibility minor 13 OS=Chlorocebus sabaeus OX=60711 GN=HM13 PE=4 SV=1	41689.6	MS20-17_ISL_410545_Chlorocebus	6	6	3	3
998	tr|A0A0D9RRZ5|A0A0D9RRZ5_CHLSB	ATP synthase membrane subunit e OS=Chlorocebus sabaeus OX=60711 GN=ATP5ME PE=4 SV=1	8047.33	MS20-17_ISL_410545_Chlorocebus	5	5	2	1
999	tr|A0A0D9RG02|A0A0D9RG02_CHLSB	Tropomodulin 3 OS=Chlorocebus sabaeus OX=60711 GN=TMOD3 PE=4 SV=1	39738.3	MS20-17_ISL_410545_Chlorocebus	10	7	5	4
1000	tr|A0A0D9RXD9|A0A0D9RXD9_CHLSB	Signal peptidase complex catalytic subunit SEC11 OS=Chlorocebus sabaeus OX=60711 GN=SEC11A PE=3 SV=1	17396.5	MS20-17_ISL_410545_Chlorocebus	7	9	2	2
1001	tr|A0A0D9R9M7|A0A0D9R9M7_CHLSB	Mitochondrial ribosomal protein L21 OS=Chlorocebus sabaeus OX=60711 GN=MRPL21 PE=4 SV=1	23350.6	MS20-17_ISL_410545_Chlorocebus	7	9	3	4
1002	tr|A0A0D9QUZ5|A0A0D9QUZ5_CHLSB	Integrin beta OS=Chlorocebus sabaeus OX=60711 PE=3 SV=1	85269.1	MS20-17_ISL_410545_Chlorocebus	1	2	1	1
1003	tr|A0A0D9RPY4|A0A0D9RPY4_CHLSB	Ribosomal protein S6 kinase OS=Chlorocebus sabaeus OX=60711 GN=RPS6KA3 PE=3 SV=1	84025.1	MS20-17_ISL_410545_Chlorocebus	3	5	2	3
1004	tr|A0A0D9RS33|A0A0D9RS33_CHLSB	Prefoldin subunit 4 OS=Chlorocebus sabaeus OX=60711 GN=PFDN4 PE=3 SV=1	15418.6	MS20-17_ISL_410545_Chlorocebus	8	6	4	4
1005	tr|A0A0D9RA00|A0A0D9RA00_CHLSB	Caldesmon 1 OS=Chlorocebus sabaeus OX=60711 GN=CALD1 PE=4 SV=1	62641.8	MS20-17_ISL_410545_Chlorocebus	7	5	3	2
1006	tr|A0A0D9RYC3|A0A0D9RYC3_CHLSB	Erythrocyte membrane protein band 4.1 like 3 OS=Chlorocebus sabaeus OX=60711 GN=EPB41L3 PE=4 SV=1	123356	MS20-17_ISL_410545_Chlorocebus	3	4	2	1
1006	tr|A0A0D9RVP3|A0A0D9RVP3_CHLSB	Erythrocyte membrane protein band 4.1 like 2 OS=Chlorocebus sabaeus OX=60711 GN=EPB41L2 PE=4 SV=1	92943.2	MS20-17_ISL_410545_Chlorocebus	2	3	1	3
1007	tr|A0A0D9R1V9|A0A0D9R1V9_CHLSB	Ataxin 2 like OS=Chlorocebus sabaeus OX=60711 GN=ATXN2L PE=4 SV=1	105073	MS20-17_ISL_410545_Chlorocebus	1	3	1	1
1008	tr|A0A0D9RUR3|A0A0D9RUR3_CHLSB	Dolichyl-diphosphooligosaccharide--protein glycosyltransferase subunit DAD1 OS=Chlorocebus sabaeus OX=60711 GN=DAD1 PE=3 SV=1	12659.6	MS20-17_ISL_410545_Chlorocebus	3	6	1	2
1009	tr|A0A0D9R3B7|A0A0D9R3B7_CHLSB	Transmembrane protein 205 OS=Chlorocebus sabaeus OX=60711 GN=TMEM205 PE=4 SV=1	21441	MS20-17_ISL_410545_Chlorocebus	6	6	3	2
1010	tr|A0A0D9RSV8|A0A0D9RSV8_CHLSB	Mannosyl-oligosaccharide glucosidase OS=Chlorocebus sabaeus OX=60711 GN=MOGS PE=4 SV=1	92151.5	MS20-17_ISL_410545_Chlorocebus	6	6	5	4
1011	tr|A0A0D9RW15|A0A0D9RW15_CHLSB	Nicotinamide nucleotide transhydrogenase OS=Chlorocebus sabaeus OX=60711 GN=NNT PE=4 SV=1	114520	MS20-17_ISL_410545_Chlorocebus	4	3	3	3
1012	tr|A0A0D9S5R6|A0A0D9S5R6_CHLSB	Golgin A3 OS=Chlorocebus sabaeus OX=60711 GN=GOLGA3 PE=4 SV=1	158473	MS20-17_ISL_410545_Chlorocebus	3	6	2	4
1013	tr|A0A0D9RFX3|A0A0D9RFX3_CHLSB	Bystin like OS=Chlorocebus sabaeus OX=60711 GN=BYSL PE=4 SV=1	49929.2	MS20-17_ISL_410545_Chlorocebus	6	5	5	4
1014	tr|A0A0D9RH50|A0A0D9RH50_CHLSB	SRA stem-loop interacting RNA binding protein OS=Chlorocebus sabaeus OX=60711 GN=SLIRP PE=4 SV=1	12367.4	MS20-17_ISL_410545_Chlorocebus	8	5	3	1
1015	tr|A0A0D9RNP0|A0A0D9RNP0_CHLSB	ABR activator of RhoGEF and GTPase OS=Chlorocebus sabaeus OX=60711 GN=ABR PE=4 SV=1	98853.8	MS20-17_ISL_410545_Chlorocebus	7	7	6	5
1016	tr|A0A0D9R7R5|A0A0D9R7R5_CHLSB	Tumor protein p53 inducible protein 3 OS=Chlorocebus sabaeus OX=60711 GN=TP53I3 PE=4 SV=1	35664.6	MS20-17_ISL_410545_Chlorocebus	3	6	1	2
1017	tr|A0A0D9RBX9|A0A0D9RBX9_CHLSB	Nuclear receptor binding protein 1 OS=Chlorocebus sabaeus OX=60711 GN=NRBP1 PE=4 SV=1	60377.3	MS20-17_ISL_410545_Chlorocebus	7	7	2	2
1018	tr|A0A0D9RCK7|A0A0D9RCK7_CHLSB	Solute carrier family 35 member F3 OS=Chlorocebus sabaeus OX=60711 GN=SLC35F3 PE=4 SV=1	45067.9	MS20-17_ISL_410545_Chlorocebus	5	7	1	1
1019	tr|A0A0D9QYF9|A0A0D9QYF9_CHLSB	NADH:ubiquinone oxidoreductase subunit A13 OS=Chlorocebus sabaeus OX=60711 GN=NDUFA13 PE=4 SV=1	25364.9	MS20-17_ISL_410545_Chlorocebus	6	8	3	4
1020	tr|A0A0D9RQ32|A0A0D9RQ32_CHLSB	N-terminal Xaa-Pro-Lys N-methyltransferase 1 OS=Chlorocebus sabaeus OX=60711 GN=NTMT1 PE=4 SV=1	25770	MS20-17_ISL_410545_Chlorocebus	7	7	3	3
1021	tr|A0A0D9S8N6|A0A0D9S8N6_CHLSB	DNA fragmentation factor subunit alpha OS=Chlorocebus sabaeus OX=60711 GN=DFFA PE=4 SV=1	36929.7	MS20-17_ISL_410545_Chlorocebus	6	7	4	3
1022	tr|A0A0D9RAJ1|A0A0D9RAJ1_CHLSB	Cysteine rich protein 2 OS=Chlorocebus sabaeus OX=60711 GN=CRIP2 PE=4 SV=1	23276.3	MS20-17_ISL_410545_Chlorocebus	8	7	2	1
1023	tr|A0A0D9RB27|A0A0D9RB27_CHLSB	Endoplasmic reticulum-golgi intermediate compartment 1 OS=Chlorocebus sabaeus OX=60711 GN=ERGIC1 PE=4 SV=1	32846.7	MS20-17_ISL_410545_Chlorocebus	4	6	3	3
1024	tr|A0A0D9S197|A0A0D9S197_CHLSB	Hydroxysteroid 17-beta dehydrogenase 2 OS=Chlorocebus sabaeus OX=60711 GN=HSD17B2 PE=3 SV=1	43399	MS20-17_ISL_410545_Chlorocebus	6	9	5	6
1025	tr|A0A0D9RFQ6|A0A0D9RFQ6_CHLSB	G protein subunit alpha 11 OS=Chlorocebus sabaeus OX=60711 GN=GNA11 PE=4 SV=1	46234.7	MS20-17_ISL_410545_Chlorocebus	7	5	5	4
1025	tr|A0A0D9QVL0|A0A0D9QVL0_CHLSB	G protein subunit alpha 13 OS=Chlorocebus sabaeus OX=60711 GN=GNA13 PE=4 SV=1	44363.8	MS20-17_ISL_410545_Chlorocebus	1	2	1	2
1026	tr|A0A0D9S9T8|A0A0D9S9T8_CHLSB	Small nuclear ribonucleoprotein G OS=Chlorocebus sabaeus OX=60711 PE=3 SV=1	8535.41	MS20-17_ISL_410545_Chlorocebus	6	7	2	2
1027	tr|A0A0D9R007|A0A0D9R007_CHLSB	Mitochondrial ribosomal protein S23 OS=Chlorocebus sabaeus OX=60711 GN=MRPS23 PE=4 SV=1	24353.5	MS20-17_ISL_410545_Chlorocebus	3	4	2	2
1028	tr|A0A0D9QWM0|A0A0D9QWM0_CHLSB	Glutaredoxin 3 OS=Chlorocebus sabaeus OX=60711 GN=GLRX3 PE=4 SV=1	37742.3	MS20-17_ISL_410545_Chlorocebus	6	5	4	3
1029	tr|A0A0D9RX15|A0A0D9RX15_CHLSB	Biogenesis of ribosomes BRX1 OS=Chlorocebus sabaeus OX=60711 GN=BRIX1 PE=4 SV=1	41715.2	MS20-17_ISL_410545_Chlorocebus	4	4	2	3
1030	tr|A0A0D9R360|A0A0D9R360_CHLSB	Emerin OS=Chlorocebus sabaeus OX=60711 GN=EMD PE=4 SV=1	29456.1	MS20-17_ISL_410545_Chlorocebus	4	5	1	2
1031	tr|A0A0D9QW68|A0A0D9QW68_CHLSB	Nuclear pore complex protein OS=Chlorocebus sabaeus OX=60711 GN=NUP107 PE=3 SV=1	107211	MS20-17_ISL_410545_Chlorocebus	5	7	2	5
1032	tr|A0A0D9RRS7|A0A0D9RRS7_CHLSB	RAS like proto-oncogene A OS=Chlorocebus sabaeus OX=60711 GN=RALA PE=4 SV=1	23723	MS20-17_ISL_410545_Chlorocebus	4	6	2	3
1032	tr|A0A0D9RVR6|A0A0D9RVR6_CHLSB	RAS like proto-oncogene B OS=Chlorocebus sabaeus OX=60711 GN=RALB PE=4 SV=1	23478	MS20-17_ISL_410545_Chlorocebus	0	1	0	1
1033	tr|A0A0D9RMV4|A0A0D9RMV4_CHLSB	TSR1 ribosome maturation factor OS=Chlorocebus sabaeus OX=60711 GN=TSR1 PE=4 SV=1	92400	MS20-17_ISL_410545_Chlorocebus	7	6	6	3
1034	tr|A0A0D9RS20|A0A0D9RS20_CHLSB	Peptidylprolyl isomerase OS=Chlorocebus sabaeus OX=60711 PE=4 SV=1	25230.4	MS20-17_ISL_410545_Chlorocebus	7	6	5	4
1035	tr|A0A0D9RZ64|A0A0D9RZ64_CHLSB	Uncharacterized protein OS=Chlorocebus sabaeus OX=60711 PE=4 SV=1	27979.8	MS20-17_ISL_410545_Chlorocebus	5	5	3	2
1036	tr|A0A0D9RRZ2|A0A0D9RRZ2_CHLSB	AP-3 complex subunit beta OS=Chlorocebus sabaeus OX=60711 GN=AP3B1 PE=3 SV=1	121863	MS20-17_ISL_410545_Chlorocebus	4	6	4	5
1036	tr|A0A0D9RXI0|A0A0D9RXI0_CHLSB	AP-3 complex subunit beta OS=Chlorocebus sabaeus OX=60711 GN=AP3B2 PE=3 SV=1	120062	MS20-17_ISL_410545_Chlorocebus	0	1	0	1
1037	tr|A0A0D9RUQ9|A0A0D9RUQ9_CHLSB	ENAH actin regulator OS=Chlorocebus sabaeus OX=60711 GN=ENAH PE=4 SV=1	67144.1	MS20-17_ISL_410545_Chlorocebus	5	5	2	1
1038	tr|A0A0D9S1T9|A0A0D9S1T9_CHLSB	Signal transducer and activator of transcription OS=Chlorocebus sabaeus OX=60711 GN=STAT3 PE=3 SV=1	88809.7	MS20-17_ISL_410545_Chlorocebus	5	8	3	5
1039	tr|A0A0D9S2J5|A0A0D9S2J5_CHLSB	Protein O-glucosyltransferase 3 OS=Chlorocebus sabaeus OX=60711 GN=POGLUT3 PE=4 SV=1	58830.2	MS20-17_ISL_410545_Chlorocebus	5	6	3	6
1040	tr|A0A0D9S0A2|A0A0D9S0A2_CHLSB	SBDS ribosome maturation factor OS=Chlorocebus sabaeus OX=60711 GN=SBDS PE=4 SV=1	29030.4	MS20-17_ISL_410545_Chlorocebus	6	6	5	4
1041	tr|A0A0D9QVJ4|A0A0D9QVJ4_CHLSB	Eukaryotic translation initiation factor 3 subunit K OS=Chlorocebus sabaeus OX=60711 GN=EIF3K PE=3 SV=1	25328.5	MS20-17_ISL_410545_Chlorocebus	3	6	3	3
1042	tr|A0A0D9S001|A0A0D9S001_CHLSB	Transducin beta like 2 OS=Chlorocebus sabaeus OX=60711 GN=TBL2 PE=4 SV=1	50329.3	MS20-17_ISL_410545_Chlorocebus	4	5	4	4
1043	tr|A0A0D9R3Z4|A0A0D9R3Z4_CHLSB	Cullin 1 OS=Chlorocebus sabaeus OX=60711 GN=CUL1 PE=3 SV=1	90306.2	MS20-17_ISL_410545_Chlorocebus	5	7	5	6
1044	tr|A0A0D9SEF9|A0A0D9SEF9_CHLSB	Uncharacterized protein OS=Chlorocebus sabaeus OX=60711 PE=3 SV=1	6402.65	MS20-17_ISL_410545_Chlorocebus	6	4	1	1
1045	tr|A0A0D9RAN0|A0A0D9RAN0_CHLSB	Microtubule associated protein RP/EB family member 3 OS=Chlorocebus sabaeus OX=60711 GN=MAPRE3 PE=4 SV=1	32247.1	MS20-17_ISL_410545_Chlorocebus	3	5	3	2
1046	tr|A0A0D9RJN2|A0A0D9RJN2_CHLSB	CD2 associated protein OS=Chlorocebus sabaeus OX=60711 GN=CD2AP PE=4 SV=1	71453.3	MS20-17_ISL_410545_Chlorocebus	1	3	1	2
1047	tr|A0A0D9RZ88|A0A0D9RZ88_CHLSB	PDS5 cohesin associated factor B OS=Chlorocebus sabaeus OX=60711 GN=PDS5B PE=4 SV=1	165942	MS20-17_ISL_410545_Chlorocebus	6	4	4	4
1047	tr|A0A0D9RWM3|A0A0D9RWM3_CHLSB	PDS5 cohesin associated factor A OS=Chlorocebus sabaeus OX=60711 GN=PDS5A PE=4 SV=1	147529	MS20-17_ISL_410545_Chlorocebus	0	1	0	1
1048	tr|A0A0D9RIT2|A0A0D9RIT2_CHLSB	RNA polymerase II subunit E OS=Chlorocebus sabaeus OX=60711 GN=POLR2E PE=3 SV=1	24709.8	MS20-17_ISL_410545_Chlorocebus	7	6	4	3
1049	tr|A0A0D9S7J8|A0A0D9S7J8_CHLSB	EBNA1 binding protein 2 OS=Chlorocebus sabaeus OX=60711 GN=EBNA1BP2 PE=4 SV=1	40887.3	MS20-17_ISL_410545_Chlorocebus	3	3	1	1
1050	tr|A0A0D9RV14|A0A0D9RV14_CHLSB	Ethylmalonyl-CoA decarboxylase 1 OS=Chlorocebus sabaeus OX=60711 GN=ECHDC1 PE=3 SV=1	34105.9	MS20-17_ISL_410545_Chlorocebus	6	7	3	4
1051	tr|A0A0D9RDQ0|A0A0D9RDQ0_CHLSB	Mitochondrial ribosomal protein L3 OS=Chlorocebus sabaeus OX=60711 GN=MRPL3 PE=3 SV=1	38833.2	MS20-17_ISL_410545_Chlorocebus	5	7	2	2
1052	tr|A0A0D9RR39|A0A0D9RR39_CHLSB	Fermitin family member 2 OS=Chlorocebus sabaeus OX=60711 GN=FERMT2 PE=4 SV=1	58551.3	MS20-17_ISL_410545_Chlorocebus	3	4	2	3
1053	tr|A0A0D9S6W8|A0A0D9S6W8_CHLSB	Protein kinase cAMP-activated catalytic subunit beta OS=Chlorocebus sabaeus OX=60711 GN=PRKACB PE=3 SV=1	41108.1	MS20-17_ISL_410545_Chlorocebus	6	5	4	4
1054	tr|A0A0D9RRU6|A0A0D9RRU6_CHLSB	Surfeit 4 OS=Chlorocebus sabaeus OX=60711 GN=SURF4 PE=4 SV=1	30587.8	MS20-17_ISL_410545_Chlorocebus	4	3	3	2
1055	tr|A0A0D9QXH8|A0A0D9QXH8_CHLSB	Growth factor receptor bound protein 2 OS=Chlorocebus sabaeus OX=60711 GN=GRB2 PE=4 SV=1	25304.5	MS20-17_ISL_410545_Chlorocebus	8	7	4	5
1056	tr|A0A0D9RLJ6|A0A0D9RLJ6_CHLSB	Mitochondrial ribosomal protein S26 OS=Chlorocebus sabaeus OX=60711 GN=MRPS26 PE=4 SV=1	24330.8	MS20-17_ISL_410545_Chlorocebus	6	5	4	4
1057	tr|A0A0D9RKS4|A0A0D9RKS4_CHLSB	Cell division cycle 34 OS=Chlorocebus sabaeus OX=60711 GN=CDC34 PE=3 SV=1	26777	MS20-17_ISL_410545_Chlorocebus	7	6	2	2
1058	tr|A0A0D9RRX9|A0A0D9RRX9_CHLSB	Uncharacterized protein OS=Chlorocebus sabaeus OX=60711 PE=4 SV=1	6900.39	MS20-17_ISL_410545_Chlorocebus	5	6	1	1
1059	tr|A0A0D9R8R9|A0A0D9R8R9_CHLSB	3-hydroxybutyrate dehydrogenase 1 OS=Chlorocebus sabaeus OX=60711 GN=BDH1 PE=3 SV=1	38502.6	MS20-17_ISL_410545_Chlorocebus	6	6	1	1
1060	tr|A0A0D9RSV2|A0A0D9RSV2_CHLSB	NudC domain containing 3 OS=Chlorocebus sabaeus OX=60711 GN=NUDCD3 PE=4 SV=1	41108.8	MS20-17_ISL_410545_Chlorocebus	2	7	2	5
1061	tr|A0A0D9RHB5|A0A0D9RHB5_CHLSB	E3 ubiquitin-protein ligase OS=Chlorocebus sabaeus OX=60711 GN=NEDD4 PE=4 SV=1	104397	MS20-17_ISL_410545_Chlorocebus	4	4	4	4
1061	tr|A0A0D9RZY5|A0A0D9RZY5_CHLSB	NEDD4 like E3 ubiquitin protein ligase OS=Chlorocebus sabaeus OX=60711 GN=NEDD4L PE=4 SV=1	114299	MS20-17_ISL_410545_Chlorocebus	0	1	0	1
1062	tr|A0A0D9R5D2|A0A0D9R5D2_CHLSB	ADP ribosylation factor like GTPase 2 OS=Chlorocebus sabaeus OX=60711 GN=ARL2 PE=3 SV=1	20988.8	MS20-17_ISL_410545_Chlorocebus	4	10	3	5
1063	tr|A0A0D9S6P9|A0A0D9S6P9_CHLSB	Calponin 3 OS=Chlorocebus sabaeus OX=60711 GN=CNN3 PE=4 SV=1	36574.8	MS20-17_ISL_410545_Chlorocebus	5	5	2	2
1064	tr|A0A0D9R6Q8|A0A0D9R6Q8_CHLSB	Cystathionine beta-synthase OS=Chlorocebus sabaeus OX=60711 PE=3 SV=1	56300.9	MS20-17_ISL_410545_Chlorocebus	6	11	3	4
1065	tr|A0A0D9RGJ8|A0A0D9RGJ8_CHLSB	Serine/threonine-protein phosphatase 2A 56 kDa regulatory subunit OS=Chlorocebus sabaeus OX=60711 GN=PPP2R5D PE=3 SV=1	70289.5	MS20-17_ISL_410545_Chlorocebus	8	6	4	3
1066	tr|A0A0D9S792|A0A0D9S792_CHLSB	Sterol carrier protein 2 OS=Chlorocebus sabaeus OX=60711 GN=SCP2 PE=3 SV=1	59618.8	MS20-17_ISL_410545_Chlorocebus	6	5	1	1
1067	tr|A0A0D9REY3|A0A0D9REY3_CHLSB	Acidic nuclear phosphoprotein 32 family member B OS=Chlorocebus sabaeus OX=60711 GN=ANP32B PE=4 SV=1	28955.4	MS20-17_ISL_410545_Chlorocebus	5	8	3	3
1068	tr|A0A0D9S5S5|A0A0D9S5S5_CHLSB	Mitochondrial ribosomal protein L9 OS=Chlorocebus sabaeus OX=60711 GN=MRPL9 PE=4 SV=1	31899.2	MS20-17_ISL_410545_Chlorocebus	6	6	2	2
1069	tr|A0A0D9RTS8|A0A0D9RTS8_CHLSB	LDL receptor related protein associated protein 1 OS=Chlorocebus sabaeus OX=60711 GN=LRPAP1 PE=4 SV=1	41661.1	MS20-17_ISL_410545_Chlorocebus	6	6	4	4
1070	tr|A0A0D9S0D7|A0A0D9S0D7_CHLSB	Eukaryotic translation initiation factor 1A Y-linked OS=Chlorocebus sabaeus OX=60711 GN=EIF1AY PE=3 SV=1	16546.3	MS20-17_ISL_410545_Chlorocebus	10	10	3	3
1071	tr|A0A0D9R1Y1|A0A0D9R1Y1_CHLSB	DnaJ heat shock protein family (Hsp40) member B1 OS=Chlorocebus sabaeus OX=60711 GN=DNAJB1 PE=4 SV=1	38250.5	MS20-17_ISL_410545_Chlorocebus	7	11	4	4
1072	tr|A0A0D9RHH0|A0A0D9RHH0_CHLSB	Glutathione synthetase OS=Chlorocebus sabaeus OX=60711 GN=GSS PE=3 SV=1	52614.2	MS20-17_ISL_410545_Chlorocebus	4	6	2	3
1073	tr|A0A0D9RKC1|A0A0D9RKC1_CHLSB	2,4-dienoyl-CoA reductase 1 OS=Chlorocebus sabaeus OX=60711 GN=DECR1 PE=4 SV=1	36291.9	MS20-17_ISL_410545_Chlorocebus	2	4	2	2
1074	tr|A0A0D9RD31|A0A0D9RD31_CHLSB	NADH:ubiquinone oxidoreductase subunit A5 OS=Chlorocebus sabaeus OX=60711 GN=NDUFA5 PE=4 SV=1	13341.1	MS20-17_ISL_410545_Chlorocebus	4	6	3	2
1075	tr|A0A0D9R9A5|A0A0D9R9A5_CHLSB	Mitochondrial ribosomal protein L39 OS=Chlorocebus sabaeus OX=60711 GN=MRPL39 PE=4 SV=1	41787.4	MS20-17_ISL_410545_Chlorocebus	5	5	3	3
1076	tr|A0A0D9RNF7|A0A0D9RNF7_CHLSB	Cysteine and glycine rich protein 1 OS=Chlorocebus sabaeus OX=60711 GN=CSRP1 PE=4 SV=1	21425.1	MS20-17_ISL_410545_Chlorocebus	4	7	1	2
1077	tr|A0A0D9S4E6|A0A0D9S4E6_CHLSB	Charged multivesicular body protein 6 OS=Chlorocebus sabaeus OX=60711 GN=CHMP6 PE=4 SV=1	23527.3	MS20-17_ISL_410545_Chlorocebus	3	6	1	1
1078	tr|A0A0D9R5H3|A0A0D9R5H3_CHLSB	Myosin light chain kinase OS=Chlorocebus sabaeus OX=60711 GN=MYLK PE=4 SV=1	212957	MS20-17_ISL_410545_Chlorocebus	6	0	2	0
1079	tr|A0A0D9R340|A0A0D9R340_CHLSB	Ubiquitin like 4A OS=Chlorocebus sabaeus OX=60711 GN=UBL4A PE=4 SV=1	17831.6	MS20-17_ISL_410545_Chlorocebus	5	6	2	3
1080	tr|A0A0D9RPA4|A0A0D9RPA4_CHLSB	Aminopeptidase OS=Chlorocebus sabaeus OX=60711 GN=ERAP1 PE=3 SV=1	103799	MS20-17_ISL_410545_Chlorocebus	5	7	2	2
1081	tr|A0A0D9RR29|A0A0D9RR29_CHLSB	Pirin OS=Chlorocebus sabaeus OX=60711 GN=PIR PE=3 SV=1	32221.2	MS20-17_ISL_410545_Chlorocebus	5	8	3	2
1082	tr|A0A0D9SAA7|A0A0D9SAA7_CHLSB	Trophoblast glycoprotein OS=Chlorocebus sabaeus OX=60711 GN=TPBG PE=4 SV=1	46551	MS20-17_ISL_410545_Chlorocebus	8	4	5	3
1083	tr|A0A0D9RWZ9|A0A0D9RWZ9_CHLSB	Transmembrane protein 33 OS=Chlorocebus sabaeus OX=60711 GN=TMEM33 PE=4 SV=1	28301.9	MS20-17_ISL_410545_Chlorocebus	4	3	2	2
1084	tr|A0A0D9QW63|A0A0D9QW63_CHLSB	Calpain small subunit 1 OS=Chlorocebus sabaeus OX=60711 GN=CAPNS1 PE=4 SV=1	28354.8	MS20-17_ISL_410545_Chlorocebus	6	6	5	2
1085	tr|A0A0D9RWM0|A0A0D9RWM0_CHLSB	Ubiquitin conjugating enzyme E2 K OS=Chlorocebus sabaeus OX=60711 GN=UBE2K PE=3 SV=1	22506.6	MS20-17_ISL_410545_Chlorocebus	8	6	2	2
1086	tr|A0A0D9RL88|A0A0D9RL88_CHLSB	Cell division cycle 23 OS=Chlorocebus sabaeus OX=60711 GN=CDC23 PE=4 SV=1	69561.3	MS20-17_ISL_410545_Chlorocebus	8	4	6	4
1087	tr|A0A0D9SC55|A0A0D9SC55_CHLSB	Ubiquitin-like domain-containing protein OS=Chlorocebus sabaeus OX=60711 PE=4 SV=1	14926.8	MS20-17_ISL_410545_Chlorocebus	8	5	2	2
1088	tr|A0A0D9R5M1|A0A0D9R5M1_CHLSB	Cell division cycle and apoptosis regulator 1 OS=Chlorocebus sabaeus OX=60711 GN=CCAR1 PE=4 SV=1	133437	MS20-17_ISL_410545_Chlorocebus	3	5	1	2
1089	tr|A0A0D9R111|A0A0D9R111_CHLSB	Adenylosuccinate lyase OS=Chlorocebus sabaeus OX=60711 GN=ADSL PE=4 SV=1	28970.9	MS20-17_ISL_410545_Chlorocebus	5	4	4	3
1090	tr|A0A0D9RWQ4|A0A0D9RWQ4_CHLSB	Nucleoporin 155 OS=Chlorocebus sabaeus OX=60711 GN=NUP155 PE=4 SV=1	122670	MS20-17_ISL_410545_Chlorocebus	5	3	3	3
1091	tr|A0A0D9REP0|A0A0D9REP0_CHLSB	Phosphoglycolate phosphatase OS=Chlorocebus sabaeus OX=60711 GN=PGP PE=3 SV=1	34539.8	MS20-17_ISL_410545_Chlorocebus	8	8	6	4
1092	tr|A0A0D9S411|A0A0D9S411_CHLSB	Interferon gamma inducible protein 16 OS=Chlorocebus sabaeus OX=60711 GN=IFI16 PE=4 SV=1	82387.6	MS20-17_ISL_410545_Chlorocebus	1	2	1	1
1093	tr|A0A0D9RUU7|A0A0D9RUU7_CHLSB	SAC1 like phosphatidylinositide phosphatase OS=Chlorocebus sabaeus OX=60711 GN=SACM1L PE=4 SV=1	67414.1	MS20-17_ISL_410545_Chlorocebus	4	4	3	3
1094	tr|A0A0D9RGV5|A0A0D9RGV5_CHLSB	Ubiquitin like modifier activating enzyme 3 OS=Chlorocebus sabaeus OX=60711 GN=UBA3 PE=4 SV=1	52503.6	MS20-17_ISL_410545_Chlorocebus	7	2	3	1
1095	tr|A0A0D9R4G1|A0A0D9R4G1_CHLSB	Family with sequence similarity 98 member B OS=Chlorocebus sabaeus OX=60711 GN=FAM98B PE=4 SV=1	37540.2	MS20-17_ISL_410545_Chlorocebus	5	8	2	2
1095	tr|A0A0D9RHG5|A0A0D9RHG5_CHLSB	Uncharacterized protein OS=Chlorocebus sabaeus OX=60711 PE=4 SV=1	51370.6	MS20-17_ISL_410545_Chlorocebus	2	0	1	0
1096	tr|A0A0D9RVQ9|A0A0D9RVQ9_CHLSB	Arginase OS=Chlorocebus sabaeus OX=60711 GN=ARG1 PE=3 SV=1	34805.3	MS20-17_ISL_410545_Chlorocebus	5	5	1	1
1097	tr|A0A0D9RQL6|A0A0D9RQL6_CHLSB	Histone acetyltransferase type B catalytic subunit OS=Chlorocebus sabaeus OX=60711 GN=HAT1 PE=3 SV=1	49879.9	MS20-17_ISL_410545_Chlorocebus	8	5	3	5
1098	tr|A0A0D9RJR5|A0A0D9RJR5_CHLSB	Actin-related protein 2/3 complex subunit 5 OS=Chlorocebus sabaeus OX=60711 GN=ARPC5 PE=3 SV=1	16645.5	MS20-17_ISL_410545_Chlorocebus	3	4	2	2
1099	tr|A0A0D9QYU0|A0A0D9QYU0_CHLSB	Ubiquitin like modifier activating enzyme 6 OS=Chlorocebus sabaeus OX=60711 GN=UBA6 PE=4 SV=1	119148	MS20-17_ISL_410545_Chlorocebus	6	7	2	3
1100	tr|A0A0D9RVD8|A0A0D9RVD8_CHLSB	Non-SMC condensin I complex subunit G OS=Chlorocebus sabaeus OX=60711 GN=NCAPG PE=4 SV=1	115497	MS20-17_ISL_410545_Chlorocebus	5	8	5	6
1101	tr|A0A0D9RMS2|A0A0D9RMS2_CHLSB	Platelet activating factor acetylhydrolase 1b regulatory subunit 1 OS=Chlorocebus sabaeus OX=60711 GN=PAFAH1B1 PE=4 SV=1	39523.3	MS20-17_ISL_410545_Chlorocebus	2	6	2	4
1102	tr|A0A0D9RDH2|A0A0D9RDH2_CHLSB	Uncharacterized protein OS=Chlorocebus sabaeus OX=60711 PE=4 SV=1	219529	MS20-17_ISL_410545_Chlorocebus	9	6	7	5
1103	tr|A0A1U9G5G5|A0A1U9G5G5_CHLSB	ATP synthase subunit a OS=Chlorocebus sabaeus OX=60711 GN=ATP6 PE=4 SV=1	24754.8	MS20-17_ISL_410545_Chlorocebus	6	6	1	1
1104	tr|A0A0D9RRA4|A0A0D9RRA4_CHLSB	Endoplasmic reticulum oxidoreductase 1 alpha OS=Chlorocebus sabaeus OX=60711 GN=ERO1A PE=4 SV=1	55226.4	MS20-17_ISL_410545_Chlorocebus	5	5	4	4
1105	tr|A0A0D9R8K0|A0A0D9R8K0_CHLSB	Ubiquitin specific peptidase 7 OS=Chlorocebus sabaeus OX=60711 GN=USP7 PE=3 SV=1	129347	MS20-17_ISL_410545_Chlorocebus	7	5	5	5
1106	tr|A0A0D9RP05|A0A0D9RP05_CHLSB	Nucleoredoxin OS=Chlorocebus sabaeus OX=60711 GN=NXN PE=4 SV=1	37085	MS20-17_ISL_410545_Chlorocebus	8	5	2	2
1107	tr|A0A0D9S8F8|A0A0D9S8F8_CHLSB	Succinate dehydrogenase	32306.1	MS20-17_ISL_410545_Chlorocebus	2	6	2	2
1108	tr|A0A0D9RUW7|A0A0D9RUW7_CHLSB	Acyl-CoA binding domain containing 3 OS=Chlorocebus sabaeus OX=60711 GN=ACBD3 PE=4 SV=1	60831.1	MS20-17_ISL_410545_Chlorocebus	7	7	4	3
1109	tr|A0A0D9RZZ5|A0A0D9RZZ5_CHLSB	Bromodomain adjacent to zinc finger domain 1B OS=Chlorocebus sabaeus OX=60711 GN=BAZ1B PE=4 SV=1	172572	MS20-17_ISL_410545_Chlorocebus	8	6	4	4
1110	tr|A0A0D9QVU5|A0A0D9QVU5_CHLSB	Rap1 GTPase-GDP dissociation stimulator 1 OS=Chlorocebus sabaeus OX=60711 GN=RAP1GDS1 PE=4 SV=1	66987.8	MS20-17_ISL_410545_Chlorocebus	4	6	3	3
1111	tr|A0A0D9R6L7|A0A0D9R6L7_CHLSB	Uncharacterized protein OS=Chlorocebus sabaeus OX=60711 PE=4 SV=1	28367.7	MS20-17_ISL_410545_Chlorocebus	7	7	2	2
1112	tr|A0A0D9RBI9|A0A0D9RBI9_CHLSB	HEAT repeat containing 1 OS=Chlorocebus sabaeus OX=60711 GN=HEATR1 PE=4 SV=1	244048	MS20-17_ISL_410545_Chlorocebus	4	5	3	5
1113	tr|A0A0D9R1A3|A0A0D9R1A3_CHLSB	Trafficking from ER to golgi regulator OS=Chlorocebus sabaeus OX=60711 GN=TFG PE=4 SV=1	31453.5	MS20-17_ISL_410545_Chlorocebus	6	9	4	4
1114	tr|A0A0D9RAX8|A0A0D9RAX8_CHLSB	Growth hormone inducible transmembrane protein OS=Chlorocebus sabaeus OX=60711 GN=GHITM PE=3 SV=1	37286.7	MS20-17_ISL_410545_Chlorocebus	1	0	1	0
1115	tr|A0A0D9S330|A0A0D9S330_CHLSB	BCL2 associated X, apoptosis regulator OS=Chlorocebus sabaeus OX=60711 GN=BAX PE=4 SV=1	21308.8	MS20-17_ISL_410545_Chlorocebus	2	2	2	1
1116	tr|A0A0D9QVC9|A0A0D9QVC9_CHLSB	Protein phosphatase 1 regulatory subunit OS=Chlorocebus sabaeus OX=60711 GN=PPP1R12A PE=4 SV=1	105264	MS20-17_ISL_410545_Chlorocebus	2	4	2	2
1117	tr|A0A0D9R5N6|A0A0D9R5N6_CHLSB	40S ribosomal protein S30 OS=Chlorocebus sabaeus OX=60711 GN=FAU PE=3 SV=1	14433.8	MS20-17_ISL_410545_Chlorocebus	3	1	1	1
1118	tr|A0A0D9SAU4|A0A0D9SAU4_CHLSB	Fibroblast growth factor binding protein 3 OS=Chlorocebus sabaeus OX=60711 GN=FGFBP3 PE=4 SV=1	28240.5	MS20-17_ISL_410545_Chlorocebus	4	2	1	1
1119	tr|A0A0D9R732|A0A0D9R732_CHLSB	Mitochondrial import inner membrane translocase subunit TIM44 OS=Chlorocebus sabaeus OX=60711 GN=TIMM44 PE=3 SV=1	47536.6	MS20-17_ISL_410545_Chlorocebus	4	3	4	2
1120	tr|A0A0D9S8N0|A0A0D9S8N0_CHLSB	Spermidine synthase OS=Chlorocebus sabaeus OX=60711 GN=SRM PE=3 SV=1	34372.9	MS20-17_ISL_410545_Chlorocebus	4	2	2	2
1121	tr|A0A0D9R6W3|A0A0D9R6W3_CHLSB	Barrier to autointegration factor 1 OS=Chlorocebus sabaeus OX=60711 GN=BANF1 PE=4 SV=1	10280.1	MS20-17_ISL_410545_Chlorocebus	4	5	2	2
1122	tr|A0A0D9RZY9|A0A0D9RZY9_CHLSB	MALT1 paracaspase OS=Chlorocebus sabaeus OX=60711 GN=MALT1 PE=4 SV=1	83372.1	MS20-17_ISL_410545_Chlorocebus	6	8	4	6
1123	tr|A0A0D9RHM2|A0A0D9RHM2_CHLSB	RNA polymerase I and III subunit C OS=Chlorocebus sabaeus OX=60711 GN=POLR1C PE=4 SV=1	39390.1	MS20-17_ISL_410545_Chlorocebus	7	4	3	3
1124	tr|A0A0D9SDH7|A0A0D9SDH7_CHLSB	ADP ribosylation factor 6 OS=Chlorocebus sabaeus OX=60711 GN=ARF6 PE=3 SV=1	20183.5	MS20-17_ISL_410545_Chlorocebus	1	5	1	3
1125	tr|A0A0D9QZK7|A0A0D9QZK7_CHLSB	LUC7 like 3 pre-mRNA splicing factor OS=Chlorocebus sabaeus OX=60711 GN=LUC7L3 PE=4 SV=1	56750	MS20-17_ISL_410545_Chlorocebus	6	8	5	4
1126	tr|A0A0D9R0N1|A0A0D9R0N1_CHLSB	MMS19 homolog, cytosolic iron-sulfur assembly component OS=Chlorocebus sabaeus OX=60711 GN=MMS19 PE=4 SV=1	114945	MS20-17_ISL_410545_Chlorocebus	3	5	3	3
1127	tr|A0A0D9S6M8|A0A0D9S6M8_CHLSB	RNA 3'-terminal phosphate cyclase OS=Chlorocebus sabaeus OX=60711 GN=RTCA PE=3 SV=1	39897.6	MS20-17_ISL_410545_Chlorocebus	4	3	2	2
1128	tr|A0A0D9QXG8|A0A0D9QXG8_CHLSB	BCL2 associated athanogene 3 OS=Chlorocebus sabaeus OX=60711 GN=BAG3 PE=4 SV=1	61727	MS20-17_ISL_410545_Chlorocebus	4	3	2	2
1129	tr|A0A0D9RI73|A0A0D9RI73_CHLSB	DAZ associated protein 1 OS=Chlorocebus sabaeus OX=60711 GN=DAZAP1 PE=4 SV=1	43584.1	MS20-17_ISL_410545_Chlorocebus	6	4	3	2
1130	tr|A0A0D9R8E6|A0A0D9R8E6_CHLSB	Prolyl 4-hydroxylase subunit alpha 1 OS=Chlorocebus sabaeus OX=60711 GN=P4HA1 PE=4 SV=1	61186	MS20-17_ISL_410545_Chlorocebus	5	6	2	3
1131	tr|A0A0D9RSU6|A0A0D9RSU6_CHLSB	ATP synthase F1 subunit epsilon OS=Chlorocebus sabaeus OX=60711 GN=ATP5F1E PE=4 SV=1	5806.12	MS20-17_ISL_410545_Chlorocebus	3	4	1	2
1132	tr|A0A0D9S7Q4|A0A0D9S7Q4_CHLSB	Splicing factor 3a subunit 3 OS=Chlorocebus sabaeus OX=60711 GN=SF3A3 PE=4 SV=1	56259	MS20-17_ISL_410545_Chlorocebus	7	5	4	3
1133	tr|A0A0D9R0J7|A0A0D9R0J7_CHLSB	Ran GTPase activating protein 1 OS=Chlorocebus sabaeus OX=60711 GN=RANGAP1 PE=4 SV=1	63737.3	MS20-17_ISL_410545_Chlorocebus	4	6	2	4
1134	tr|A0A0D9RX05|A0A0D9RX05_CHLSB	Utrophin OS=Chlorocebus sabaeus OX=60711 GN=UTRN PE=4 SV=1	396500	MS20-17_ISL_410545_Chlorocebus	6	8	4	6
1135	tr|A0A0D9S1D0|A0A0D9S1D0_CHLSB	UTP20 small subunit processome component OS=Chlorocebus sabaeus OX=60711 GN=UTP20 PE=4 SV=1	320850	MS20-17_ISL_410545_Chlorocebus	4	5	3	5
1136	tr|A0A0D9S094|A0A0D9S094_CHLSB	Plastin 3 OS=Chlorocebus sabaeus OX=60711 GN=PLS3 PE=4 SV=1	39992.3	MS20-17_ISL_410545_Chlorocebus	7	10	3	4
1136	tr|A0A0D9RFW0|A0A0D9RFW0_CHLSB	Plastin 1 OS=Chlorocebus sabaeus OX=60711 GN=PLS1 PE=4 SV=1	70596.4	MS20-17_ISL_410545_Chlorocebus	1	2	1	2
1137	tr|A0A0D9RZS5|A0A0D9RZS5_CHLSB	Paraspeckle component 1 OS=Chlorocebus sabaeus OX=60711 GN=PSPC1 PE=4 SV=1	30466.5	MS20-17_ISL_410545_Chlorocebus	4	5	2	3
1138	tr|A0A0D9RRG8|A0A0D9RRG8_CHLSB	Mesoderm development LRP chaperone OS=Chlorocebus sabaeus OX=60711 GN=MESD PE=4 SV=1	26257.4	MS20-17_ISL_410545_Chlorocebus	4	6	2	3
1139	tr|A0A0D9S4R8|A0A0D9S4R8_CHLSB	DNA polymerase OS=Chlorocebus sabaeus OX=60711 GN=POLD1 PE=3 SV=1	122926	MS20-17_ISL_410545_Chlorocebus	7	6	5	6
1140	tr|A0A0D9QVQ1|A0A0D9QVQ1_CHLSB	RAB21, member RAS oncogene family OS=Chlorocebus sabaeus OX=60711 GN=RAB21 PE=4 SV=1	24647.4	MS20-17_ISL_410545_Chlorocebus	8	8	3	4
1141	tr|A0A0D9RQR3|A0A0D9RQR3_CHLSB	Transmembrane p24 trafficking protein 7 OS=Chlorocebus sabaeus OX=60711 GN=TMED7 PE=3 SV=1	25469.7	MS20-17_ISL_410545_Chlorocebus	7	7	3	2
1142	tr|A0A0D9RZ20|A0A0D9RZ20_CHLSB	Desmoglein 1 OS=Chlorocebus sabaeus OX=60711 GN=DSG1 PE=4 SV=1	115719	MS20-17_ISL_410545_Chlorocebus	1	0	1	0
1143	tr|A0A0D9RC93|A0A0D9RC93_CHLSB	Nucleolar protein 6 OS=Chlorocebus sabaeus OX=60711 GN=NOL6 PE=3 SV=1	128629	MS20-17_ISL_410545_Chlorocebus	1	5	1	2
1144	tr|A0A0D9QXZ2|A0A0D9QXZ2_CHLSB	Mitochondrial ribosomal protein L38 OS=Chlorocebus sabaeus OX=60711 GN=MRPL38 PE=4 SV=1	34938.7	MS20-17_ISL_410545_Chlorocebus	3	5	2	2
1145	tr|A0A0D9S6T8|A0A0D9S6T8_CHLSB	Kynurenine aminotransferase 3 OS=Chlorocebus sabaeus OX=60711 GN=KYAT3 PE=4 SV=1	51656.5	MS20-17_ISL_410545_Chlorocebus	6	4	2	3
1146	tr|A0A0D9RJ40|A0A0D9RJ40_CHLSB	Alanyl-tRNA synthetase 2, mitochondrial OS=Chlorocebus sabaeus OX=60711 GN=AARS2 PE=3 SV=1	108457	MS20-17_ISL_410545_Chlorocebus	2	4	2	3
1147	tr|A0A0D9RRD3|A0A0D9RRD3_CHLSB	RNA transcription, translation and transport factor OS=Chlorocebus sabaeus OX=60711 GN=RTRAF PE=4 SV=1	23120.2	MS20-17_ISL_410545_Chlorocebus	6	5	1	2
1148	tr|A0A0D9RQN2|A0A0D9RQN2_CHLSB	Synapse associated protein 1 OS=Chlorocebus sabaeus OX=60711 GN=SYAP1 PE=4 SV=1	40139.9	MS20-17_ISL_410545_Chlorocebus	5	6	2	3
1149	tr|A0A0D9RWS6|A0A0D9RWS6_CHLSB	RAN binding protein 2 OS=Chlorocebus sabaeus OX=60711 GN=RANBP2 PE=4 SV=1	364835	MS20-17_ISL_410545_Chlorocebus	4	7	3	5
1150	tr|A0A0D9RUP5|A0A0D9RUP5_CHLSB	Pentatricopeptide repeat domain 3 OS=Chlorocebus sabaeus OX=60711 GN=PTCD3 PE=4 SV=1	79168	MS20-17_ISL_410545_Chlorocebus	4	4	3	2
1151	tr|A0A0D9RTM9|A0A0D9RTM9_CHLSB	MIA SH3 domain ER export factor 3 OS=Chlorocebus sabaeus OX=60711 GN=MIA3 PE=4 SV=1	214008	MS20-17_ISL_410545_Chlorocebus	5	3	3	3
1152	tr|A0A0D9S1B5|A0A0D9S1B5_CHLSB	Immunity related GTPase Q OS=Chlorocebus sabaeus OX=60711 GN=IRGQ PE=4 SV=1	63051.7	MS20-17_ISL_410545_Chlorocebus	6	6	2	2
1153	tr|A0A0D9R461|A0A0D9R461_CHLSB	Cleavage and polyadenylation specific factor 3 OS=Chlorocebus sabaeus OX=60711 GN=CPSF3 PE=4 SV=1	72306.8	MS20-17_ISL_410545_Chlorocebus	4	5	3	3
1154	tr|A0A0D9RVB0|A0A0D9RVB0_CHLSB	Quinoid dihydropteridine reductase OS=Chlorocebus sabaeus OX=60711 GN=QDPR PE=4 SV=1	26030.1	MS20-17_ISL_410545_Chlorocebus	2	3	1	2
1155	tr|A0A0D9RDI6|A0A0D9RDI6_CHLSB	Eukaryotic translation initiation factor 6 OS=Chlorocebus sabaeus OX=60711 GN=EIF6 PE=3 SV=1	27095.4	MS20-17_ISL_410545_Chlorocebus	3	3	3	3
1156	tr|A0A0D9RAM9|A0A0D9RAM9_CHLSB	7-dehydrocholesterol reductase OS=Chlorocebus sabaeus OX=60711 GN=DHCR7 PE=4 SV=1	55160.9	MS20-17_ISL_410545_Chlorocebus	4	4	3	4
1157	tr|A0A0D9SC59|A0A0D9SC59_CHLSB	PCI domain-containing protein OS=Chlorocebus sabaeus OX=60711 PE=4 SV=1	23221	MS20-17_ISL_410545_Chlorocebus	3	7	1	2
1158	tr|A0A0D9RA63|A0A0D9RA63_CHLSB	PC4 and SFRS1 interacting protein 1 OS=Chlorocebus sabaeus OX=60711 GN=PSIP1 PE=4 SV=1	60226.8	MS20-17_ISL_410545_Chlorocebus	1	4	1	2
1158	tr|A0A0D9RDS6|A0A0D9RDS6_CHLSB	HDGF like 2 OS=Chlorocebus sabaeus OX=60711 GN=HDGFL2 PE=4 SV=1	74300.4	MS20-17_ISL_410545_Chlorocebus	0	4	0	1
1159	tr|A0A0D9S4W6|A0A0D9S4W6_CHLSB	CAP-Gly domain containing linker protein 1 OS=Chlorocebus sabaeus OX=60711 GN=CLIP1 PE=4 SV=1	154366	MS20-17_ISL_410545_Chlorocebus	3	4	2	2
1160	tr|A0A0D9S3Q3|A0A0D9S3Q3_CHLSB	Proliferation and apoptosis adaptor protein 15 OS=Chlorocebus sabaeus OX=60711 GN=PEA15 PE=4 SV=1	15087.8	MS20-17_ISL_410545_Chlorocebus	4	4	1	1
1161	tr|A0A0D9RCJ3|A0A0D9RCJ3_CHLSB	Exocyst complex component 3 like 4 OS=Chlorocebus sabaeus OX=60711 GN=EXOC3L4 PE=4 SV=1	83232.7	MS20-17_ISL_410545_Chlorocebus	3	7	1	1
1163	tr|A0A0D9RGQ1|A0A0D9RGQ1_CHLSB	Mitochondrial ribosomal protein L40 OS=Chlorocebus sabaeus OX=60711 GN=MRPL40 PE=4 SV=1	24449.1	MS20-17_ISL_410545_Chlorocebus	3	5	1	2
1164	tr|A0A0D9RXA9|A0A0D9RXA9_CHLSB	OCIA domain containing 2 OS=Chlorocebus sabaeus OX=60711 GN=OCIAD2 PE=4 SV=1	17346.8	MS20-17_ISL_410545_Chlorocebus	3	2	2	1
1165	tr|A0A0D9QVD3|A0A0D9QVD3_CHLSB	Enhancer of mRNA decapping 4 OS=Chlorocebus sabaeus OX=60711 GN=EDC4 PE=4 SV=1	153063	MS20-17_ISL_410545_Chlorocebus	4	4	2	2
1166	tr|A0A0D9RY08|A0A0D9RY08_CHLSB	Cysteinyl-tRNA synthetase 2, mitochondrial OS=Chlorocebus sabaeus OX=60711 GN=CARS2 PE=3 SV=1	62771.8	MS20-17_ISL_410545_Chlorocebus	3	2	3	2
1167	tr|A0A0D9QY32|A0A0D9QY32_CHLSB	LDL receptor related protein 1 OS=Chlorocebus sabaeus OX=60711 GN=LRP1 PE=4 SV=1	523376	MS20-17_ISL_410545_Chlorocebus	4	3	4	2
1168	tr|A0A0D9RQD5|A0A0D9RQD5_CHLSB	Reticulocalbin 2 OS=Chlorocebus sabaeus OX=60711 GN=RCN2 PE=4 SV=1	36876.7	MS20-17_ISL_410545_Chlorocebus	3	3	3	3
1169	tr|A0A0D9R3F1|A0A0D9R3F1_CHLSB	Low density lipoprotein receptor OS=Chlorocebus sabaeus OX=60711 GN=LDLR PE=4 SV=1	87500.6	MS20-17_ISL_410545_Chlorocebus	12	8	5	5
1170	tr|A0A0D9S6F1|A0A0D9S6F1_CHLSB	Charged multivesicular body protein 2A OS=Chlorocebus sabaeus OX=60711 GN=CHMP2A PE=4 SV=1	25087.9	MS20-17_ISL_410545_Chlorocebus	6	5	3	2
1171	tr|A0A0D9S9H4|A0A0D9S9H4_CHLSB	Protocadherin beta 2 OS=Chlorocebus sabaeus OX=60711 GN=PCDHB2 PE=4 SV=1	87815.1	MS20-17_ISL_410545_Chlorocebus	8	3	1	1
1172	tr|A0A0D9QYY5|A0A0D9QYY5_CHLSB	Eukaryotic translation initiation factor 3 subunit M OS=Chlorocebus sabaeus OX=60711 GN=EIF3M PE=3 SV=1	42932	MS20-17_ISL_410545_Chlorocebus	5	5	4	3
1173	tr|A0A0D9QW77|A0A0D9QW77_CHLSB	IST1 factor associated with ESCRT-III OS=Chlorocebus sabaeus OX=60711 GN=IST1 PE=4 SV=1	39822.5	MS20-17_ISL_410545_Chlorocebus	4	5	4	3
1174	tr|A0A0D9R0P2|A0A0D9R0P2_CHLSB	Ribosomal RNA processing 12 homolog OS=Chlorocebus sabaeus OX=60711 GN=RRP12 PE=4 SV=1	128219	MS20-17_ISL_410545_Chlorocebus	2	2	2	2
1174	tr|A0A0D9R489|A0A0D9R489_CHLSB	RNA helicase aquarius OS=Chlorocebus sabaeus OX=60711 GN=AQR PE=3 SV=1	172908	MS20-17_ISL_410545_Chlorocebus	0	1	0	1
1175	tr|A0A0D9RXT2|A0A0D9RXT2_CHLSB	Fumarylacetoacetate hydrolase domain containing 2A OS=Chlorocebus sabaeus OX=60711 GN=FAHD2A PE=4 SV=1	34876.2	MS20-17_ISL_410545_Chlorocebus	7	7	2	1
1176	tr|A0A0D9QYX7|A0A0D9QYX7_CHLSB	Uncharacterized protein OS=Chlorocebus sabaeus OX=60711 PE=3 SV=1	27947.3	MS20-17_ISL_410545_Chlorocebus	9	7	2	3
1177	tr|A0A0D9S7A6|A0A0D9S7A6_CHLSB	Thioredoxin domain containing 12 OS=Chlorocebus sabaeus OX=60711 GN=TXNDC12 PE=4 SV=1	19378.7	MS20-17_ISL_410545_Chlorocebus	2	4	2	3
1178	tr|A0A0D9RP01|A0A0D9RP01_CHLSB	Dehydrogenase/reductase 7 OS=Chlorocebus sabaeus OX=60711 GN=DHRS7 PE=3 SV=1	38549.2	MS20-17_ISL_410545_Chlorocebus	2	2	1	1
1179	tr|A0A0D9RZR5|A0A0D9RZR5_CHLSB	Malic enzyme OS=Chlorocebus sabaeus OX=60711 GN=ME2 PE=3 SV=1	66040.1	MS20-17_ISL_410545_Chlorocebus	4	3	3	2
1180	tr|A0A0D9RF94|A0A0D9RF94_CHLSB	Sodium/potassium-transporting ATPase subunit beta OS=Chlorocebus sabaeus OX=60711 GN=ATP1B1 PE=3 SV=1	35378	MS20-17_ISL_410545_Chlorocebus	4	4	2	3
1181	tr|A0A0D9S6L4|A0A0D9S6L4_CHLSB	Solute carrier family 25 member 24 OS=Chlorocebus sabaeus OX=60711 GN=SLC25A24 PE=3 SV=1	28508.8	MS20-17_ISL_410545_Chlorocebus	4	3	2	2
1182	tr|A0A0D9RU51|A0A0D9RU51_CHLSB	LanC like 2 OS=Chlorocebus sabaeus OX=60711 GN=LANCL2 PE=4 SV=1	51616.8	MS20-17_ISL_410545_Chlorocebus	6	6	4	4
1183	tr|A0A0D9RTC6|A0A0D9RTC6_CHLSB	3'(2'), 5'-bisphosphate nucleotidase 1 OS=Chlorocebus sabaeus OX=60711 GN=BPNT1 PE=4 SV=1	33759.3	MS20-17_ISL_410545_Chlorocebus	2	3	1	3
1184	tr|A0A0D9RJE4|A0A0D9RJE4_CHLSB	Cytochrome P450 family 51 subfamily A member 1 OS=Chlorocebus sabaeus OX=60711 GN=CYP51A1 PE=3 SV=1	57649.7	MS20-17_ISL_410545_Chlorocebus	11	6	6	2
1185	tr|A0A0D9S590|A0A0D9S590_CHLSB	Metaxin 1 OS=Chlorocebus sabaeus OX=60711 GN=MTX1 PE=4 SV=1	51936.9	MS20-17_ISL_410545_Chlorocebus	3	2	2	2
1186	tr|A0A0D9RU84|A0A0D9RU84_CHLSB	Apoptotic chromatin condensation inducer 1 OS=Chlorocebus sabaeus OX=60711 GN=ACIN1 PE=4 SV=1	152348	MS20-17_ISL_410545_Chlorocebus	1	3	1	3
1187	tr|A0A0D9RCY6|A0A0D9RCY6_CHLSB	NADH:ubiquinone oxidoreductase core subunit S1 OS=Chlorocebus sabaeus OX=60711 GN=NDUFS1 PE=3 SV=1	80494	MS20-17_ISL_410545_Chlorocebus	4	8	3	4
1188	tr|A0A0D9R4M0|A0A0D9R4M0_CHLSB	Golgin B1 OS=Chlorocebus sabaeus OX=60711 GN=GOLGB1 PE=4 SV=1	378644	MS20-17_ISL_410545_Chlorocebus	2	5	2	4
1189	tr|A0A0D9RMR2|A0A0D9RMR2_CHLSB	Niban apoptosis regulator 2 OS=Chlorocebus sabaeus OX=60711 GN=NIBAN2 PE=4 SV=1	84575.9	MS20-17_ISL_410545_Chlorocebus	4	5	4	4
1190	tr|A0A0D9S944|A0A0D9S944_CHLSB	Actin-related protein 2/3 complex subunit 3 OS=Chlorocebus sabaeus OX=60711 PE=3 SV=1	19978	MS20-17_ISL_410545_Chlorocebus	4	3	3	2
1191	tr|A0A0D9RLN0|A0A0D9RLN0_CHLSB	Scinderin OS=Chlorocebus sabaeus OX=60711 GN=SCIN PE=4 SV=1	80866.7	MS20-17_ISL_410545_Chlorocebus	5	4	3	3
1192	tr|A0A0D9QXP0|A0A0D9QXP0_CHLSB	Nucleobindin 2 OS=Chlorocebus sabaeus OX=60711 GN=NUCB2 PE=4 SV=1	50305.4	MS20-17_ISL_410545_Chlorocebus	2	5	2	2
1193	tr|A0A0D9RHM3|A0A0D9RHM3_CHLSB	Exportin 5 OS=Chlorocebus sabaeus OX=60711 GN=XPO5 PE=4 SV=1	138470	MS20-17_ISL_410545_Chlorocebus	2	4	2	2
1194	tr|A0A0D9QW51|A0A0D9QW51_CHLSB	Nucleoporin 98 OS=Chlorocebus sabaeus OX=60711 GN=NUP98 PE=4 SV=1	197069	MS20-17_ISL_410545_Chlorocebus	2	5	1	3
1195	tr|A0A0D9S773|A0A0D9S773_CHLSB	Mitochondrial ribosomal protein L37 OS=Chlorocebus sabaeus OX=60711 GN=MRPL37 PE=4 SV=1	48562.4	MS20-17_ISL_410545_Chlorocebus	5	2	2	1
1196	tr|A0A0D9QYY6|A0A0D9QYY6_CHLSB	Coatomer subunit epsilon OS=Chlorocebus sabaeus OX=60711 GN=COPE PE=3 SV=1	34675.4	MS20-17_ISL_410545_Chlorocebus	3	6	2	3
1197	tr|A0A0D9RZV9|A0A0D9RZV9_CHLSB	Sin3A associated protein 18 OS=Chlorocebus sabaeus OX=60711 GN=SAP18 PE=4 SV=1	19571.1	MS20-17_ISL_410545_Chlorocebus	7	5	3	3
1198	tr|A0A0D9RTM8|A0A0D9RTM8_CHLSB	Succinate--CoA ligase	42226.9	MS20-17_ISL_410545_Chlorocebus	4	5	2	2
1199	tr|A0A0D9S4L4|A0A0D9S4L4_CHLSB	Acyl-CoA dehydrogenase short chain OS=Chlorocebus sabaeus OX=60711 GN=ACADS PE=3 SV=1	44696	MS20-17_ISL_410545_Chlorocebus	2	3	1	1
1200	tr|A0A0D9S538|A0A0D9S538_CHLSB	Eukaryotic translation initiation factor 2B subunit alpha OS=Chlorocebus sabaeus OX=60711 GN=EIF2B1 PE=3 SV=1	33977.8	MS20-17_ISL_410545_Chlorocebus	3	4	3	4
1201	tr|A0A0D9REN3|A0A0D9REN3_CHLSB	Peptidyl-prolyl cis-trans isomerase OS=Chlorocebus sabaeus OX=60711 PE=3 SV=1	18317	MS20-17_ISL_410545_Chlorocebus	4	4	2	2
1202	tr|A0A0D9RLI9|A0A0D9RLI9_CHLSB	G protein nucleolar 3 OS=Chlorocebus sabaeus OX=60711 GN=GNL3 PE=4 SV=1	62712.8	MS20-17_ISL_410545_Chlorocebus	1	2	1	1
1203	tr|A0A0D9RDJ3|A0A0D9RDJ3_CHLSB	Perilipin OS=Chlorocebus sabaeus OX=60711 GN=PLIN3 PE=3 SV=1	47407.1	MS20-17_ISL_410545_Chlorocebus	7	5	5	5
1204	tr|A0A0D9S5N2|A0A0D9S5N2_CHLSB	Protein S100 OS=Chlorocebus sabaeus OX=60711 GN=S100A1 PE=3 SV=1	15973.7	MS20-17_ISL_410545_Chlorocebus	2	6	1	2
1205	tr|A0A0D9RH08|A0A0D9RH08_CHLSB	ER membrane protein complex subunit 2 OS=Chlorocebus sabaeus OX=60711 GN=EMC2 PE=4 SV=1	34952.4	MS20-17_ISL_410545_Chlorocebus	5	4	2	2
1206	tr|A0A0D9S0B2|A0A0D9S0B2_CHLSB	Argininosuccinate lyase OS=Chlorocebus sabaeus OX=60711 GN=ASL PE=3 SV=1	51984.4	MS20-17_ISL_410545_Chlorocebus	2	6	1	2
1207	tr|A0A0D9RZN3|A0A0D9RZN3_CHLSB	Acetyl-CoA acyltransferase 2 OS=Chlorocebus sabaeus OX=60711 GN=ACAA2 PE=3 SV=1	42236.8	MS20-17_ISL_410545_Chlorocebus	2	2	2	2
1208	tr|A0A0D9S0W9|A0A0D9S0W9_CHLSB	Heterogeneous nuclear ribonucleoprotein U like 1 OS=Chlorocebus sabaeus OX=60711 GN=HNRNPUL1 PE=4 SV=1	96277.5	MS20-17_ISL_410545_Chlorocebus	1	4	1	3
1209	tr|A0A0D9QW83|A0A0D9QW83_CHLSB	AP-1 complex subunit gamma OS=Chlorocebus sabaeus OX=60711 GN=AP1G1 PE=3 SV=1	92176.5	MS20-17_ISL_410545_Chlorocebus	4	3	3	2
1210	tr|A0A0D9RBE8|A0A0D9RBE8_CHLSB	Anion exchange protein OS=Chlorocebus sabaeus OX=60711 GN=SLC4A7 PE=3 SV=1	107464	MS20-17_ISL_410545_Chlorocebus	2	2	2	1
1211	tr|A0A0D9RHH9|A0A0D9RHH9_CHLSB	Acyl-CoA synthetase short chain family member 2 OS=Chlorocebus sabaeus OX=60711 GN=ACSS2 PE=4 SV=1	79622.5	MS20-17_ISL_410545_Chlorocebus	4	4	4	3
1212	tr|A0A0D9RSS1|A0A0D9RSS1_CHLSB	Signal recognition particle 54 kDa protein OS=Chlorocebus sabaeus OX=60711 GN=SRP54 PE=3 SV=1	55953.4	MS20-17_ISL_410545_Chlorocebus	3	7	2	5
1213	tr|A0A0D9R790|A0A0D9R790_CHLSB	Mitochondrial ribosomal protein L11 OS=Chlorocebus sabaeus OX=60711 GN=MRPL11 PE=3 SV=1	20855.4	MS20-17_ISL_410545_Chlorocebus	4	5	2	2
1215	tr|A0A0D9R0V0|A0A0D9R0V0_CHLSB	Tankyrase 1 binding protein 1 OS=Chlorocebus sabaeus OX=60711 GN=TNKS1BP1 PE=4 SV=1	183104	MS20-17_ISL_410545_Chlorocebus	3	4	2	3
1216	tr|A0A0D9RTX6|A0A0D9RTX6_CHLSB	BRO1 domain and CAAX motif containing OS=Chlorocebus sabaeus OX=60711 GN=BROX PE=4 SV=1	46905.8	MS20-17_ISL_410545_Chlorocebus	2	5	2	2
1217	tr|A0A0D9RIT0|A0A0D9RIT0_CHLSB	Hydroxysteroid dehydrogenase like 2 OS=Chlorocebus sabaeus OX=60711 GN=HSDL2 PE=4 SV=1	41834.5	MS20-17_ISL_410545_Chlorocebus	6	4	1	1
1218	tr|A0A0D9S561|A0A0D9S561_CHLSB	Death associated protein 3 OS=Chlorocebus sabaeus OX=60711 GN=DAP3 PE=4 SV=1	38744.4	MS20-17_ISL_410545_Chlorocebus	2	6	1	3
1219	tr|A0A0D9S535|A0A0D9S535_CHLSB	Rab interacting lysosomal protein like 1 OS=Chlorocebus sabaeus OX=60711 GN=RILPL1 PE=4 SV=1	44696.1	MS20-17_ISL_410545_Chlorocebus	5	5	2	2
1220	tr|A0A0D9RMG1|A0A0D9RMG1_CHLSB	GTPase activating protein and VPS9 domains 1 OS=Chlorocebus sabaeus OX=60711 GN=GAPVD1 PE=4 SV=1	164305	MS20-17_ISL_410545_Chlorocebus	1	5	1	4
1221	tr|A0A0D9RPD5|A0A0D9RPD5_CHLSB	Alkylglycerone-phosphate synthase OS=Chlorocebus sabaeus OX=60711 GN=AGPS PE=3 SV=1	72371.5	MS20-17_ISL_410545_Chlorocebus	5	6	4	5
1222	tr|A0A0D9S4V3|A0A0D9S4V3_CHLSB	Solute carrier family 16 member 3 OS=Chlorocebus sabaeus OX=60711 GN=SLC16A3 PE=4 SV=1	50109.2	MS20-17_ISL_410545_Chlorocebus	2	4	2	2
1223	tr|A0A0D9RSY6|A0A0D9RSY6_CHLSB	Transmembrane p24 trafficking protein 4 OS=Chlorocebus sabaeus OX=60711 GN=TMED4 PE=3 SV=1	26252.6	MS20-17_ISL_410545_Chlorocebus	8	3	4	3
1224	tr|A0A0D9RF13|A0A0D9RF13_CHLSB	N-acetylneuraminate synthase OS=Chlorocebus sabaeus OX=60711 GN=NANS PE=4 SV=1	40738.6	MS20-17_ISL_410545_Chlorocebus	4	2	3	1
1225	tr|A0A0D9R4H5|A0A0D9R4H5_CHLSB	Uncharacterized protein OS=Chlorocebus sabaeus OX=60711 PE=4 SV=1	107045	MS20-17_ISL_410545_Chlorocebus	3	2	2	1
1226	tr|A0A0D9RJ49|A0A0D9RJ49_CHLSB	Cytochrome b-c1 complex subunit 7 OS=Chlorocebus sabaeus OX=60711 PE=3 SV=1	13522	MS20-17_ISL_410545_Chlorocebus	3	3	1	2
1227	tr|A0A0D9R2I6|A0A0D9R2I6_CHLSB	Asparaginase and isoaspartyl peptidase 1 OS=Chlorocebus sabaeus OX=60711 GN=ASRGL1 PE=4 SV=1	32349.4	MS20-17_ISL_410545_Chlorocebus	4	6	3	3
1228	tr|A0A0D9S9Q6|A0A0D9S9Q6_CHLSB	Pyruvate dehydrogenase E1 component subunit alpha OS=Chlorocebus sabaeus OX=60711 GN=PDHA2 PE=4 SV=1	43666.7	MS20-17_ISL_410545_Chlorocebus	1	4	1	2
1229	tr|A0A0D9R704|A0A0D9R704_CHLSB	Acylglycerol kinase OS=Chlorocebus sabaeus OX=60711 GN=AGK PE=4 SV=1	47277.3	MS20-17_ISL_410545_Chlorocebus	3	2	2	1
1230	tr|A0A0D9RAD8|A0A0D9RAD8_CHLSB	Peptidyl-prolyl cis-trans isomerase OS=Chlorocebus sabaeus OX=60711 GN=PPIF PE=3 SV=1	22277.3	MS20-17_ISL_410545_Chlorocebus	7	4	2	1
1231	tr|A0A0D9SE17|A0A0D9SE17_CHLSB	Uncharacterized protein OS=Chlorocebus sabaeus OX=60711 PE=4 SV=1	14501.6	MS20-17_ISL_410545_Chlorocebus	2	3	1	1
1232	tr|A0A0D9RGC0|A0A0D9RGC0_CHLSB	Nucleoside diphosphate kinase OS=Chlorocebus sabaeus OX=60711 GN=NME3 PE=3 SV=1	19231	MS20-17_ISL_410545_Chlorocebus	3	3	2	2
1233	tr|A0A0D9R1W1|A0A0D9R1W1_CHLSB	Notchless homolog 1 OS=Chlorocebus sabaeus OX=60711 GN=NLE1 PE=4 SV=1	54128.5	MS20-17_ISL_410545_Chlorocebus	1	5	1	4
1234	tr|A0A0D9QZ24|A0A0D9QZ24_CHLSB	SAP domain containing ribonucleoprotein OS=Chlorocebus sabaeus OX=60711 GN=SARNP PE=4 SV=1	24267.8	MS20-17_ISL_410545_Chlorocebus	3	2	1	1
1235	tr|A0A0D9R925|A0A0D9R925_CHLSB	Lectin, mannose binding 2 OS=Chlorocebus sabaeus OX=60711 GN=LMAN2 PE=4 SV=1	40519.2	MS20-17_ISL_410545_Chlorocebus	5	5	1	2
1236	tr|A0A0D9QX83|A0A0D9QX83_CHLSB	Nucleoporin 54 OS=Chlorocebus sabaeus OX=60711 GN=NUP54 PE=4 SV=1	55643.4	MS20-17_ISL_410545_Chlorocebus	4	6	3	5
1237	tr|A0A0D9RBZ2|A0A0D9RBZ2_CHLSB	Ubiquitin conjugating enzyme E2 H OS=Chlorocebus sabaeus OX=60711 GN=UBE2H PE=3 SV=1	20699.1	MS20-17_ISL_410545_Chlorocebus	4	4	2	2
1238	tr|A0A0D9RI26|A0A0D9RI26_CHLSB	Microtubule associated protein 1 light chain 3 alpha OS=Chlorocebus sabaeus OX=60711 GN=MAP1LC3A PE=3 SV=1	14320.4	MS20-17_ISL_410545_Chlorocebus	6	3	1	1
1239	tr|A0A0D9RBC2|A0A0D9RBC2_CHLSB	Nipsnap homolog 1 OS=Chlorocebus sabaeus OX=60711 GN=NIPSNAP1 PE=4 SV=1	33395.9	MS20-17_ISL_410545_Chlorocebus	3	3	1	1
1240	tr|A0A0D9RN72|A0A0D9RN72_CHLSB	Adenylate kinase isoenzyme 1 OS=Chlorocebus sabaeus OX=60711 GN=AK1 PE=3 SV=1	23609.2	MS20-17_ISL_410545_Chlorocebus	5	4	1	3
1241	tr|A0A0D9QVW6|A0A0D9QVW6_CHLSB	Cytochrome b5 type B OS=Chlorocebus sabaeus OX=60711 GN=CYB5B PE=3 SV=1	16864.2	MS20-17_ISL_410545_Chlorocebus	3	7	1	2
1242	tr|A0A0D9RNN4|A0A0D9RNN4_CHLSB	Golgin A2 OS=Chlorocebus sabaeus OX=60711 GN=GOLGA2 PE=4 SV=1	117366	MS20-17_ISL_410545_Chlorocebus	2	5	2	3
1243	tr|A0A0D9R8L3|A0A0D9R8L3_CHLSB	NADH dehydrogenase	51281.9	MS20-17_ISL_410545_Chlorocebus	7	4	3	2
1244	tr|A0A0D9RB49|A0A0D9RB49_CHLSB	CutA divalent cation tolerance homolog OS=Chlorocebus sabaeus OX=60711 GN=CUTA PE=4 SV=1	19277.2	MS20-17_ISL_410545_Chlorocebus	2	3	2	2
1245	tr|A0A0D9S0B5|A0A0D9S0B5_CHLSB	Beta-glucuronidase OS=Chlorocebus sabaeus OX=60711 PE=3 SV=1	75243.1	MS20-17_ISL_410545_Chlorocebus	4	4	3	3
1246	tr|A0A0D9S9B4|A0A0D9S9B4_CHLSB	Peptidyl-tRNA hydrolase 2 OS=Chlorocebus sabaeus OX=60711 GN=PTRH2 PE=4 SV=1	19448.2	MS20-17_ISL_410545_Chlorocebus	4	5	2	2
1247	tr|A0A0D9RD66|A0A0D9RD66_CHLSB	Copine 1 OS=Chlorocebus sabaeus OX=60711 GN=CPNE1 PE=4 SV=1	59547.6	MS20-17_ISL_410545_Chlorocebus	2	5	1	2
1248	tr|A0A0D9RFP7|A0A0D9RFP7_CHLSB	NADH:ubiquinone oxidoreductase subunit B10 OS=Chlorocebus sabaeus OX=60711 GN=NDUFB10 PE=4 SV=1	21597.7	MS20-17_ISL_410545_Chlorocebus	6	5	1	1
1249	tr|A0A0D9R2D4|A0A0D9R2D4_CHLSB	Sad1 and UNC84 domain containing 2 OS=Chlorocebus sabaeus OX=60711 GN=SUN2 PE=4 SV=1	80642.8	MS20-17_ISL_410545_Chlorocebus	3	4	2	3
1250	tr|Q64H33|Q64H33_CHLSB	Glutamate dehydrogenase (Fragment) OS=Chlorocebus sabaeus OX=60711 GN=GLUD1 PE=2 SV=1	56288.5	MS20-17_ISL_410545_Chlorocebus	8	4	4	2
1251	tr|A0A0D9RYP1|A0A0D9RYP1_CHLSB	Importin subunit alpha OS=Chlorocebus sabaeus OX=60711 GN=KPNA3 PE=3 SV=1	56265.1	MS20-17_ISL_410545_Chlorocebus	3	4	2	2
1252	tr|A0A0D9S0Q8|A0A0D9S0Q8_CHLSB	Small nuclear ribonucleoprotein polypeptide F OS=Chlorocebus sabaeus OX=60711 GN=SNRPF PE=4 SV=1	13955.8	MS20-17_ISL_410545_Chlorocebus	4	5	2	2
1253	tr|A0A0D9RYF8|A0A0D9RYF8_CHLSB	Thymidylate synthetase OS=Chlorocebus sabaeus OX=60711 GN=TYMS PE=3 SV=1	35895.2	MS20-17_ISL_410545_Chlorocebus	4	11	2	5
1254	tr|A0A0D9RM84|A0A0D9RM84_CHLSB	Adaptor related protein complex 2 subunit mu 1 OS=Chlorocebus sabaeus OX=60711 GN=AP2M1 PE=3 SV=1	28714.1	MS20-17_ISL_410545_Chlorocebus	4	4	2	1
1255	tr|A0A0D9RYX7|A0A0D9RYX7_CHLSB	BUD31 homolog OS=Chlorocebus sabaeus OX=60711 GN=BUD31 PE=4 SV=1	17558.8	MS20-17_ISL_410545_Chlorocebus	3	5	2	2
1256	tr|A0A0D9RB67|A0A0D9RB67_CHLSB	Ubiquinol-cytochrome c reductase, complex III subunit X OS=Chlorocebus sabaeus OX=60711 GN=UQCR10 PE=4 SV=1	7303.86	MS20-17_ISL_410545_Chlorocebus	4	3	2	2
1257	tr|A0A0D9R4W4|A0A0D9R4W4_CHLSB	Eukaryotic translation initiation factor 3 subunit G OS=Chlorocebus sabaeus OX=60711 GN=EIF3G PE=3 SV=1	35874	MS20-17_ISL_410545_Chlorocebus	0	6	0	2
1258	tr|A0A0D9S8E6|A0A0D9S8E6_CHLSB	Multifunctional fusion protein OS=Chlorocebus sabaeus OX=60711 GN=ALDH4A1 PE=3 SV=1	47203.8	MS20-17_ISL_410545_Chlorocebus	5	2	4	2
1259	tr|A0A0D9RXA0|A0A0D9RXA0_CHLSB	Mitochondrial ribosomal protein L46 OS=Chlorocebus sabaeus OX=60711 GN=MRPL46 PE=4 SV=1	35905.7	MS20-17_ISL_410545_Chlorocebus	2	4	2	2
1260	tr|A0A0D9RYX4|A0A0D9RYX4_CHLSB	PP28 domain-containing protein OS=Chlorocebus sabaeus OX=60711 PE=4 SV=1	20617.6	MS20-17_ISL_410545_Chlorocebus	0	1	0	1
1261	tr|A0A0D9RQ23|A0A0D9RQ23_CHLSB	GDP-mannose pyrophosphorylase B OS=Chlorocebus sabaeus OX=60711 GN=GMPPB PE=4 SV=1	43392.3	MS20-17_ISL_410545_Chlorocebus	4	4	3	4
1262	tr|A0A0D9RDU4|A0A0D9RDU4_CHLSB	DnaJ heat shock protein family (Hsp40) member C13 OS=Chlorocebus sabaeus OX=60711 GN=DNAJC13 PE=4 SV=1	257049	MS20-17_ISL_410545_Chlorocebus	3	4	3	3
1263	tr|A0A0D9R6H2|A0A0D9R6H2_CHLSB	Pyridoxal kinase OS=Chlorocebus sabaeus OX=60711 GN=PDXK PE=4 SV=1	35137.9	MS20-17_ISL_410545_Chlorocebus	4	2	3	2
1264	tr|A0A0D9RCY8|A0A0D9RCY8_CHLSB	Methionine adenosyltransferase 2 subunit beta OS=Chlorocebus sabaeus OX=60711 GN=MAT2B PE=3 SV=1	37870.3	MS20-17_ISL_410545_Chlorocebus	1	5	1	1
1265	tr|A0A0D9S7S1|A0A0D9S7S1_CHLSB	Mitochondrial ribosomal protein S15 OS=Chlorocebus sabaeus OX=60711 GN=MRPS15 PE=3 SV=1	29358.8	MS20-17_ISL_410545_Chlorocebus	4	5	1	2
1266	tr|A0A0D9R2U3|A0A0D9R2U3_CHLSB	Uncharacterized protein OS=Chlorocebus sabaeus OX=60711 PE=4 SV=1	73132.5	MS20-17_ISL_410545_Chlorocebus	7	4	4	3
1267	tr|A0A0D9RJ12|A0A0D9RJ12_CHLSB	Solute carrier family 35 member B2 OS=Chlorocebus sabaeus OX=60711 GN=SLC35B2 PE=4 SV=1	47750.7	MS20-17_ISL_410545_Chlorocebus	3	4	2	2
1269	tr|A0A0D9R3U6|A0A0D9R3U6_CHLSB	1-phosphatidylinositol 4,5-bisphosphate phosphodiesterase OS=Chlorocebus sabaeus OX=60711 GN=PLCB3 PE=4 SV=1	139763	MS20-17_ISL_410545_Chlorocebus	4	6	1	3
1270	tr|A0A0D9R5W1|A0A0D9R5W1_CHLSB	Mitochondrial ribosomal protein L44 OS=Chlorocebus sabaeus OX=60711 GN=MRPL44 PE=4 SV=1	32178	MS20-17_ISL_410545_Chlorocebus	5	5	3	2
1271	tr|A0A0D9RHF7|A0A0D9RHF7_CHLSB	AP-3 complex subunit delta OS=Chlorocebus sabaeus OX=60711 GN=AP3D1 PE=3 SV=1	138181	MS20-17_ISL_410545_Chlorocebus	4	2	4	2
1272	tr|A0A0D9RQC5|A0A0D9RQC5_CHLSB	V-type proton ATPase subunit H OS=Chlorocebus sabaeus OX=60711 GN=ATP6V1H PE=3 SV=1	56439.3	MS20-17_ISL_410545_Chlorocebus	2	5	2	2
1273	tr|A0A0D9RDX9|A0A0D9RDX9_CHLSB	Polypeptide N-acetylgalactosaminyltransferase OS=Chlorocebus sabaeus OX=60711 GN=GALNT2 PE=3 SV=1	61584.7	MS20-17_ISL_410545_Chlorocebus	7	5	4	3
1274	tr|A0A0D9QYR0|A0A0D9QYR0_CHLSB	Canopy FGF signaling regulator 2 OS=Chlorocebus sabaeus OX=60711 GN=CNPY2 PE=4 SV=1	21008.3	MS20-17_ISL_410545_Chlorocebus	2	6	2	4
1275	tr|A0A0D9RWN9|A0A0D9RWN9_CHLSB	Septin 10 OS=Chlorocebus sabaeus OX=60711 GN=SEPTIN10 PE=3 SV=1	53074.7	MS20-17_ISL_410545_Chlorocebus	5	4	4	1
1276	tr|A0A0D9RR63|A0A0D9RR63_CHLSB	DEAD-box helicase 27 OS=Chlorocebus sabaeus OX=60711 GN=DDX27 PE=3 SV=1	86776.6	MS20-17_ISL_410545_Chlorocebus	1	1	1	1
1277	tr|A0A0D9R3A5|A0A0D9R3A5_CHLSB	Host cell factor C1 OS=Chlorocebus sabaeus OX=60711 GN=HCFC1 PE=4 SV=1	210574	MS20-17_ISL_410545_Chlorocebus	3	5	3	3
1278	tr|A0A0D9RFL8|A0A0D9RFL8_CHLSB	Transducin beta like 3 OS=Chlorocebus sabaeus OX=60711 GN=TBL3 PE=4 SV=1	90456.3	MS20-17_ISL_410545_Chlorocebus	2	2	2	2
1279	tr|A0A0D9RTF2|A0A0D9RTF2_CHLSB	Peptidase, mitochondrial processing alpha subunit OS=Chlorocebus sabaeus OX=60711 GN=PMPCA PE=3 SV=1	58779.7	MS20-17_ISL_410545_Chlorocebus	3	3	2	2
1280	tr|A0A0D9RE31|A0A0D9RE31_CHLSB	COP9 signalosome subunit 2 OS=Chlorocebus sabaeus OX=60711 GN=COPS2 PE=4 SV=1	51849.2	MS20-17_ISL_410545_Chlorocebus	4	4	2	3
1281	tr|A0A0D9RMV7|A0A0D9RMV7_CHLSB	Zinc-hook domain-containing protein OS=Chlorocebus sabaeus OX=60711 PE=4 SV=1	154806	MS20-17_ISL_410545_Chlorocebus	5	3	4	2
1282	tr|A0A0D9S7K0|A0A0D9S7K0_CHLSB	Solute carrier family 2 member 1 OS=Chlorocebus sabaeus OX=60711 GN=SLC2A1 PE=3 SV=1	46168.3	MS20-17_ISL_410545_Chlorocebus	1	3	1	3
1283	tr|A0A0D9RGH2|A0A0D9RGH2_CHLSB	COMM domain containing 2 OS=Chlorocebus sabaeus OX=60711 GN=COMMD2 PE=4 SV=1	22846.1	MS20-17_ISL_410545_Chlorocebus	5	4	2	1
1284	tr|A0A0D9S3Y2|A0A0D9S3Y2_CHLSB	Tyrosine-protein phosphatase non-receptor type OS=Chlorocebus sabaeus OX=60711 GN=PTPN11 PE=3 SV=1	68955.5	MS20-17_ISL_410545_Chlorocebus	3	4	1	2
1285	tr|A0A0D9RKX5|A0A0D9RKX5_CHLSB	Uncharacterized protein OS=Chlorocebus sabaeus OX=60711 PE=3 SV=1	33808.8	MS20-17_ISL_410545_Chlorocebus	3	2	1	1
1285	tr|A0A0D9SAE8|A0A0D9SAE8_CHLSB	Uncharacterized protein OS=Chlorocebus sabaeus OX=60711 PE=3 SV=1	33604.8	MS20-17_ISL_410545_Chlorocebus	0	1	0	1
1286	tr|A0A0D9RTI8|A0A0D9RTI8_CHLSB	RAB3 GTPase activating non-catalytic protein subunit 2 OS=Chlorocebus sabaeus OX=60711 GN=RAB3GAP2 PE=4 SV=1	157395	MS20-17_ISL_410545_Chlorocebus	1	4	1	3
1287	tr|A0A0D9S3U1|A0A0D9S3U1_CHLSB	N(alpha)-acetyltransferase 25, NatB auxiliary subunit OS=Chlorocebus sabaeus OX=60711 GN=NAA25 PE=4 SV=1	113182	MS20-17_ISL_410545_Chlorocebus	2	3	2	2
1288	tr|A0A0D9RLM4|A0A0D9RLM4_CHLSB	S1 RNA binding domain 1 OS=Chlorocebus sabaeus OX=60711 GN=SRBD1 PE=4 SV=1	112820	MS20-17_ISL_410545_Chlorocebus	2	2	2	2
1289	tr|A0A0D9RA59|A0A0D9RA59_CHLSB	Thyroid hormone receptor interactor 10 OS=Chlorocebus sabaeus OX=60711 GN=TRIP10 PE=4 SV=1	62784.1	MS20-17_ISL_410545_Chlorocebus	4	2	2	2
1290	tr|A0A0D9QZM1|A0A0D9QZM1_CHLSB	SAMM50 sorting and assembly machinery component OS=Chlorocebus sabaeus OX=60711 GN=SAMM50 PE=4 SV=1	51068.8	MS20-17_ISL_410545_Chlorocebus	6	4	4	3
1291	tr|A0A0D9RYC1|A0A0D9RYC1_CHLSB	Mitotic arrest deficient 1 like 1 OS=Chlorocebus sabaeus OX=60711 GN=MAD1L1 PE=4 SV=1	83514.9	MS20-17_ISL_410545_Chlorocebus	5	3	4	2
1292	tr|A0A0D9S0Y5|A0A0D9S0Y5_CHLSB	Cysteine and histidine rich domain containing 1 OS=Chlorocebus sabaeus OX=60711 GN=CHORDC1 PE=4 SV=1	38304.9	MS20-17_ISL_410545_Chlorocebus	2	4	2	2
1293	tr|A0A0D9S125|A0A0D9S125_CHLSB	LSM12 homolog OS=Chlorocebus sabaeus OX=60711 GN=LSM12 PE=4 SV=1	22002.2	MS20-17_ISL_410545_Chlorocebus	3	3	1	1
1294	tr|A0A0D9R605|A0A0D9R605_CHLSB	KIF1 binding protein OS=Chlorocebus sabaeus OX=60711 GN=KIF1BP PE=4 SV=1	72540.6	MS20-17_ISL_410545_Chlorocebus	5	2	3	1
1295	tr|A0A0D9R9T7|A0A0D9R9T7_CHLSB	Tumor protein p53 binding protein 1 OS=Chlorocebus sabaeus OX=60711 GN=TP53BP1 PE=4 SV=1	216304	MS20-17_ISL_410545_Chlorocebus	3	3	2	2
1296	tr|A0A0D9RGL8|A0A0D9RGL8_CHLSB	Sorting nexin OS=Chlorocebus sabaeus OX=60711 GN=SNX5 PE=3 SV=1	47016.3	MS20-17_ISL_410545_Chlorocebus	3	6	2	5
1297	tr|A0A0D9S1T8|A0A0D9S1T8_CHLSB	Caveolae associated protein 1 OS=Chlorocebus sabaeus OX=60711 GN=CAVIN1 PE=4 SV=1	51782.8	MS20-17_ISL_410545_Chlorocebus	4	6	2	1
1298	tr|A0A0D9RP74|A0A0D9RP74_CHLSB	BH3-interacting domain death agonist OS=Chlorocebus sabaeus OX=60711 GN=BID PE=4 SV=1	26218.2	MS20-17_ISL_410545_Chlorocebus	1	5	1	2
1299	tr|A0A0D9RPU4|A0A0D9RPU4_CHLSB	Lunapark, ER junction formation factor OS=Chlorocebus sabaeus OX=60711 GN=LNPK PE=4 SV=1	48002.2	MS20-17_ISL_410545_Chlorocebus	5	5	2	1
1300	tr|A0A0D9SB90|A0A0D9SB90_CHLSB	Ribosome assembly factor mrt4 OS=Chlorocebus sabaeus OX=60711 PE=3 SV=1	27601.8	MS20-17_ISL_410545_Chlorocebus	2	4	2	2
1301	tr|A0A0D9S2X7|A0A0D9S2X7_CHLSB	Acetyltransferase component of pyruvate dehydrogenase complex OS=Chlorocebus sabaeus OX=60711 PE=3 SV=1	69621.4	MS20-17_ISL_410545_Chlorocebus	1	3	1	3
1302	tr|A0A0D9RI63|A0A0D9RI63_CHLSB	Vacuolar protein sorting 13 homolog C OS=Chlorocebus sabaeus OX=60711 GN=VPS13C PE=4 SV=1	424363	MS20-17_ISL_410545_Chlorocebus	3	2	3	2
1303	tr|A0A0D9R6J8|A0A0D9R6J8_CHLSB	Uncharacterized protein OS=Chlorocebus sabaeus OX=60711 PE=4 SV=1	136913	MS20-17_ISL_410545_Chlorocebus	3	4	2	3
1304	tr|A0A0D9RRF2|A0A0D9RRF2_CHLSB	Thioredoxin related transmembrane protein 1 OS=Chlorocebus sabaeus OX=60711 GN=TMX1 PE=4 SV=1	32179	MS20-17_ISL_410545_Chlorocebus	2	3	1	1
1305	tr|A0A0D9RXI5|A0A0D9RXI5_CHLSB	Midasin OS=Chlorocebus sabaeus OX=60711 PE=3 SV=1	571539	MS20-17_ISL_410545_Chlorocebus	2	4	2	4
1306	tr|A0A0D9R6K8|A0A0D9R6K8_CHLSB	Sorting nexin 4 OS=Chlorocebus sabaeus OX=60711 GN=SNX4 PE=4 SV=1	52233.2	MS20-17_ISL_410545_Chlorocebus	5	3	3	3
1307	tr|A0A0D9RVX2|A0A0D9RVX2_CHLSB	Integrin subunit alpha 1 OS=Chlorocebus sabaeus OX=60711 GN=ITGA1 PE=3 SV=1	132344	MS20-17_ISL_410545_Chlorocebus	4	4	3	3
1308	tr|A0A0D9QXB7|A0A0D9QXB7_CHLSB	Peptidase D OS=Chlorocebus sabaeus OX=60711 GN=PEPD PE=3 SV=1	57289.8	MS20-17_ISL_410545_Chlorocebus	3	4	1	3
1309	tr|A0A0D9QWM4|A0A0D9QWM4_CHLSB	N-acetylglucosamine-6-sulfatase OS=Chlorocebus sabaeus OX=60711 GN=GNS PE=3 SV=1	62933.3	MS20-17_ISL_410545_Chlorocebus	2	6	2	3
1310	tr|A0A0D9RPJ3|A0A0D9RPJ3_CHLSB	Acyl-CoA thioesterase 9 OS=Chlorocebus sabaeus OX=60711 GN=ACOT9 PE=4 SV=1	52376.6	MS20-17_ISL_410545_Chlorocebus	1	3	1	2
1311	tr|A0A0D9S3J0|A0A0D9S3J0_CHLSB	Tim44 domain-containing protein OS=Chlorocebus sabaeus OX=60711 PE=4 SV=1	33807.4	MS20-17_ISL_410545_Chlorocebus	4	3	3	2
1311	tr|A0A0D9R843|A0A0D9R843_CHLSB	Tim44 domain-containing protein OS=Chlorocebus sabaeus OX=60711 PE=4 SV=1	35832.2	MS20-17_ISL_410545_Chlorocebus	2	2	1	1
1312	tr|A0A0D9RB03|A0A0D9RB03_CHLSB	Dynein light intermediate chain OS=Chlorocebus sabaeus OX=60711 GN=DYNC1LI1 PE=3 SV=1	57343.1	MS20-17_ISL_410545_Chlorocebus	1	5	1	1
1313	tr|A0A0D9S3D8|A0A0D9S3D8_CHLSB	NADH:ubiquinone oxidoreductase core subunit S2 OS=Chlorocebus sabaeus OX=60711 GN=NDUFS2 PE=3 SV=1	52885.7	MS20-17_ISL_410545_Chlorocebus	4	3	3	3
1314	tr|A0A0D9RY65|A0A0D9RY65_CHLSB	DnaJ heat shock protein family (Hsp40) member C3 OS=Chlorocebus sabaeus OX=60711 GN=DNAJC3 PE=4 SV=1	58039.4	MS20-17_ISL_410545_Chlorocebus	3	3	1	1
1315	tr|A0A0D9RA06|A0A0D9RA06_CHLSB	Mitochondrial ribosomal protein S25 OS=Chlorocebus sabaeus OX=60711 GN=MRPS25 PE=4 SV=1	20359.5	MS20-17_ISL_410545_Chlorocebus	3	2	1	1
1316	tr|A0A0D9QXE9|A0A0D9QXE9_CHLSB	SEC23 interacting protein OS=Chlorocebus sabaeus OX=60711 GN=SEC23IP PE=4 SV=1	108104	MS20-17_ISL_410545_Chlorocebus	2	3	2	3
1317	tr|A0A0D9S2T4|A0A0D9S2T4_CHLSB	Crystallin alpha B OS=Chlorocebus sabaeus OX=60711 GN=CRYAB PE=3 SV=1	20132.4	MS20-17_ISL_410545_Chlorocebus	4	4	3	2
1318	tr|A0A0D9R3B9|A0A0D9R3B9_CHLSB	N(alpha)-acetyltransferase 10, NatA catalytic subunit OS=Chlorocebus sabaeus OX=60711 GN=NAA10 PE=4 SV=1	26612.9	MS20-17_ISL_410545_Chlorocebus	3	3	2	3
1319	tr|A0A0D9RSX4|A0A0D9RSX4_CHLSB	Mitochondrial ribosomal protein S27 OS=Chlorocebus sabaeus OX=60711 GN=MRPS27 PE=4 SV=1	48487.7	MS20-17_ISL_410545_Chlorocebus	3	4	2	2
1320	tr|A0A0D9REI2|A0A0D9REI2_CHLSB	La ribonucleoprotein domain family member 1 OS=Chlorocebus sabaeus OX=60711 GN=LARP1 PE=4 SV=1	99465.7	MS20-17_ISL_410545_Chlorocebus	3	3	3	3
1321	tr|A0A0D9RPS3|A0A0D9RPS3_CHLSB	Cytochrome c oxidase subunit 7A2 OS=Chlorocebus sabaeus OX=60711 GN=COX7A2 PE=4 SV=1	12901	MS20-17_ISL_410545_Chlorocebus	1	1	1	1
1322	tr|A0A0D9S8R4|A0A0D9S8R4_CHLSB	Vesicle associated membrane protein 3 OS=Chlorocebus sabaeus OX=60711 GN=VAMP3 PE=4 SV=1	11329	MS20-17_ISL_410545_Chlorocebus	2	4	2	2
1323	tr|A0A0D9RII3|A0A0D9RII3_CHLSB	Torsin 1A interacting protein 2 OS=Chlorocebus sabaeus OX=60711 GN=TOR1AIP2 PE=4 SV=1	51571.2	MS20-17_ISL_410545_Chlorocebus	7	5	2	2
1324	tr|A0A0D9RNM0|A0A0D9RNM0_CHLSB	Isopentenyl-diphosphate delta isomerase 1 OS=Chlorocebus sabaeus OX=60711 GN=IDI1 PE=4 SV=1	32600.6	MS20-17_ISL_410545_Chlorocebus	7	4	3	1
1325	tr|A0A0D9RMF4|A0A0D9RMF4_CHLSB	S-phase kinase associated protein 1 OS=Chlorocebus sabaeus OX=60711 GN=SKP1 PE=3 SV=1	18831.3	MS20-17_ISL_410545_Chlorocebus	3	6	2	4
1326	tr|A0A0D9RTG3|A0A0D9RTG3_CHLSB	Serine/threonine-protein phosphatase OS=Chlorocebus sabaeus OX=60711 GN=PPP2CB PE=3 SV=1	36122.5	MS20-17_ISL_410545_Chlorocebus	8	4	6	4
1326	tr|A0A0D9R1H7|A0A0D9R1H7_CHLSB	Serine/threonine-protein phosphatase OS=Chlorocebus sabaeus OX=60711 GN=PPP4C PE=3 SV=1	35627.7	MS20-17_ISL_410545_Chlorocebus	2	2	1	1
1327	tr|A0A0D9R7J7|A0A0D9R7J7_CHLSB	Epidermal growth factor receptor pathway substrate 8 OS=Chlorocebus sabaeus OX=60711 GN=EPS8 PE=4 SV=1	92140.6	MS20-17_ISL_410545_Chlorocebus	2	2	1	1
1328	tr|A0A0D9RQ40|A0A0D9RQ40_CHLSB	Ring finger protein 123 OS=Chlorocebus sabaeus OX=60711 GN=RNF123 PE=4 SV=1	150205	MS20-17_ISL_410545_Chlorocebus	3	3	1	2
1329	tr|A0A0D9QZC8|A0A0D9QZC8_CHLSB	ADP ribosylation factor like GTPase 3 OS=Chlorocebus sabaeus OX=60711 GN=ARL3 PE=3 SV=1	20523.8	MS20-17_ISL_410545_Chlorocebus	4	5	2	4
1330	tr|A0A0D9R142|A0A0D9R142_CHLSB	dCTP pyrophosphatase 1 OS=Chlorocebus sabaeus OX=60711 GN=DCTPP1 PE=4 SV=1	18867.5	MS20-17_ISL_410545_Chlorocebus	4	6	2	4
1331	tr|A0A0D9S020|A0A0D9S020_CHLSB	Eukaryotic translation initiation factor 4H OS=Chlorocebus sabaeus OX=60711 GN=EIF4H PE=4 SV=1	25255.6	MS20-17_ISL_410545_Chlorocebus	4	1	2	1
1332	tr|A0A0D9S7L0|A0A0D9S7L0_CHLSB	Phosphopantothenoylcysteine synthetase OS=Chlorocebus sabaeus OX=60711 GN=PPCS PE=4 SV=1	34041.8	MS20-17_ISL_410545_Chlorocebus	3	4	2	2
1333	tr|A0A0D9RFW2|A0A0D9RFW2_CHLSB	Laminin subunit beta 1 OS=Chlorocebus sabaeus OX=60711 GN=LAMB1 PE=4 SV=1	204801	MS20-17_ISL_410545_Chlorocebus	5	6	4	3
1334	tr|A0A0D9QWP1|A0A0D9QWP1_CHLSB	Marker of proliferation Ki-67 OS=Chlorocebus sabaeus OX=60711 GN=MKI67 PE=4 SV=1	361059	MS20-17_ISL_410545_Chlorocebus	3	6	2	3
1335	tr|A0A0D9RMN2|A0A0D9RMN2_CHLSB	DUF1716 domain-containing protein OS=Chlorocebus sabaeus OX=60711 PE=4 SV=1	65600.3	MS20-17_ISL_410545_Chlorocebus	2	6	2	4
1336	tr|A0A0D9RR27|A0A0D9RR27_CHLSB	Acylaminoacyl-peptide hydrolase OS=Chlorocebus sabaeus OX=60711 GN=APEH PE=4 SV=1	84751.4	MS20-17_ISL_410545_Chlorocebus	4	4	3	2
1337	tr|A0A0D9RWK3|A0A0D9RWK3_CHLSB	Synemin OS=Chlorocebus sabaeus OX=60711 GN=SYNM PE=3 SV=1	140612	MS20-17_ISL_410545_Chlorocebus	2	1	2	1
1338	tr|A0A0D9R5G1|A0A0D9R5G1_CHLSB	Mitochondrial ribosomal protein S35 OS=Chlorocebus sabaeus OX=60711 GN=MRPS35 PE=4 SV=1	30765.8	MS20-17_ISL_410545_Chlorocebus	2	1	1	1
1339	tr|A0A0D9QZS8|A0A0D9QZS8_CHLSB	Mitochondrial ribosomal protein L43 OS=Chlorocebus sabaeus OX=60711 GN=MRPL43 PE=4 SV=1	18020.2	MS20-17_ISL_410545_Chlorocebus	5	4	2	2
1340	tr|A0A0D9R0L3|A0A0D9R0L3_CHLSB	Nucleoporin 160 OS=Chlorocebus sabaeus OX=60711 GN=NUP160 PE=4 SV=1	162721	MS20-17_ISL_410545_Chlorocebus	4	2	4	2
1341	tr|A0A0D9R3G2|A0A0D9R3G2_CHLSB	Reticulon OS=Chlorocebus sabaeus OX=60711 PE=4 SV=1	25663.6	MS20-17_ISL_410545_Chlorocebus	3	2	2	2
1342	tr|A0A0D9S291|A0A0D9S291_CHLSB	Serine/threonine-protein phosphatase OS=Chlorocebus sabaeus OX=60711 GN=PPP5C PE=3 SV=1	57452.5	MS20-17_ISL_410545_Chlorocebus	3	6	3	4
1343	tr|A0A0D9S4R6|A0A0D9S4R6_CHLSB	KOW domain-containing protein OS=Chlorocebus sabaeus OX=60711 PE=3 SV=1	25171	MS20-17_ISL_410545_Chlorocebus	6	4	3	2
1344	tr|A0A0D9QVM9|A0A0D9QVM9_CHLSB	Mitochondrial ribosomal protein L48 OS=Chlorocebus sabaeus OX=60711 GN=MRPL48 PE=4 SV=1	24303.9	MS20-17_ISL_410545_Chlorocebus	3	3	1	2
1345	tr|A0A0D9RZ17|A0A0D9RZ17_CHLSB	COP9 signalosome subunit 6 OS=Chlorocebus sabaeus OX=60711 GN=COPS6 PE=4 SV=1	36707.5	MS20-17_ISL_410545_Chlorocebus	2	3	2	1
1346	tr|A0A0D9S024|A0A0D9S024_CHLSB	Replication factor C subunit 2 OS=Chlorocebus sabaeus OX=60711 GN=RFC2 PE=4 SV=1	39449.3	MS20-17_ISL_410545_Chlorocebus	3	3	3	2
1347	tr|A0A0D9S0R9|A0A0D9S0R9_CHLSB	Folate hydrolase 1 OS=Chlorocebus sabaeus OX=60711 GN=FOLH1 PE=4 SV=1	80654.4	MS20-17_ISL_410545_Chlorocebus	4	3	1	1
1348	tr|A0A0D9QW67|A0A0D9QW67_CHLSB	Tubulin folding cofactor B OS=Chlorocebus sabaeus OX=60711 GN=TBCB PE=4 SV=1	27602.6	MS20-17_ISL_410545_Chlorocebus	2	3	2	2
1349	tr|A0A0D9RDB1|A0A0D9RDB1_CHLSB	Myelin expression factor 2 OS=Chlorocebus sabaeus OX=60711 GN=MYEF2 PE=4 SV=1	64406.8	MS20-17_ISL_410545_Chlorocebus	0	3	0	2
1350	tr|A0A0D9RRG7|A0A0D9RRG7_CHLSB	Tyrosine-protein phosphatase non-receptor type OS=Chlorocebus sabaeus OX=60711 GN=PTPN1 PE=3 SV=1	50517	MS20-17_ISL_410545_Chlorocebus	2	3	1	1
1351	tr|A0A0D9RJR1|A0A0D9RJR1_CHLSB	SEC62 homolog, preprotein translocation factor OS=Chlorocebus sabaeus OX=60711 GN=SEC62 PE=4 SV=1	46199.3	MS20-17_ISL_410545_Chlorocebus	3	5	1	2
1352	tr|A0A0D9RRR7|A0A0D9RRR7_CHLSB	Nuclear export mediator factor OS=Chlorocebus sabaeus OX=60711 GN=NEMF PE=4 SV=1	123538	MS20-17_ISL_410545_Chlorocebus	3	3	2	2
1353	tr|A0A0D9R1R2|A0A0D9R1R2_CHLSB	Transmembrane protein 109 OS=Chlorocebus sabaeus OX=60711 GN=TMEM109 PE=4 SV=1	26174.5	MS20-17_ISL_410545_Chlorocebus	2	2	1	1
1354	tr|A0A0D9RAG2|A0A0D9RAG2_CHLSB	Fas associated factor family member 2 OS=Chlorocebus sabaeus OX=60711 GN=FAF2 PE=4 SV=1	52960.7	MS20-17_ISL_410545_Chlorocebus	3	4	1	2
1355	tr|A0A0D9R0L9|A0A0D9R0L9_CHLSB	4-hydroxy-2-oxoglutarate aldolase 1 OS=Chlorocebus sabaeus OX=60711 GN=HOGA1 PE=3 SV=1	35757.2	MS20-17_ISL_410545_Chlorocebus	2	5	2	4
1356	tr|A0A0D9R6D5|A0A0D9R6D5_CHLSB	Cytidine monophosphate N-acetylneuraminic acid synthetase OS=Chlorocebus sabaeus OX=60711 GN=CMAS PE=4 SV=1	49034	MS20-17_ISL_410545_Chlorocebus	1	0	1	0
1357	tr|A0A0D9RK02|A0A0D9RK02_CHLSB	Caseinolytic mitochondrial matrix peptidase chaperone subunit OS=Chlorocebus sabaeus OX=60711 GN=CLPX PE=4 SV=1	69890.1	MS20-17_ISL_410545_Chlorocebus	3	4	2	2
1358	tr|A0A0D9RNP3|A0A0D9RNP3_CHLSB	Nucleolar GTP-binding protein 1 OS=Chlorocebus sabaeus OX=60711 GN=GTPBP4 PE=3 SV=1	74371.9	MS20-17_ISL_410545_Chlorocebus	3	2	3	2
1359	tr|A0A0D9S421|A0A0D9S421_CHLSB	ATP-dependent RNA helicase DDX54 OS=Chlorocebus sabaeus OX=60711 GN=DDX54 PE=3 SV=1	103104	MS20-17_ISL_410545_Chlorocebus	2	4	2	3
1360	tr|A0A0D9QVY7|A0A0D9QVY7_CHLSB	Nucleolar protein 11 OS=Chlorocebus sabaeus OX=60711 GN=NOL11 PE=4 SV=1	82054.2	MS20-17_ISL_410545_Chlorocebus	2	3	1	2
1361	tr|A0A0D9QZD1|A0A0D9QZD1_CHLSB	Coatomer subunit zeta OS=Chlorocebus sabaeus OX=60711 GN=COPZ1 PE=3 SV=1	20611.7	MS20-17_ISL_410545_Chlorocebus	4	3	2	2
1363	tr|A0A0D9R0C3|A0A0D9R0C3_CHLSB	Deoxythymidylate kinase OS=Chlorocebus sabaeus OX=60711 GN=DTYMK PE=4 SV=1	22929.8	MS20-17_ISL_410545_Chlorocebus	6	4	3	3
1364	tr|A0A0D9SE59|A0A0D9SE59_CHLSB	Myeloid associated differentiation marker OS=Chlorocebus sabaeus OX=60711 GN=MYADM PE=4 SV=1	36027.6	MS20-17_ISL_410545_Chlorocebus	1	2	1	2
1365	tr|A0A0D9RIY3|A0A0D9RIY3_CHLSB	Carboxypeptidase Q OS=Chlorocebus sabaeus OX=60711 GN=CPQ PE=4 SV=1	52057.6	MS20-17_ISL_410545_Chlorocebus	2	3	2	2
1366	tr|A0A0D9RT33|A0A0D9RT33_CHLSB	Histone deacetylase 2 OS=Chlorocebus sabaeus OX=60711 GN=HDAC2 PE=3 SV=1	55869	MS20-17_ISL_410545_Chlorocebus	6	2	4	2
1367	tr|A0A0D9R2A7|A0A0D9R2A7_CHLSB	GRB10 interacting GYF protein 2 OS=Chlorocebus sabaeus OX=60711 GN=GIGYF2 PE=4 SV=1	142851	MS20-17_ISL_410545_Chlorocebus	3	6	1	4
1368	tr|A0A0D9RZ05|A0A0D9RZ05_CHLSB	Desmocollin 2 OS=Chlorocebus sabaeus OX=60711 GN=DSC2 PE=4 SV=1	101100	MS20-17_ISL_410545_Chlorocebus	3	5	1	1
1369	tr|A0A0D9RXY1|A0A0D9RXY1_CHLSB	Lysosomal associated membrane protein 1 OS=Chlorocebus sabaeus OX=60711 GN=LAMP1 PE=3 SV=1	45229.6	MS20-17_ISL_410545_Chlorocebus	2	3	1	1
1370	tr|A0A0D9RHQ9|A0A0D9RHQ9_CHLSB	DEAH-box helicase 36 OS=Chlorocebus sabaeus OX=60711 GN=DHX36 PE=4 SV=1	115553	MS20-17_ISL_410545_Chlorocebus	3	2	2	1
1371	tr|A0A0D9RW18|A0A0D9RW18_CHLSB	Poly(A) binding protein interacting protein 1 OS=Chlorocebus sabaeus OX=60711 GN=PAIP1 PE=4 SV=1	46028.2	MS20-17_ISL_410545_Chlorocebus	3	5	1	2
1372	tr|A0A0D9RPV6|A0A0D9RPV6_CHLSB	Aldehyde dehydrogenase 7 family member A1 OS=Chlorocebus sabaeus OX=60711 GN=ALDH7A1 PE=3 SV=1	35962.4	MS20-17_ISL_410545_Chlorocebus	1	3	1	3
1373	tr|A0A0D9S618|A0A0D9S618_CHLSB	U2 snRNP auxiliary factor large subunit OS=Chlorocebus sabaeus OX=60711 GN=U2AF2 PE=3 SV=1	53429.1	MS20-17_ISL_410545_Chlorocebus	0	2	0	1
1374	tr|A0A0D9RBU2|A0A0D9RBU2_CHLSB	N-myc downstream regulated 1 OS=Chlorocebus sabaeus OX=60711 GN=NDRG1 PE=4 SV=1	44428.4	MS20-17_ISL_410545_Chlorocebus	1	0	1	0
1375	tr|A0A0D9RXN5|A0A0D9RXN5_CHLSB	NOP2/Sun RNA methyltransferase 2 OS=Chlorocebus sabaeus OX=60711 GN=NSUN2 PE=3 SV=1	87092.1	MS20-17_ISL_410545_Chlorocebus	3	2	1	1
1376	tr|A0A0D9S4D2|A0A0D9S4D2_CHLSB	Replication factor C subunit 5 OS=Chlorocebus sabaeus OX=60711 GN=RFC5 PE=4 SV=1	38714.3	MS20-17_ISL_410545_Chlorocebus	2	5	2	3
1377	tr|A0A0D9RI76|A0A0D9RI76_CHLSB	Mitochondrial ribosomal protein S18A OS=Chlorocebus sabaeus OX=60711 GN=MRPS18A PE=4 SV=1	22365.8	MS20-17_ISL_410545_Chlorocebus	2	4	1	1
1378	tr|A0A0D9S1D9|A0A0D9S1D9_CHLSB	AA_TRNA_LIGASE_II_ALA domain-containing protein OS=Chlorocebus sabaeus OX=60711 PE=4 SV=1	45721.6	MS20-17_ISL_410545_Chlorocebus	4	3	2	2
1379	tr|A0A0D9RAA0|A0A0D9RAA0_CHLSB	Coronin OS=Chlorocebus sabaeus OX=60711 PE=3 SV=1	115286	MS20-17_ISL_410545_Chlorocebus	1	4	1	2
1380	tr|A0A0D9SC07|A0A0D9SC07_CHLSB	EPM2A interacting protein 1 OS=Chlorocebus sabaeus OX=60711 GN=EPM2AIP1 PE=4 SV=1	70785.3	MS20-17_ISL_410545_Chlorocebus	3	3	3	3
1381	tr|A0A0D9S913|A0A0D9S913_CHLSB	Uncharacterized protein OS=Chlorocebus sabaeus OX=60711 PE=3 SV=1	9868.04	MS20-17_ISL_410545_Chlorocebus	1	0	1	0
1382	tr|A0A0D9S3P3|A0A0D9S3P3_CHLSB	CDK5 regulatory subunit associated protein 3 OS=Chlorocebus sabaeus OX=60711 GN=CDK5RAP3 PE=4 SV=1	57144.1	MS20-17_ISL_410545_Chlorocebus	2	5	2	2
1383	tr|A0A0D9S288|A0A0D9S288_CHLSB	DnaJ heat shock protein family (Hsp40) member C7 OS=Chlorocebus sabaeus OX=60711 GN=DNAJC7 PE=4 SV=1	33608.6	MS20-17_ISL_410545_Chlorocebus	6	6	2	2
1384	tr|A0A0D9RDW0|A0A0D9RDW0_CHLSB	Acyl-CoA dehydrogenase family member 11 OS=Chlorocebus sabaeus OX=60711 GN=ACAD11 PE=3 SV=1	74586.9	MS20-17_ISL_410545_Chlorocebus	1	5	1	3
1385	tr|A0A0D9RCR3|A0A0D9RCR3_CHLSB	Malate dehydrogenase 1B OS=Chlorocebus sabaeus OX=60711 GN=MDH1B PE=4 SV=1	62176.1	MS20-17_ISL_410545_Chlorocebus	2	6	1	1
1386	tr|A0A0D9S1N3|A0A0D9S1N3_CHLSB	Pleiotropic regulator 1 OS=Chlorocebus sabaeus OX=60711 GN=PLRG1 PE=4 SV=1	57532.2	MS20-17_ISL_410545_Chlorocebus	2	3	2	2
1387	tr|A0A0D9QXG7|A0A0D9QXG7_CHLSB	Mitochondrial ribosomal protein S7 OS=Chlorocebus sabaeus OX=60711 GN=MRPS7 PE=4 SV=1	28291.9	MS20-17_ISL_410545_Chlorocebus	2	4	1	3
1388	tr|A0A0D9RMY2|A0A0D9RMY2_CHLSB	Kinesin family member 21B OS=Chlorocebus sabaeus OX=60711 GN=KIF21B PE=3 SV=1	184273	MS20-17_ISL_410545_Chlorocebus	4	2	1	1
1389	tr|A0A0D9QXB3|A0A0D9QXB3_CHLSB	Parvin alpha OS=Chlorocebus sabaeus OX=60711 GN=PARVA PE=4 SV=1	42274.4	MS20-17_ISL_410545_Chlorocebus	2	4	1	4
1390	tr|A0A0D9QW47|A0A0D9QW47_CHLSB	Cleavage and polyadenylation specific factor 6 OS=Chlorocebus sabaeus OX=60711 GN=CPSF6 PE=4 SV=1	63602.9	MS20-17_ISL_410545_Chlorocebus	3	3	3	1
1391	tr|A0A0D9S7K8|A0A0D9S7K8_CHLSB	Peptidyl-prolyl cis-trans isomerase OS=Chlorocebus sabaeus OX=60711 GN=PPIH PE=3 SV=1	19480.7	MS20-17_ISL_410545_Chlorocebus	7	4	2	2
1392	tr|A0A0D9S7A8|A0A0D9S7A8_CHLSB	Nardilysin convertase OS=Chlorocebus sabaeus OX=60711 GN=NRDC PE=3 SV=1	132571	MS20-17_ISL_410545_Chlorocebus	3	4	2	3
1393	tr|A0A0D9RQD4|A0A0D9RQD4_CHLSB	Protein kinase domain-containing protein OS=Chlorocebus sabaeus OX=60711 PE=4 SV=1	19687.9	MS20-17_ISL_410545_Chlorocebus	3	3	1	1
1394	tr|A0A0D9S686|A0A0D9S686_CHLSB	BCAS2 pre-mRNA processing factor OS=Chlorocebus sabaeus OX=60711 GN=BCAS2 PE=4 SV=1	26229	MS20-17_ISL_410545_Chlorocebus	4	2	1	1
1395	tr|A0A0D9RCN8|A0A0D9RCN8_CHLSB	EMG1 N1-specific pseudouridine methyltransferase OS=Chlorocebus sabaeus OX=60711 GN=EMG1 PE=4 SV=1	26857.2	MS20-17_ISL_410545_Chlorocebus	2	2	1	2
1396	tr|A0A0D9R198|A0A0D9R198_CHLSB	Oxysterol-binding protein OS=Chlorocebus sabaeus OX=60711 GN=OSBP PE=3 SV=1	90054.8	MS20-17_ISL_410545_Chlorocebus	3	2	2	2
1397	tr|A0A0D9RKG3|A0A0D9RKG3_CHLSB	Transducin beta like 1 X-linked receptor 1 OS=Chlorocebus sabaeus OX=60711 GN=TBL1XR1 PE=4 SV=1	56187.3	MS20-17_ISL_410545_Chlorocebus	4	4	1	1
1398	tr|A0A0D9RI28|A0A0D9RI28_CHLSB	Dynein light chain roadblock OS=Chlorocebus sabaeus OX=60711 GN=DYNLRB1 PE=3 SV=1	10925.8	MS20-17_ISL_410545_Chlorocebus	2	5	1	2
1399	tr|A0A0D9RS73|A0A0D9RS73_CHLSB	SMYD family member 5 OS=Chlorocebus sabaeus OX=60711 GN=SMYD5 PE=4 SV=1	48532.4	MS20-17_ISL_410545_Chlorocebus	4	1	3	1
1400	tr|A0A0D9S1C4|A0A0D9S1C4_CHLSB	Interferon induced protein 35 OS=Chlorocebus sabaeus OX=60711 GN=IFI35 PE=4 SV=1	31829.7	MS20-17_ISL_410545_Chlorocebus	4	3	2	1
1401	tr|A0A0D9S3Y8|A0A0D9S3Y8_CHLSB	2'-5'-oligoadenylate synthetase 3 OS=Chlorocebus sabaeus OX=60711 GN=OAS3 PE=4 SV=1	78305	MS20-17_ISL_410545_Chlorocebus	4	2	3	2
1402	Italy|EPI_ISL_410545_ORF3a		31544	MS20-17_ISL_410545_Chlorocebus	2	5	2	3
1403	tr|A0A0D9RES0|A0A0D9RES0_CHLSB	ADP ribosylation factor like GTPase 8B OS=Chlorocebus sabaeus OX=60711 GN=ARL8B PE=3 SV=1	27632.3	MS20-17_ISL_410545_Chlorocebus	2	5	1	2
1404	tr|A0A0D9RB77|A0A0D9RB77_CHLSB	Glycerol-3-phosphate dehydrogenase	38989.2	MS20-17_ISL_410545_Chlorocebus	2	3	1	2
1405	tr|A0A0D9RED4|A0A0D9RED4_CHLSB	Mitochondrial ribosomal protein L22 OS=Chlorocebus sabaeus OX=60711 GN=MRPL22 PE=3 SV=1	23871.6	MS20-17_ISL_410545_Chlorocebus	1	3	1	2
1406	tr|A0A0D9RLJ0|A0A0D9RLJ0_CHLSB	Stomatin OS=Chlorocebus sabaeus OX=60711 GN=STOM PE=4 SV=1	31766.7	MS20-17_ISL_410545_Chlorocebus	3	4	3	4
1407	tr|A0A0D9S986|A0A0D9S986_CHLSB	Peptidyl-prolyl cis-trans isomerase OS=Chlorocebus sabaeus OX=60711 PE=4 SV=1	15004.6	MS20-17_ISL_410545_Chlorocebus	1	6	1	1
1408	tr|A0A0D9QVT8|A0A0D9QVT8_CHLSB	Methionine aminopeptidase OS=Chlorocebus sabaeus OX=60711 GN=METAP1 PE=3 SV=1	44099.6	MS20-17_ISL_410545_Chlorocebus	5	3	2	1
1409	tr|A0A0D9S885|A0A0D9S885_CHLSB	3-hydroxy-3-methylglutaryl-CoA lyase OS=Chlorocebus sabaeus OX=60711 GN=HMGCL PE=4 SV=1	34639.8	MS20-17_ISL_410545_Chlorocebus	3	2	2	1
1410	tr|A0A0D9QVH6|A0A0D9QVH6_CHLSB	Uncharacterized protein OS=Chlorocebus sabaeus OX=60711 PE=4 SV=1	21266.5	MS20-17_ISL_410545_Chlorocebus	1	3	1	3
1411	tr|A0A0D9RH60|A0A0D9RH60_CHLSB	RAB18, member RAS oncogene family OS=Chlorocebus sabaeus OX=60711 GN=RAB18 PE=4 SV=1	23247.8	MS20-17_ISL_410545_Chlorocebus	2	4	2	3
1412	tr|A0A0D9RC38|A0A0D9RC38_CHLSB	Mitochondrial ribosomal protein S6 OS=Chlorocebus sabaeus OX=60711 GN=MRPS6 PE=4 SV=1	14407.6	MS20-17_ISL_410545_Chlorocebus	2	3	1	1
1413	tr|A0A0D9RKF1|A0A0D9RKF1_CHLSB	Prefoldin subunit 1 OS=Chlorocebus sabaeus OX=60711 GN=PFDN1 PE=4 SV=1	14228.5	MS20-17_ISL_410545_Chlorocebus	3	4	3	3
1414	tr|A0A0D9R8F2|A0A0D9R8F2_CHLSB	Acyl-CoA dehydrogenase family member 9 OS=Chlorocebus sabaeus OX=60711 GN=ACAD9 PE=3 SV=1	69843.3	MS20-17_ISL_410545_Chlorocebus	3	4	3	4
1415	tr|A0A0D9S800|A0A0D9S800_CHLSB	Mitochondrial trans-2-enoyl-CoA reductase OS=Chlorocebus sabaeus OX=60711 GN=MECR PE=4 SV=1	40730.1	MS20-17_ISL_410545_Chlorocebus	1	3	1	2
1416	tr|A0A0D9R6G9|A0A0D9R6G9_CHLSB	Cystatin domain-containing protein OS=Chlorocebus sabaeus OX=60711 PE=3 SV=1	11181.6	MS20-17_ISL_410545_Chlorocebus	3	1	1	1
1417	tr|A0A0D9S8Z2|A0A0D9S8Z2_CHLSB	Stromal cell derived factor 4 OS=Chlorocebus sabaeus OX=60711 GN=SDF4 PE=4 SV=1	41908.6	MS20-17_ISL_410545_Chlorocebus	5	3	3	3
1418	tr|A0A0D9R6J5|A0A0D9R6J5_CHLSB	RecQ like helicase OS=Chlorocebus sabaeus OX=60711 GN=RECQL PE=4 SV=1	74251.3	MS20-17_ISL_410545_Chlorocebus	5	3	5	3
1419	tr|A0A0D9S1M0|A0A0D9S1M0_CHLSB	Tubulin gamma chain OS=Chlorocebus sabaeus OX=60711 GN=TUBG2 PE=3 SV=1	51401.8	MS20-17_ISL_410545_Chlorocebus	6	3	2	2
1420	tr|A0A0D9S303|A0A0D9S303_CHLSB	Charged multivesicular body protein 1A OS=Chlorocebus sabaeus OX=60711 GN=CHMP1A PE=4 SV=1	21761.2	MS20-17_ISL_410545_Chlorocebus	4	5	2	2
1421	tr|A0A0D9S5N3|A0A0D9S5N3_CHLSB	S100 calcium binding protein A13 OS=Chlorocebus sabaeus OX=60711 GN=S100A13 PE=3 SV=1	11478.1	MS20-17_ISL_410545_Chlorocebus	3	0	1	0
1422	tr|A0A0D9QVU1|A0A0D9QVU1_CHLSB	Eukaryotic translation initiation factor 4E OS=Chlorocebus sabaeus OX=60711 GN=EIF4E PE=3 SV=1	25309.6	MS20-17_ISL_410545_Chlorocebus	4	3	2	2
1423	tr|A0A0D9R4C9|A0A0D9R4C9_CHLSB	Stromal cell derived factor 2 OS=Chlorocebus sabaeus OX=60711 GN=SDF2 PE=4 SV=1	23326.6	MS20-17_ISL_410545_Chlorocebus	3	4	2	1
1424	tr|A0A0D9QYU3|A0A0D9QYU3_CHLSB	Protein lin-7 homolog OS=Chlorocebus sabaeus OX=60711 GN=LIN7C PE=3 SV=1	21934.5	MS20-17_ISL_410545_Chlorocebus	3	2	2	2
1425	tr|A0A0D9R4S8|A0A0D9R4S8_CHLSB	Coiled-coil domain containing 6 OS=Chlorocebus sabaeus OX=60711 GN=CCDC6 PE=4 SV=1	53495.9	MS20-17_ISL_410545_Chlorocebus	2	1	2	1
1426	tr|A0A0D9RU19|A0A0D9RU19_CHLSB	Phosphohistidine phosphatase 1 OS=Chlorocebus sabaeus OX=60711 GN=PHPT1 PE=4 SV=1	13990.7	MS20-17_ISL_410545_Chlorocebus	3	2	1	1
1427	tr|A0A0D9RF27|A0A0D9RF27_CHLSB	NADH:ubiquinone oxidoreductase subunit A9 OS=Chlorocebus sabaeus OX=60711 GN=NDUFA9 PE=4 SV=1	42768.6	MS20-17_ISL_410545_Chlorocebus	3	2	2	2
1428	tr|A0A0D9RTC1|A0A0D9RTC1_CHLSB	Tensin 3 OS=Chlorocebus sabaeus OX=60711 GN=TNS3 PE=4 SV=1	168701	MS20-17_ISL_410545_Chlorocebus	1	3	1	3
1429	tr|A0A0D9R161|A0A0D9R161_CHLSB	Dehydrogenase/reductase 11 OS=Chlorocebus sabaeus OX=60711 GN=DHRS11 PE=3 SV=1	28745.4	MS20-17_ISL_410545_Chlorocebus	5	2	4	2
1430	tr|A0A0D9RBZ8|A0A0D9RBZ8_CHLSB	Cathepsin D OS=Chlorocebus sabaeus OX=60711 GN=CTSD PE=3 SV=1	45237.1	MS20-17_ISL_410545_Chlorocebus	2	1	1	1
1431	tr|A0A0D9RGA8|A0A0D9RGA8_CHLSB	Elongator complex protein 1 OS=Chlorocebus sabaeus OX=60711 GN=ELP1 PE=3 SV=1	151608	MS20-17_ISL_410545_Chlorocebus	5	4	5	3
1432	tr|A0A0D9RGW0|A0A0D9RGW0_CHLSB	ELKS/RAB6-interacting/CAST family member 1 OS=Chlorocebus sabaeus OX=60711 GN=ERC1 PE=4 SV=1	128662	MS20-17_ISL_410545_Chlorocebus	0	3	0	3
1433	tr|A0A0D9R403|A0A0D9R403_CHLSB	Family with sequence similarity 120A OS=Chlorocebus sabaeus OX=60711 GN=FAM120A PE=4 SV=1	114782	MS20-17_ISL_410545_Chlorocebus	1	1	1	1
1434	tr|A0A0D9R769|A0A0D9R769_CHLSB	Heme oxygenase 1 OS=Chlorocebus sabaeus OX=60711 GN=HMOX1 PE=4 SV=1	32853	MS20-17_ISL_410545_Chlorocebus	0	3	0	1
1435	tr|A0A0D9RIA9|A0A0D9RIA9_CHLSB	RNA polymerase II subunit K OS=Chlorocebus sabaeus OX=60711 GN=POLR2K PE=4 SV=1	7227.58	MS20-17_ISL_410545_Chlorocebus	5	3	1	1
1436	tr|A0A0D9R8J7|A0A0D9R8J7_CHLSB	DnaJ heat shock protein family (Hsp40) member C9 OS=Chlorocebus sabaeus OX=60711 GN=DNAJC9 PE=4 SV=1	29991.2	MS20-17_ISL_410545_Chlorocebus	5	3	3	3
1437	tr|A0A0D9R5P2|A0A0D9R5P2_CHLSB	Uncharacterized protein OS=Chlorocebus sabaeus OX=60711 PE=4 SV=1	19228.9	MS20-17_ISL_410545_Chlorocebus	3	3	1	1
1438	tr|A0A0D9RTR8|A0A0D9RTR8_CHLSB	Elongator complex protein 3 OS=Chlorocebus sabaeus OX=60711 GN=ELP3 PE=3 SV=1	62771.3	MS20-17_ISL_410545_Chlorocebus	2	1	2	1
1439	tr|A0A0D9S6N5|A0A0D9S6N5_CHLSB	Amylo-alpha-1, 6-glucosidase, 4-alpha-glucanotransferase OS=Chlorocebus sabaeus OX=60711 GN=AGL PE=4 SV=1	176792	MS20-17_ISL_410545_Chlorocebus	1	3	1	3
1440	tr|A0A0D9RVT9|A0A0D9RVT9_CHLSB	Syntaxin 7 OS=Chlorocebus sabaeus OX=60711 GN=STX7 PE=3 SV=1	29840.4	MS20-17_ISL_410545_Chlorocebus	4	4	2	2
1441	tr|A0A0D9RLC1|A0A0D9RLC1_CHLSB	RNA binding motif protein 3 OS=Chlorocebus sabaeus OX=60711 GN=RBM3 PE=4 SV=1	17160	MS20-17_ISL_410545_Chlorocebus	3	3	1	1
1442	tr|A0A0D9RHS8|A0A0D9RHS8_CHLSB	Transport and golgi organization 2 homolog OS=Chlorocebus sabaeus OX=60711 GN=TANGO2 PE=4 SV=1	31243.7	MS20-17_ISL_410545_Chlorocebus	1	2	1	1
1443	tr|A0A0D9RKR3|A0A0D9RKR3_CHLSB	Uncharacterized protein OS=Chlorocebus sabaeus OX=60711 PE=4 SV=1	29592.9	MS20-17_ISL_410545_Chlorocebus	4	2	1	1
1444	tr|A0A0D9S7N0|A0A0D9S7N0_CHLSB	CAAX prenyl protease OS=Chlorocebus sabaeus OX=60711 GN=ZMPSTE24 PE=3 SV=1	55042.7	MS20-17_ISL_410545_Chlorocebus	3	3	1	3
1445	tr|A0A0D9RMC0|A0A0D9RMC0_CHLSB	Actin-related protein 2/3 complex subunit 5 OS=Chlorocebus sabaeus OX=60711 GN=ARPC5L PE=3 SV=1	16930.8	MS20-17_ISL_410545_Chlorocebus	2	3	1	1
1446	tr|A0A0D9S9B9|A0A0D9S9B9_CHLSB	Transmembrane protein 100 OS=Chlorocebus sabaeus OX=60711 GN=TMEM100 PE=4 SV=1	14519.8	MS20-17_ISL_410545_Chlorocebus	3	2	1	1
1447	tr|A0A0D9RG37|A0A0D9RG37_CHLSB	Cullin 2 OS=Chlorocebus sabaeus OX=60711 GN=CUL2 PE=3 SV=1	99230.9	MS20-17_ISL_410545_Chlorocebus	3	1	3	1
1448	tr|A0A0D9QVX0|A0A0D9QVX0_CHLSB	PDZ and LIM domain 5 OS=Chlorocebus sabaeus OX=60711 GN=PDLIM5 PE=4 SV=1	60551.9	MS20-17_ISL_410545_Chlorocebus	2	3	1	1
1449	tr|A0A0D9R9D1|A0A0D9R9D1_CHLSB	Coiled-coil domain containing 50 OS=Chlorocebus sabaeus OX=60711 GN=CCDC50 PE=4 SV=1	56710.5	MS20-17_ISL_410545_Chlorocebus	2	2	2	2
1450	tr|A0A0D9RZ78|A0A0D9RZ78_CHLSB	Replication factor C subunit 3 OS=Chlorocebus sabaeus OX=60711 GN=RFC3 PE=4 SV=1	41358.2	MS20-17_ISL_410545_Chlorocebus	4	3	3	3
1451	tr|A0A0D9S9G6|A0A0D9S9G6_CHLSB	Heterogeneous nuclear ribonucleoprotein A0 OS=Chlorocebus sabaeus OX=60711 GN=HNRNPA0 PE=4 SV=1	30878.8	MS20-17_ISL_410545_Chlorocebus	0	3	0	2
1452	tr|A0A0D9R071|A0A0D9R071_CHLSB	Uncharacterized protein OS=Chlorocebus sabaeus OX=60711 PE=3 SV=1	18207.5	MS20-17_ISL_410545_Chlorocebus	1	3	1	1
1453	tr|A0A0D9R093|A0A0D9R093_CHLSB	Calcium homeostasis endoplasmic reticulum protein OS=Chlorocebus sabaeus OX=60711 GN=CHERP PE=4 SV=1	104146	MS20-17_ISL_410545_Chlorocebus	4	4	2	2
1454	tr|A0A0D9RA18|A0A0D9RA18_CHLSB	Pescadillo homolog OS=Chlorocebus sabaeus OX=60711 GN=PES1 PE=3 SV=1	68516.2	MS20-17_ISL_410545_Chlorocebus	4	2	4	2
1455	tr|A0A0D9RCW1|A0A0D9RCW1_CHLSB	GRIP and coiled-coil domain containing 1 OS=Chlorocebus sabaeus OX=60711 GN=GCC1 PE=4 SV=1	88075.5	MS20-17_ISL_410545_Chlorocebus	2	2	1	1
1456	tr|A0A0D9RD06|A0A0D9RD06_CHLSB	Ribokinase OS=Chlorocebus sabaeus OX=60711 GN=RBKS PE=3 SV=1	28891.4	MS20-17_ISL_410545_Chlorocebus	4	1	2	1
1457	tr|A0A0D9S1C3|A0A0D9S1C3_CHLSB	Double-strand break repair protein OS=Chlorocebus sabaeus OX=60711 GN=MRE11 PE=3 SV=1	80854.4	MS20-17_ISL_410545_Chlorocebus	3	2	2	1
1458	tr|A0A0D9RM83|A0A0D9RM83_CHLSB	Epithelial cell adhesion molecule OS=Chlorocebus sabaeus OX=60711 GN=EPCAM PE=4 SV=1	35541	MS20-17_ISL_410545_Chlorocebus	3	3	2	2
1459	tr|A0A0D9RGB3|A0A0D9RGB3_CHLSB	Helicase like transcription factor OS=Chlorocebus sabaeus OX=60711 GN=HLTF PE=4 SV=1	114878	MS20-17_ISL_410545_Chlorocebus	4	3	4	2
1460	tr|A0A0D9S041|A0A0D9S041_CHLSB	Thioredoxin related transmembrane protein 3 OS=Chlorocebus sabaeus OX=60711 GN=TMX3 PE=4 SV=1	52163	MS20-17_ISL_410545_Chlorocebus	3	2	2	1
1461	tr|A0A0D9R2P1|A0A0D9R2P1_CHLSB	UTP6 small subunit processome component OS=Chlorocebus sabaeus OX=60711 GN=UTP6 PE=4 SV=1	70864.2	MS20-17_ISL_410545_Chlorocebus	1	2	1	2
1462	tr|A0A0D9R541|A0A0D9R541_CHLSB	LAM_G_DOMAIN domain-containing protein OS=Chlorocebus sabaeus OX=60711 PE=4 SV=1	122391	MS20-17_ISL_410545_Chlorocebus	0	1	0	1
1463	tr|A0A0D9REF2|A0A0D9REF2_CHLSB	Mitogen-activated protein kinase kinase 2 OS=Chlorocebus sabaeus OX=60711 GN=MAP2K2 PE=3 SV=1	44709.2	MS20-17_ISL_410545_Chlorocebus	2	4	2	2
1463	tr|A0A0D9RL74|A0A0D9RL74_CHLSB	Mitogen-activated protein kinase kinase 1 OS=Chlorocebus sabaeus OX=60711 GN=MAP2K1 PE=3 SV=1	43776.4	MS20-17_ISL_410545_Chlorocebus	1	1	1	1
1464	tr|A0A0D9RDL3|A0A0D9RDL3_CHLSB	Dipeptidyl peptidase 9 OS=Chlorocebus sabaeus OX=60711 GN=DPP9 PE=3 SV=1	94449.1	MS20-17_ISL_410545_Chlorocebus	3	2	3	2
1465	tr|A0A0D9R4V8|A0A0D9R4V8_CHLSB	DNA (cytosine-5)-methyltransferase OS=Chlorocebus sabaeus OX=60711 GN=DNMT1 PE=3 SV=1	185388	MS20-17_ISL_410545_Chlorocebus	3	7	3	3
1466	tr|A0A0D9RSY9|A0A0D9RSY9_CHLSB	Sorting nexin 6 OS=Chlorocebus sabaeus OX=60711 GN=SNX6 PE=4 SV=1	34478	MS20-17_ISL_410545_Chlorocebus	1	1	1	1
1467	tr|A0A0D9R1X6|A0A0D9R1X6_CHLSB	Trans-2,3-enoyl-CoA reductase OS=Chlorocebus sabaeus OX=60711 GN=TECR PE=4 SV=1	36395.9	MS20-17_ISL_410545_Chlorocebus	3	2	3	2
1468	tr|A0A0D9R5A2|A0A0D9R5A2_CHLSB	Isovaleryl-CoA dehydrogenase OS=Chlorocebus sabaeus OX=60711 GN=IVD PE=3 SV=1	46623.6	MS20-17_ISL_410545_Chlorocebus	2	1	2	1
1469	tr|A0A0D9QXJ8|A0A0D9QXJ8_CHLSB	UDENN domain-containing protein OS=Chlorocebus sabaeus OX=60711 PE=4 SV=1	41169.1	MS20-17_ISL_410545_Chlorocebus	2	2	2	2
1470	tr|A0A0D9R7L9|A0A0D9R7L9_CHLSB	RRM domain-containing protein OS=Chlorocebus sabaeus OX=60711 PE=4 SV=1	16190.1	MS20-17_ISL_410545_Chlorocebus	2	3	2	2
1471	tr|A0A0D9SCE2|A0A0D9SCE2_CHLSB	HEXIM P-TEFb complex subunit 1 OS=Chlorocebus sabaeus OX=60711 GN=HEXIM1 PE=4 SV=1	40701.6	MS20-17_ISL_410545_Chlorocebus	3	5	2	2
1472	tr|A0A0D9RMZ2|A0A0D9RMZ2_CHLSB	PDZ and LIM domain 4 OS=Chlorocebus sabaeus OX=60711 GN=PDLIM4 PE=4 SV=1	35977.9	MS20-17_ISL_410545_Chlorocebus	1	4	1	3
1473	tr|A0A0D9S634|A0A0D9S634_CHLSB	WD repeat domain 3 OS=Chlorocebus sabaeus OX=60711 GN=WDR3 PE=4 SV=1	107311	MS20-17_ISL_410545_Chlorocebus	3	1	3	1
1474	tr|A0A0D9S7T0|A0A0D9S7T0_CHLSB	ADP-ribosylhydrolase like 2 OS=Chlorocebus sabaeus OX=60711 GN=ADPRHL2 PE=4 SV=1	41676.7	MS20-17_ISL_410545_Chlorocebus	1	3	1	2
1475	tr|A0A0D9QVD5|A0A0D9QVD5_CHLSB	Pro-apoptotic WT1 regulator OS=Chlorocebus sabaeus OX=60711 GN=PAWR PE=4 SV=1	36711.5	MS20-17_ISL_410545_Chlorocebus	2	2	2	1
1476	tr|A0A0D9RPA6|A0A0D9RPA6_CHLSB	Protein kinase N3 OS=Chlorocebus sabaeus OX=60711 GN=PKN3 PE=4 SV=1	100519	MS20-17_ISL_410545_Chlorocebus	2	4	1	1
1477	tr|A0A0D9RTW8|A0A0D9RTW8_CHLSB	Charged multivesicular body protein 4A OS=Chlorocebus sabaeus OX=60711 GN=CHMP4A PE=4 SV=1	25008.8	MS20-17_ISL_410545_Chlorocebus	2	4	2	2
1478	tr|A0A0D9RV95|A0A0D9RV95_CHLSB	Mitochondrial ribosomal protein L55 OS=Chlorocebus sabaeus OX=60711 GN=MRPL55 PE=4 SV=1	15128.9	MS20-17_ISL_410545_Chlorocebus	1	2	1	1
1479	tr|A0A0D9S2A0|A0A0D9S2A0_CHLSB	Diphosphomevalonate decarboxylase OS=Chlorocebus sabaeus OX=60711 GN=MVD PE=3 SV=1	43861.4	MS20-17_ISL_410545_Chlorocebus	4	6	3	4
1480	tr|A0A0D9RGN1|A0A0D9RGN1_CHLSB	Translocase of inner mitochondrial membrane 13 OS=Chlorocebus sabaeus OX=60711 GN=TIMM13 PE=3 SV=1	10751.1	MS20-17_ISL_410545_Chlorocebus	1	6	1	2
1481	tr|A0A0D9RQH7|A0A0D9RQH7_CHLSB	Integrin subunit alpha 6 OS=Chlorocebus sabaeus OX=60711 GN=ITGA6 PE=3 SV=1	120588	MS20-17_ISL_410545_Chlorocebus	2	2	1	1
1482	tr|A0A0D9RJB7|A0A0D9RJB7_CHLSB	HECT, UBA and WWE domain containing E3 ubiquitin protein ligase 1 OS=Chlorocebus sabaeus OX=60711 GN=HUWE1 PE=4 SV=1	485342	MS20-17_ISL_410545_Chlorocebus	2	3	2	3
1483	tr|A0A0D9QVX5|A0A0D9QVX5_CHLSB	RNA-binding protein NOB1 OS=Chlorocebus sabaeus OX=60711 GN=NOB1 PE=3 SV=1	47007.1	MS20-17_ISL_410545_Chlorocebus	1	2	1	2
1484	tr|A0A0D9RZR4|A0A0D9RZR4_CHLSB	Uncharacterized protein OS=Chlorocebus sabaeus OX=60711 PE=4 SV=1	10936.6	MS20-17_ISL_410545_Chlorocebus	3	2	2	1
1485	tr|A0A0D9QXF6|A0A0D9QXF6_CHLSB	Nuclear pore complex protein Nup85 OS=Chlorocebus sabaeus OX=60711 GN=NUP85 PE=3 SV=1	75772.4	MS20-17_ISL_410545_Chlorocebus	2	1	2	1
1486	tr|A0A0D9RZY4|A0A0D9RZY4_CHLSB	Huntingtin interacting protein 1 OS=Chlorocebus sabaeus OX=60711 GN=HIP1 PE=4 SV=1	113342	MS20-17_ISL_410545_Chlorocebus	3	4	1	2
1487	tr|A0A0D9QZM0|A0A0D9QZM0_CHLSB	Uncharacterized protein OS=Chlorocebus sabaeus OX=60711 PE=4 SV=1	25006.5	MS20-17_ISL_410545_Chlorocebus	1	3	1	1
1488	tr|A0A0D9REB5|A0A0D9REB5_CHLSB	Period circadian regulator 1 OS=Chlorocebus sabaeus OX=60711 GN=PER1 PE=4 SV=1	138147	MS20-17_ISL_410545_Chlorocebus	3	3	1	1
1489	tr|A0A0D9R5J6|A0A0D9R5J6_CHLSB	Sulfurtransferase OS=Chlorocebus sabaeus OX=60711 GN=MPST PE=4 SV=1	35696.9	MS20-17_ISL_410545_Chlorocebus	1	3	1	2
1490	tr|A0A0D9S4B2|A0A0D9S4B2_CHLSB	Glucosidase alpha, acid OS=Chlorocebus sabaeus OX=60711 GN=GAA PE=3 SV=1	106139	MS20-17_ISL_410545_Chlorocebus	1	3	1	3
1491	tr|A0A0D9QV75|A0A0D9QV75_CHLSB	V-type proton ATPase subunit OS=Chlorocebus sabaeus OX=60711 GN=ATP6V0D1 PE=3 SV=1	40610.4	MS20-17_ISL_410545_Chlorocebus	1	2	1	2
1492	tr|A0A0D9S5T1|A0A0D9S5T1_CHLSB	Sorting nexin 27 OS=Chlorocebus sabaeus OX=60711 GN=SNX27 PE=4 SV=1	60426.9	MS20-17_ISL_410545_Chlorocebus	3	2	2	1
1493	tr|A0A0D9RIJ3|A0A0D9RIJ3_CHLSB	Torsin 1A interacting protein 1 OS=Chlorocebus sabaeus OX=60711 GN=TOR1AIP1 PE=4 SV=1	67810.9	MS20-17_ISL_410545_Chlorocebus	2	2	1	1
1494	tr|A0A0D9RWD6|A0A0D9RWD6_CHLSB	Family with sequence similarity 114 member A1 OS=Chlorocebus sabaeus OX=60711 GN=FAM114A1 PE=4 SV=1	61168.3	MS20-17_ISL_410545_Chlorocebus	2	1	2	1
1495	tr|A0A0D9R6C5|A0A0D9R6C5_CHLSB	Uncharacterized protein OS=Chlorocebus sabaeus OX=60711 PE=4 SV=1	103382	MS20-17_ISL_410545_Chlorocebus	1	2	1	2
1496	tr|A0A0D9RJ96|A0A0D9RJ96_CHLSB	Programmed cell death 10 OS=Chlorocebus sabaeus OX=60711 GN=PDCD10 PE=4 SV=1	24699.8	MS20-17_ISL_410545_Chlorocebus	2	3	1	3
1497	tr|A0A0D9RTC3|A0A0D9RTC3_CHLSB	Zinc finger containing ubiquitin peptidase 1 OS=Chlorocebus sabaeus OX=60711 GN=ZUP1 PE=4 SV=1	67123.5	MS20-17_ISL_410545_Chlorocebus	3	1	1	1
1498	tr|A0A0D9RYD6|A0A0D9RYD6_CHLSB	Ubiquitin carboxyl-terminal hydrolase OS=Chlorocebus sabaeus OX=60711 GN=UCHL3 PE=3 SV=1	31323.6	MS20-17_ISL_410545_Chlorocebus	2	1	1	1
1500	tr|A0A0D9SE84|A0A0D9SE84_CHLSB	Mitochondrial ribosomal protein L41 OS=Chlorocebus sabaeus OX=60711 GN=MRPL41 PE=4 SV=1	15482.1	MS20-17_ISL_410545_Chlorocebus	2	1	2	1
1501	tr|A0A0D9RQI8|A0A0D9RQI8_CHLSB	Exosome component 2 OS=Chlorocebus sabaeus OX=60711 GN=EXOSC2 PE=4 SV=1	32954.2	MS20-17_ISL_410545_Chlorocebus	4	4	2	2
1502	tr|A0A0D9QYD5|A0A0D9QYD5_CHLSB	Tumor susceptibility 101 OS=Chlorocebus sabaeus OX=60711 GN=TSG101 PE=4 SV=1	44087.5	MS20-17_ISL_410545_Chlorocebus	3	2	1	1
1503	tr|A0A0D9RVL3|A0A0D9RVL3_CHLSB	Exportin 7 OS=Chlorocebus sabaeus OX=60711 GN=XPO7 PE=4 SV=1	125532	MS20-17_ISL_410545_Chlorocebus	2	4	2	2
1504	tr|A0A0D9R4B9|A0A0D9R4B9_CHLSB	NAD(P)-bd_dom domain-containing protein OS=Chlorocebus sabaeus OX=60711 PE=4 SV=1	21568.9	MS20-17_ISL_410545_Chlorocebus	2	2	2	1
1505	tr|A0A0D9R7G0|A0A0D9R7G0_CHLSB	Microsomal glutathione S-transferase 1 OS=Chlorocebus sabaeus OX=60711 GN=MGST1 PE=4 SV=1	17751.2	MS20-17_ISL_410545_Chlorocebus	2	2	1	1
1506	tr|A0A0D9RM71|A0A0D9RM71_CHLSB	Eukaryotic translation initiation factor 2B subunit epsilon OS=Chlorocebus sabaeus OX=60711 GN=EIF2B5 PE=4 SV=1	81179.6	MS20-17_ISL_410545_Chlorocebus	3	2	1	1
1507	tr|A0A0D9R7X4|A0A0D9R7X4_CHLSB	RUN and FYVE domain containing 1 OS=Chlorocebus sabaeus OX=60711 GN=RUFY1 PE=4 SV=1	69968.4	MS20-17_ISL_410545_Chlorocebus	3	0	3	0
1508	tr|A0A0D9RCM7|A0A0D9RCM7_CHLSB	2-hydroxyacyl-CoA lyase 1 OS=Chlorocebus sabaeus OX=60711 GN=HACL1 PE=3 SV=1	65138.2	MS20-17_ISL_410545_Chlorocebus	3	3	2	2
1509	tr|A0A0D9RQJ9|A0A0D9RQJ9_CHLSB	Crystallin beta-gamma domain containing 1 OS=Chlorocebus sabaeus OX=60711 GN=CRYBG1 PE=3 SV=1	190580	MS20-17_ISL_410545_Chlorocebus	0	4	0	4
1510	tr|A0A0D9RU07|A0A0D9RU07_CHLSB	Kinesin-like protein OS=Chlorocebus sabaeus OX=60711 GN=KIF2A PE=3 SV=1	84760.9	MS20-17_ISL_410545_Chlorocebus	2	4	2	4
1511	tr|A0A0D9R8W5|A0A0D9R8W5_CHLSB	GTP:AMP phosphotransferase AK3, mitochondrial OS=Chlorocebus sabaeus OX=60711 GN=AK3 PE=3 SV=1	25467.5	MS20-17_ISL_410545_Chlorocebus	2	2	1	2
1512	tr|A0A0D9RGU3|A0A0D9RGU3_CHLSB	PRA1 family protein OS=Chlorocebus sabaeus OX=60711 GN=ARL6IP5 PE=3 SV=1	21540.4	MS20-17_ISL_410545_Chlorocebus	2	3	2	2
1513	tr|A0A0D9RCC5|A0A0D9RCC5_CHLSB	SEC13 homolog, nuclear pore and COPII coat complex component OS=Chlorocebus sabaeus OX=60711 GN=SEC13 PE=3 SV=1	41366	MS20-17_ISL_410545_Chlorocebus	0	3	0	2
1514	tr|A0A0D9RU12|A0A0D9RU12_CHLSB	Poly(A) binding protein nuclear 1 OS=Chlorocebus sabaeus OX=60711 GN=PABPN1 PE=4 SV=1	32898.1	MS20-17_ISL_410545_Chlorocebus	3	2	1	1
1516	tr|A0A0D9RSY3|A0A0D9RSY3_CHLSB	DEAD-box helicase 56 OS=Chlorocebus sabaeus OX=60711 GN=DDX56 PE=4 SV=1	61979	MS20-17_ISL_410545_Chlorocebus	2	3	2	3
1517	tr|A0A0D9RG91|A0A0D9RG91_CHLSB	Nicotinamide phosphoribosyltransferase OS=Chlorocebus sabaeus OX=60711 GN=NAMPT PE=3 SV=1	55654.7	MS20-17_ISL_410545_Chlorocebus	3	2	1	1
1518	tr|A0A0D9RT68|A0A0D9RT68_CHLSB	HECT domain E3 ubiquitin protein ligase 1 OS=Chlorocebus sabaeus OX=60711 GN=HECTD1 PE=4 SV=1	292209	MS20-17_ISL_410545_Chlorocebus	4	4	2	4
1519	tr|A0A0D9RPI1|A0A0D9RPI1_CHLSB	zf-Tim10_DDP domain-containing protein OS=Chlorocebus sabaeus OX=60711 PE=4 SV=1	9159.51	MS20-17_ISL_410545_Chlorocebus	2	2	2	1
1520	tr|A0A0D9RBU5|A0A0D9RBU5_CHLSB	EF-hand domain family member B OS=Chlorocebus sabaeus OX=60711 GN=EFHB PE=4 SV=1	97122.3	MS20-17_ISL_410545_Chlorocebus	3	2	1	1
1521	tr|A0A0D9RWI7|A0A0D9RWI7_CHLSB	IMP U3 small nucleolar ribonucleoprotein 4 OS=Chlorocebus sabaeus OX=60711 GN=IMP4 PE=4 SV=1	33814.5	MS20-17_ISL_410545_Chlorocebus	2	3	1	1
1522	tr|A0A0D9RPC5|A0A0D9RPC5_CHLSB	Rabphilin 3A like (without C2 domains) OS=Chlorocebus sabaeus OX=60711 GN=RPH3AL PE=4 SV=1	34219.2	MS20-17_ISL_410545_Chlorocebus	2	3	1	1
1523	tr|A0A0D9S642|A0A0D9S642_CHLSB	Prostaglandin F2 receptor inhibitor OS=Chlorocebus sabaeus OX=60711 GN=PTGFRN PE=4 SV=1	99426	MS20-17_ISL_410545_Chlorocebus	3	2	2	1
1524	tr|A0A0D9S2Z8|A0A0D9S2Z8_CHLSB	Branched-chain-amino-acid aminotransferase OS=Chlorocebus sabaeus OX=60711 GN=BCAT2 PE=3 SV=1	40100.8	MS20-17_ISL_410545_Chlorocebus	1	3	1	2
1525	tr|A0A0D9QUT9|A0A0D9QUT9_CHLSB	SEC24 homolog D, COPII coat complex component OS=Chlorocebus sabaeus OX=60711 GN=SEC24D PE=4 SV=1	114412	MS20-17_ISL_410545_Chlorocebus	2	1	2	1
1526	tr|A0A0D9S8R7|A0A0D9S8R7_CHLSB	DnaJ heat shock protein family (Hsp40) member C11 OS=Chlorocebus sabaeus OX=60711 GN=DNAJC11 PE=4 SV=1	63505.9	MS20-17_ISL_410545_Chlorocebus	2	2	2	2
1527	tr|A0A0D9R5T3|A0A0D9R5T3_CHLSB	Cullin 3 OS=Chlorocebus sabaeus OX=60711 GN=CUL3 PE=3 SV=1	89443.7	MS20-17_ISL_410545_Chlorocebus	3	4	3	3
1528	tr|A0A0D9S3M6|A0A0D9S3M6_CHLSB	PIH1 domain containing 1 OS=Chlorocebus sabaeus OX=60711 GN=PIH1D1 PE=4 SV=1	32705.6	MS20-17_ISL_410545_Chlorocebus	3	1	1	1
1529	tr|A0A0D9QZR7|A0A0D9QZR7_CHLSB	Uncharacterized protein OS=Chlorocebus sabaeus OX=60711 PE=3 SV=1	46343.8	MS20-17_ISL_410545_Chlorocebus	1	5	1	3
1530	tr|A0A0D9RSP0|A0A0D9RSP0_CHLSB	Collagen type VII alpha 1 chain OS=Chlorocebus sabaeus OX=60711 GN=COL7A1 PE=4 SV=1	295798	MS20-17_ISL_410545_Chlorocebus	1	2	1	2
1531	tr|A0A0D9RJ54|A0A0D9RJ54_CHLSB	GULP PTB domain containing engulfment adaptor 1 OS=Chlorocebus sabaeus OX=60711 GN=GULP1 PE=4 SV=1	41969	MS20-17_ISL_410545_Chlorocebus	2	2	1	2
1532	tr|A0A0D9RJI2|A0A0D9RJI2_CHLSB	Aldehyde dehydrogenase 6 family member A1 OS=Chlorocebus sabaeus OX=60711 GN=ALDH6A1 PE=4 SV=1	49939.4	MS20-17_ISL_410545_Chlorocebus	2	1	2	1
1533	tr|A0A0D9R9M9|A0A0D9R9M9_CHLSB	Gasdermin D OS=Chlorocebus sabaeus OX=60711 GN=GSDMD PE=4 SV=1	46999.1	MS20-17_ISL_410545_Chlorocebus	3	4	2	2
1534	tr|A0A0D9S4W0|A0A0D9S4W0_CHLSB	Uncharacterized protein OS=Chlorocebus sabaeus OX=60711 PE=3 SV=1	60823.7	MS20-17_ISL_410545_Chlorocebus	2	5	2	2
1535	tr|A0A0D9RE82|A0A0D9RE82_CHLSB	Glucosamine (UDP-N-acetyl)-2-epimerase/N-acetylmannosamine kinase OS=Chlorocebus sabaeus OX=60711 GN=GNE PE=4 SV=1	84055.3	MS20-17_ISL_410545_Chlorocebus	1	2	1	2
1536	tr|A0A0D9S7K5|A0A0D9S7K5_CHLSB	Prolyl 3-hydroxylase 1 OS=Chlorocebus sabaeus OX=60711 GN=P3H1 PE=4 SV=1	84037.4	MS20-17_ISL_410545_Chlorocebus	3	3	2	2
1537	tr|A0A0D9RY95|A0A0D9RY95_CHLSB	Protein phosphatase 4 regulatory subunit 1 OS=Chlorocebus sabaeus OX=60711 GN=PPP4R1 PE=4 SV=1	106379	MS20-17_ISL_410545_Chlorocebus	1	4	1	2
1538	tr|A0A0D9RQM0|A0A0D9RQM0_CHLSB	RAS p21 protein activator 1 OS=Chlorocebus sabaeus OX=60711 GN=RASA1 PE=4 SV=1	117213	MS20-17_ISL_410545_Chlorocebus	0	1	0	1
1539	tr|A0A0D9RTU7|A0A0D9RTU7_CHLSB	GMP reductase OS=Chlorocebus sabaeus OX=60711 GN=GMPR2 PE=3 SV=1	38661.4	MS20-17_ISL_410545_Chlorocebus	3	4	3	3
1540	tr|A0A0D9R4U0|A0A0D9R4U0_CHLSB	Mitochondrial ribosomal protein L4 OS=Chlorocebus sabaeus OX=60711 GN=MRPL4 PE=3 SV=1	33290.6	MS20-17_ISL_410545_Chlorocebus	3	2	1	2
1541	tr|A0A0D9RIM4|A0A0D9RIM4_CHLSB	Phosphodiesterase 12 OS=Chlorocebus sabaeus OX=60711 GN=PDE12 PE=4 SV=1	68017.2	MS20-17_ISL_410545_Chlorocebus	2	3	2	3
1542	tr|A0A0D9RT01|A0A0D9RT01_CHLSB	T-box brain transcription factor 1 OS=Chlorocebus sabaeus OX=60711 GN=TBR1 PE=4 SV=1	74520.1	MS20-17_ISL_410545_Chlorocebus	1	4	1	1
1543	tr|A0A0D9RKJ8|A0A0D9RKJ8_CHLSB	Paraoxonase 2 OS=Chlorocebus sabaeus OX=60711 GN=PON2 PE=4 SV=1	39431.3	MS20-17_ISL_410545_Chlorocebus	4	2	2	1
1544	tr|A0A0D9RYA4|A0A0D9RYA4_CHLSB	NADH:ubiquinone oxidoreductase core subunit V2 OS=Chlorocebus sabaeus OX=60711 GN=NDUFV2 PE=4 SV=1	27657.1	MS20-17_ISL_410545_Chlorocebus	2	4	1	2
1545	tr|A0A0D9QYE6|A0A0D9QYE6_CHLSB	Amidophosphoribosyltransferase OS=Chlorocebus sabaeus OX=60711 GN=PPAT PE=3 SV=1	58220.7	MS20-17_ISL_410545_Chlorocebus	3	2	3	2
1546	tr|A0A0D9S704|A0A0D9S704_CHLSB	Serine and arginine rich splicing factor 11 OS=Chlorocebus sabaeus OX=60711 GN=SRSF11 PE=4 SV=1	53567.2	MS20-17_ISL_410545_Chlorocebus	0	2	0	1
1547	tr|A0A0D9S1T3|A0A0D9S1T3_CHLSB	V-type proton ATPase subunit a OS=Chlorocebus sabaeus OX=60711 GN=ATP6V0A1 PE=3 SV=1	97086.4	MS20-17_ISL_410545_Chlorocebus	3	2	3	2
1548	tr|A0A0D9QUZ6|A0A0D9QUZ6_CHLSB	Chloride nucleotide-sensitive channel 1A OS=Chlorocebus sabaeus OX=60711 GN=CLNS1A PE=4 SV=1	26370	MS20-17_ISL_410545_Chlorocebus	3	5	2	2
1549	tr|A0A0D9RQA8|A0A0D9RQA8_CHLSB	Transcription elongation factor A1 OS=Chlorocebus sabaeus OX=60711 GN=TCEA1 PE=4 SV=1	34404.2	MS20-17_ISL_410545_Chlorocebus	0	2	0	2
1550	tr|A0A0D9R5I6|A0A0D9R5I6_CHLSB	VPS18 core subunit of CORVET and HOPS complexes OS=Chlorocebus sabaeus OX=60711 GN=VPS18 PE=4 SV=1	111443	MS20-17_ISL_410545_Chlorocebus	3	1	3	1
1551	tr|A0A0D9RBT6|A0A0D9RBT6_CHLSB	Eukaryotic translation initiation factor 2B subunit delta OS=Chlorocebus sabaeus OX=60711 GN=EIF2B4 PE=3 SV=1	57964.5	MS20-17_ISL_410545_Chlorocebus	2	2	2	2
1553	tr|A0A0D9R2B2|A0A0D9R2B2_CHLSB	Flap endonuclease 1 OS=Chlorocebus sabaeus OX=60711 GN=FEN1 PE=3 SV=1	39397.2	MS20-17_ISL_410545_Chlorocebus	5	6	4	4
1554	tr|A0A0D9R822|A0A0D9R822_CHLSB	Cleavage and polyadenylation specific factor 1 OS=Chlorocebus sabaeus OX=60711 GN=CPSF1 PE=4 SV=1	162111	MS20-17_ISL_410545_Chlorocebus	4	5	4	5
1555	tr|A0A0D9RNP4|A0A0D9RNP4_CHLSB	Isochorismatase domain containing 1 OS=Chlorocebus sabaeus OX=60711 GN=ISOC1 PE=4 SV=1	26131	MS20-17_ISL_410545_Chlorocebus	3	2	3	2
1556	tr|A0A0D9R3S3|A0A0D9R3S3_CHLSB	NAD(P) dependent steroid dehydrogenase-like OS=Chlorocebus sabaeus OX=60711 GN=NSDHL PE=3 SV=1	41987.5	MS20-17_ISL_410545_Chlorocebus	2	4	1	2
1557	tr|A0A0D9RR49|A0A0D9RR49_CHLSB	Staufen double-stranded RNA binding protein 1 OS=Chlorocebus sabaeus OX=60711 GN=STAU1 PE=4 SV=1	55081.6	MS20-17_ISL_410545_Chlorocebus	3	3	3	2
1557	tr|A0A0D9RM49|A0A0D9RM49_CHLSB	Staufen double-stranded RNA binding protein 2 OS=Chlorocebus sabaeus OX=60711 GN=STAU2 PE=4 SV=1	60758.1	MS20-17_ISL_410545_Chlorocebus	3	2	1	1
1558	tr|A0A0D9QVF3|A0A0D9QVF3_CHLSB	Galectin OS=Chlorocebus sabaeus OX=60711 GN=LGALS4 PE=4 SV=1	35541.3	MS20-17_ISL_410545_Chlorocebus	3	1	1	1
1559	tr|A0A0D9RYG7|A0A0D9RYG7_CHLSB	THO complex 1 OS=Chlorocebus sabaeus OX=60711 GN=THOC1 PE=4 SV=1	76357.8	MS20-17_ISL_410545_Chlorocebus	1	2	1	2
1560	tr|A0A0D9S6C6|A0A0D9S6C6_CHLSB	Solute carrier family 16 member 1 OS=Chlorocebus sabaeus OX=60711 GN=SLC16A1 PE=4 SV=1	54775.2	MS20-17_ISL_410545_Chlorocebus	1	3	1	3
1561	tr|A0A0D9RGM4|A0A0D9RGM4_CHLSB	Eukaryotic translation initiation factor 2A OS=Chlorocebus sabaeus OX=60711 GN=EIF2A PE=3 SV=1	65427.3	MS20-17_ISL_410545_Chlorocebus	0	3	0	3
1562	tr|A0A0D9RK17|A0A0D9RK17_CHLSB	Phosphotriesterase related OS=Chlorocebus sabaeus OX=60711 GN=PTER PE=3 SV=1	39643.2	MS20-17_ISL_410545_Chlorocebus	1	1	1	1
1563	tr|A0A0D9R2M5|A0A0D9R2M5_CHLSB	Lysine methyltransferase 2C OS=Chlorocebus sabaeus OX=60711 GN=KMT2C PE=4 SV=1	554779	MS20-17_ISL_410545_Chlorocebus	1	4	1	1
1564	tr|A0A0D9REE9|A0A0D9REE9_CHLSB	Calcium load-activated calcium channel OS=Chlorocebus sabaeus OX=60711 GN=TMCO1 PE=3 SV=1	21389.2	MS20-17_ISL_410545_Chlorocebus	1	3	1	2
1565	tr|A0A0D9SDN5|A0A0D9SDN5_CHLSB	Uncharacterized protein OS=Chlorocebus sabaeus OX=60711 PE=4 SV=1	14771.9	MS20-17_ISL_410545_Chlorocebus	3	2	1	1
1566	tr|A0A0D9RYX8|A0A0D9RYX8_CHLSB	PPR_long domain-containing protein OS=Chlorocebus sabaeus OX=60711 PE=4 SV=1	75971.3	MS20-17_ISL_410545_Chlorocebus	1	2	1	2
1567	tr|A0A0D9QUN6|A0A0D9QUN6_CHLSB	Exosome component 9 OS=Chlorocebus sabaeus OX=60711 GN=EXOSC9 PE=4 SV=1	49514.4	MS20-17_ISL_410545_Chlorocebus	2	2	2	2
1568	tr|A0A0D9S278|A0A0D9S278_CHLSB	Signal peptidase complex subunit 3 OS=Chlorocebus sabaeus OX=60711 GN=SPCS3 PE=3 SV=1	20357.6	MS20-17_ISL_410545_Chlorocebus	1	1	1	1
1570	tr|A0A0D9RGZ9|A0A0D9RGZ9_CHLSB	Ubiquitin recognition factor in ER associated degradation 1 OS=Chlorocebus sabaeus OX=60711 GN=UFD1 PE=4 SV=1	34763.4	MS20-17_ISL_410545_Chlorocebus	4	2	1	1
1571	tr|A0A0D9RTA6|A0A0D9RTA6_CHLSB	Insulin like growth factor binding protein 3 OS=Chlorocebus sabaeus OX=60711 GN=IGFBP3 PE=4 SV=1	32728.1	MS20-17_ISL_410545_Chlorocebus	2	2	1	1
1572	tr|A0A0D9RUW4|A0A0D9RUW4_CHLSB	Leucyl-tRNA synthetase 2, mitochondrial OS=Chlorocebus sabaeus OX=60711 GN=LARS2 PE=3 SV=1	102834	MS20-17_ISL_410545_Chlorocebus	1	2	1	2
1573	tr|A0A0D9R6J4|A0A0D9R6J4_CHLSB	GDP-mannose pyrophosphorylase A OS=Chlorocebus sabaeus OX=60711 GN=GMPPA PE=4 SV=1	47179.5	MS20-17_ISL_410545_Chlorocebus	1	2	1	2
1574	tr|A0A0D9RBI6|A0A0D9RBI6_CHLSB	Inverted formin, FH2 and WH2 domain containing OS=Chlorocebus sabaeus OX=60711 GN=INF2 PE=4 SV=1	135509	MS20-17_ISL_410545_Chlorocebus	2	2	2	2
1575	tr|A0A0D9RSW7|A0A0D9RSW7_CHLSB	Mitochondrial ribosomal protein S2 OS=Chlorocebus sabaeus OX=60711 GN=MRPS2 PE=3 SV=1	33088	MS20-17_ISL_410545_Chlorocebus	2	2	2	2
1576	tr|A0A0D9QV96|A0A0D9QV96_CHLSB	pre-rRNA processing protein FTSJ3 OS=Chlorocebus sabaeus OX=60711 GN=FTSJ3 PE=3 SV=1	96548.1	MS20-17_ISL_410545_Chlorocebus	2	0	2	0
1577	tr|A0A0D9RM24|A0A0D9RM24_CHLSB	Stromal cell derived factor 2 like 1 OS=Chlorocebus sabaeus OX=60711 GN=SDF2L1 PE=4 SV=1	23666.5	MS20-17_ISL_410545_Chlorocebus	1	3	1	2
1578	tr|A0A0D9RXS9|A0A0D9RXS9_CHLSB	Malic enzyme OS=Chlorocebus sabaeus OX=60711 GN=ME1 PE=3 SV=1	64724.4	MS20-17_ISL_410545_Chlorocebus	1	2	1	2
1579	tr|A0A0D9R388|A0A0D9R388_CHLSB	N(alpha)-acetyltransferase 50, NatE catalytic subunit OS=Chlorocebus sabaeus OX=60711 GN=NAA50 PE=4 SV=1	19614.1	MS20-17_ISL_410545_Chlorocebus	1	3	1	1
1580	tr|A0A0D9QVA7|A0A0D9QVA7_CHLSB	AA_TRNA_LIGASE_II domain-containing protein OS=Chlorocebus sabaeus OX=60711 PE=4 SV=1	58748.2	MS20-17_ISL_410545_Chlorocebus	0	1	0	1
1581	tr|A0A0D9RM57|A0A0D9RM57_CHLSB	Proteasome subunit beta OS=Chlorocebus sabaeus OX=60711 GN=PSMB7 PE=3 SV=1	30261.4	MS20-17_ISL_410545_Chlorocebus	3	3	1	2
1582	tr|A0A0D9RB71|A0A0D9RB71_CHLSB	SH3 and PX domains 2B OS=Chlorocebus sabaeus OX=60711 GN=SH3PXD2B PE=4 SV=1	101610	MS20-17_ISL_410545_Chlorocebus	1	2	1	1
1583	tr|A0A0D9R9E0|A0A0D9R9E0_CHLSB	Pyrroline-5-carboxylate reductase OS=Chlorocebus sabaeus OX=60711 GN=PYCR3 PE=3 SV=1	30441.8	MS20-17_ISL_410545_Chlorocebus	3	2	3	2
1584	tr|A0A0D9R2E8|A0A0D9R2E8_CHLSB	tRNA (guanine(26)-N(2))-dimethyltransferase OS=Chlorocebus sabaeus OX=60711 GN=TRMT1 PE=3 SV=1	59067.9	MS20-17_ISL_410545_Chlorocebus	2	1	2	1
1585	tr|A0A0D9RBR0|A0A0D9RBR0_CHLSB	Uncharacterized protein OS=Chlorocebus sabaeus OX=60711 PE=4 SV=1	17818.2	MS20-17_ISL_410545_Chlorocebus	2	1	2	1
1586	tr|A0A0D9RYT5|A0A0D9RYT5_CHLSB	S-formylglutathione hydrolase OS=Chlorocebus sabaeus OX=60711 GN=ESD PE=3 SV=1	32013.7	MS20-17_ISL_410545_Chlorocebus	5	1	3	1
1587	tr|A0A0D9RBX8|A0A0D9RBX8_CHLSB	Acyl-CoA synthetase medium chain family member 4 OS=Chlorocebus sabaeus OX=60711 GN=ACSM4 PE=4 SV=1	66221.8	MS20-17_ISL_410545_Chlorocebus	3	0	1	0
1588	tr|A0A0D9QXZ1|A0A0D9QXZ1_CHLSB	Ubiquinone biosynthesis protein OS=Chlorocebus sabaeus OX=60711 GN=COQ9 PE=3 SV=1	35558.7	MS20-17_ISL_410545_Chlorocebus	3	2	1	1
1589	tr|A0A0D9RTV2|A0A0D9RTV2_CHLSB	Magnesium dependent phosphatase 1 OS=Chlorocebus sabaeus OX=60711 GN=MDP1 PE=4 SV=1	19980.2	MS20-17_ISL_410545_Chlorocebus	2	2	1	1
1590	tr|A0A0D9R896|A0A0D9R896_CHLSB	Casein kinase II subunit beta OS=Chlorocebus sabaeus OX=60711 GN=CSNK2B PE=3 SV=1	25268.1	MS20-17_ISL_410545_Chlorocebus	3	3	2	2
1591	tr|A0A0D9RLA4|A0A0D9RLA4_CHLSB	Methylcrotonoyl-CoA carboxylase 1 OS=Chlorocebus sabaeus OX=60711 GN=MCCC1 PE=4 SV=1	80823.1	MS20-17_ISL_410545_Chlorocebus	2	1	1	1
1592	tr|A0A0D9S9U5|A0A0D9S9U5_CHLSB	Uncharacterized protein OS=Chlorocebus sabaeus OX=60711 PE=3 SV=1	16610.8	MS20-17_ISL_410545_Chlorocebus	2	2	1	2
1593	tr|A0A0D9S7S8|A0A0D9S7S8_CHLSB	Trafficking protein particle complex subunit OS=Chlorocebus sabaeus OX=60711 GN=TRAPPC3 PE=3 SV=1	20432.2	MS20-17_ISL_410545_Chlorocebus	3	2	2	2
1594	tr|A0A0D9S7G5|A0A0D9S7G5_CHLSB	Uroporphyrinogen decarboxylase OS=Chlorocebus sabaeus OX=60711 GN=UROD PE=3 SV=1	41110	MS20-17_ISL_410545_Chlorocebus	1	3	1	3
1595	tr|A0A0D9REK7|A0A0D9REK7_CHLSB	Polysaccharide biosynthesis domain containing 1 OS=Chlorocebus sabaeus OX=60711 GN=PBDC1 PE=4 SV=1	26323.9	MS20-17_ISL_410545_Chlorocebus	1	2	1	2
1596	tr|A0A0D9RB83|A0A0D9RB83_CHLSB	Oxysterol-binding protein OS=Chlorocebus sabaeus OX=60711 GN=OSBPL10 PE=3 SV=1	70831.8	MS20-17_ISL_410545_Chlorocebus	3	2	2	1
1597	tr|A0A0D9RJ83|A0A0D9RJ83_CHLSB	Diaphanous related formin 1 OS=Chlorocebus sabaeus OX=60711 GN=DIAPH1 PE=4 SV=1	139037	MS20-17_ISL_410545_Chlorocebus	1	3	1	3
1598	tr|A0A0D9RDN3|A0A0D9RDN3_CHLSB	VRK serine/threonine kinase 1 OS=Chlorocebus sabaeus OX=60711 GN=VRK1 PE=3 SV=1	45784.5	MS20-17_ISL_410545_Chlorocebus	3	3	3	3
1599	tr|A0A0D9RNH4|A0A0D9RNH4_CHLSB	Neuroplastin OS=Chlorocebus sabaeus OX=60711 GN=NPTN PE=4 SV=1	44701.6	MS20-17_ISL_410545_Chlorocebus	3	2	1	1
1601	tr|A0A0D9RIF5|A0A0D9RIF5_CHLSB	Guanine nucleotide-binding protein subunit gamma OS=Chlorocebus sabaeus OX=60711 PE=3 SV=1	7371.74	MS20-17_ISL_410545_Chlorocebus	2	2	1	1
1602	sp|P61811|TGFB2_CHLAE	Transforming growth factor beta-2 proprotein OS=Chlorocebus aethiops OX=9534 GN=TGFB2 PE=2 SV=1	48572.5	MS20-17_ISL_410545_Chlorocebus	1	3	1	1
1603	tr|A0A0D9R1F0|A0A0D9R1F0_CHLSB	HEAT repeat containing 6 OS=Chlorocebus sabaeus OX=60711 GN=HEATR6 PE=4 SV=1	130079	MS20-17_ISL_410545_Chlorocebus	1	1	1	1
1604	tr|A0A0D9R892|A0A0D9R892_CHLSB	DEAD-box helicase 47 OS=Chlorocebus sabaeus OX=60711 GN=DDX47 PE=3 SV=1	50977.9	MS20-17_ISL_410545_Chlorocebus	0	1	0	1
1605	tr|A0A0D9S1W2|A0A0D9S1W2_CHLSB	Translation machinery associated 16 homolog OS=Chlorocebus sabaeus OX=60711 GN=TMA16 PE=4 SV=1	24017.5	MS20-17_ISL_410545_Chlorocebus	3	3	1	1
1606	tr|A0A0D9RTK1|A0A0D9RTK1_CHLSB	Huntingtin OS=Chlorocebus sabaeus OX=60711 GN=HTT PE=4 SV=1	350094	MS20-17_ISL_410545_Chlorocebus	2	1	2	1
1607	tr|A0A0D9S2L0|A0A0D9S2L0_CHLSB	NSF attachment protein alpha OS=Chlorocebus sabaeus OX=60711 GN=NAPA PE=4 SV=1	33667.4	MS20-17_ISL_410545_Chlorocebus	2	2	1	2
1608	tr|A0A0D9S6Q2|A0A0D9S6Q2_CHLSB	ATP binding cassette subfamily D member 3 OS=Chlorocebus sabaeus OX=60711 GN=ABCD3 PE=4 SV=1	75927.6	MS20-17_ISL_410545_Chlorocebus	2	3	2	2
1610	tr|A0A0D9QZG4|A0A0D9QZG4_CHLSB	Nuclear factor kappa B subunit 2 OS=Chlorocebus sabaeus OX=60711 GN=NFKB2 PE=4 SV=1	97537.2	MS20-17_ISL_410545_Chlorocebus	1	2	1	2
1611	tr|A0A0D9RP55|A0A0D9RP55_CHLSB	Gem nuclear organelle associated protein 4 OS=Chlorocebus sabaeus OX=60711 GN=GEMIN4 PE=4 SV=1	121996	MS20-17_ISL_410545_Chlorocebus	3	1	3	1
1612	tr|A0A0D9SAU0|A0A0D9SAU0_CHLSB	Cleavage stimulation factor subunit 2 tau variant OS=Chlorocebus sabaeus OX=60711 GN=CSTF2T PE=4 SV=1	65005.7	MS20-17_ISL_410545_Chlorocebus	1	0	1	0
1614	tr|A0A0D9REI8|A0A0D9REI8_CHLSB	NADH:ubiquinone oxidoreductase subunit B3 OS=Chlorocebus sabaeus OX=60711 GN=NDUFB3 PE=4 SV=1	11331.7	MS20-17_ISL_410545_Chlorocebus	2	2	2	1
1615	tr|A0A0D9RH26|A0A0D9RH26_CHLSB	Splicing factor 3a subunit 2 OS=Chlorocebus sabaeus OX=60711 GN=SF3A2 PE=4 SV=1	50079.8	MS20-17_ISL_410545_Chlorocebus	2	1	2	1
1616	tr|A0A0D9RTG7|A0A0D9RTG7_CHLSB	Uridine phosphorylase OS=Chlorocebus sabaeus OX=60711 GN=UPP1 PE=3 SV=1	34601.4	MS20-17_ISL_410545_Chlorocebus	1	1	1	1
1617	tr|A0A0D9RK62|A0A0D9RK62_CHLSB	Neutral cholesterol ester hydrolase 1 OS=Chlorocebus sabaeus OX=60711 GN=NCEH1 PE=4 SV=1	46135.9	MS20-17_ISL_410545_Chlorocebus	2	3	1	1
1618	tr|A0A0D9RSY5|A0A0D9RSY5_CHLSB	Dipeptidyl peptidase 4 OS=Chlorocebus sabaeus OX=60711 GN=DPP4 PE=3 SV=1	88541.5	MS20-17_ISL_410545_Chlorocebus	2	2	2	1
1619	tr|A0A0D9RBE5|A0A0D9RBE5_CHLSB	ATP-dependent Clp protease proteolytic subunit OS=Chlorocebus sabaeus OX=60711 GN=CLPP PE=3 SV=1	30207.7	MS20-17_ISL_410545_Chlorocebus	1	3	1	2
1620	tr|A0A0D9RYT2|A0A0D9RYT2_CHLSB	Succinate-CoA ligase ADP-forming beta subunit OS=Chlorocebus sabaeus OX=60711 GN=SUCLA2 PE=4 SV=1	29848.5	MS20-17_ISL_410545_Chlorocebus	1	3	1	1
1621	tr|A0A0D9RAC2|A0A0D9RAC2_CHLSB	Adenylosuccinate synthetase isozyme 2 OS=Chlorocebus sabaeus OX=60711 GN=ADSS PE=3 SV=1	50472	MS20-17_ISL_410545_Chlorocebus	3	1	2	1
1622	tr|A0A0D9RIC1|A0A0D9RIC1_CHLSB	Rho GTPase activating protein 21 OS=Chlorocebus sabaeus OX=60711 GN=ARHGAP21 PE=4 SV=1	219492	MS20-17_ISL_410545_Chlorocebus	2	2	1	1
1623	tr|A0A0D9RHY6|A0A0D9RHY6_CHLSB	Uncharacterized protein OS=Chlorocebus sabaeus OX=60711 PE=4 SV=1	21067.2	MS20-17_ISL_410545_Chlorocebus	1	3	1	2
1624	tr|A0A0D9QW89|A0A0D9QW89_CHLSB	Tyrosine aminotransferase OS=Chlorocebus sabaeus OX=60711 GN=TAT PE=3 SV=1	51267.7	MS20-17_ISL_410545_Chlorocebus	1	2	1	1
1625	tr|A0A0D9QXR1|A0A0D9QXR1_CHLSB	Uncharacterized protein OS=Chlorocebus sabaeus OX=60711 PE=4 SV=1	16535.4	MS20-17_ISL_410545_Chlorocebus	2	2	1	1
1626	tr|A0A0D9R6T9|A0A0D9R6T9_CHLSB	Aspartyl aminopeptidase OS=Chlorocebus sabaeus OX=60711 GN=DNPEP PE=3 SV=1	52571.9	MS20-17_ISL_410545_Chlorocebus	2	3	2	3
1627	tr|A0A0D9RCS5|A0A0D9RCS5_CHLSB	NADH:ubiquinone oxidoreductase subunit B9 OS=Chlorocebus sabaeus OX=60711 GN=NDUFB9 PE=4 SV=1	26859.4	MS20-17_ISL_410545_Chlorocebus	2	4	2	2
1628	tr|A0A0D9RC36|A0A0D9RC36_CHLSB	MOB kinase activator 2 OS=Chlorocebus sabaeus OX=60711 GN=MOB2 PE=4 SV=1	27251.5	MS20-17_ISL_410545_Chlorocebus	0	2	0	1
1629	tr|A0A0D9S8F4|A0A0D9S8F4_CHLSB	Peptidyl arginine deiminase 4 OS=Chlorocebus sabaeus OX=60711 GN=PADI4 PE=4 SV=1	75105.8	MS20-17_ISL_410545_Chlorocebus	2	2	1	1
1630	tr|A0A0D9RT81|A0A0D9RT81_CHLSB	Striatin 3 OS=Chlorocebus sabaeus OX=60711 GN=STRN3 PE=4 SV=1	87574.6	MS20-17_ISL_410545_Chlorocebus	1	1	1	1
1631	tr|A0A0D9S5J9|A0A0D9S5J9_CHLSB	Membrane bound O-acyltransferase domain containing 7 OS=Chlorocebus sabaeus OX=60711 GN=MBOAT7 PE=3 SV=1	39238.8	MS20-17_ISL_410545_Chlorocebus	3	1	2	1
1632	tr|A0A0D9RRU2|A0A0D9RRU2_CHLSB	N-acetylglucosamine kinase OS=Chlorocebus sabaeus OX=60711 GN=NAGK PE=4 SV=1	37694.9	MS20-17_ISL_410545_Chlorocebus	0	3	0	2
1633	tr|A0A0D9S2T2|A0A0D9S2T2_CHLSB	Acyl-CoA synthetase family member 3 OS=Chlorocebus sabaeus OX=60711 GN=ACSF3 PE=4 SV=1	64508.3	MS20-17_ISL_410545_Chlorocebus	2	2	2	2
1634	tr|A0A0D9RC99|A0A0D9RC99_CHLSB	Ubiquitin conjugating enzyme E2 R2 OS=Chlorocebus sabaeus OX=60711 GN=UBE2R2 PE=3 SV=1	27320	MS20-17_ISL_410545_Chlorocebus	2	1	2	1
1635	tr|A0A0D9R3W4|A0A0D9R3W4_CHLSB	Thyroid hormone receptor interactor 12 OS=Chlorocebus sabaeus OX=60711 GN=TRIP12 PE=4 SV=1	230233	MS20-17_ISL_410545_Chlorocebus	2	4	2	4
1636	tr|A0A0D9RLQ1|A0A0D9RLQ1_CHLSB	Proline and serine rich 2 OS=Chlorocebus sabaeus OX=60711 GN=PROSER2 PE=4 SV=1	46266.2	MS20-17_ISL_410545_Chlorocebus	2	1	1	1
1637	tr|A0A0D9S5M7|A0A0D9S5M7_CHLSB	Nucleolar complex associated 4 homolog OS=Chlorocebus sabaeus OX=60711 GN=NOC4L PE=4 SV=1	58763.9	MS20-17_ISL_410545_Chlorocebus	4	1	3	1
1638	tr|A0A0D9RMP1|A0A0D9RMP1_CHLSB	RNA polymerase II subunit H OS=Chlorocebus sabaeus OX=60711 GN=POLR2H PE=4 SV=1	21553.6	MS20-17_ISL_410545_Chlorocebus	1	2	1	2
1639	tr|A0A0D9R190|A0A0D9R190_CHLSB	CD2 cytoplasmic tail binding protein 2 OS=Chlorocebus sabaeus OX=60711 GN=CD2BP2 PE=4 SV=1	37515.1	MS20-17_ISL_410545_Chlorocebus	1	4	1	1
1640	tr|A0A0D9S6P2|A0A0D9S6P2_CHLSB	Dihydropyrimidine dehydrogenase	113381	MS20-17_ISL_410545_Chlorocebus	3	4	3	4
1641	tr|A0A0D9RAW2|A0A0D9RAW2_CHLSB	Uncharacterized protein OS=Chlorocebus sabaeus OX=60711 PE=4 SV=1	14628.3	MS20-17_ISL_410545_Chlorocebus	2	1	2	1
1642	tr|A0A0D9RAT9|A0A0D9RAT9_CHLSB	Sidoreflexin OS=Chlorocebus sabaeus OX=60711 GN=SFXN1 PE=3 SV=1	35908.5	MS20-17_ISL_410545_Chlorocebus	1	3	1	3
1642	tr|A0A0D9QZR4|A0A0D9QZR4_CHLSB	Sidoreflexin OS=Chlorocebus sabaeus OX=60711 GN=SFXN3 PE=3 SV=1	35833.7	MS20-17_ISL_410545_Chlorocebus	2	2	2	2
1644	tr|A0A0D9RMA6|A0A0D9RMA6_CHLSB	DNA mismatch repair protein OS=Chlorocebus sabaeus OX=60711 GN=MSH6 PE=3 SV=1	154404	MS20-17_ISL_410545_Chlorocebus	3	6	3	5
1645	tr|A0A0D9S3T7|A0A0D9S3T7_CHLSB	Immunoglobulin superfamily member 8 OS=Chlorocebus sabaeus OX=60711 GN=IGSF8 PE=4 SV=1	71902.9	MS20-17_ISL_410545_Chlorocebus	2	4	1	1
1646	tr|A0A0D9S2N6|A0A0D9S2N6_CHLSB	FAT atypical cadherin 1 OS=Chlorocebus sabaeus OX=60711 GN=FAT1 PE=4 SV=1	489558	MS20-17_ISL_410545_Chlorocebus	2	3	1	1
1647	tr|A0A0D9RIC6|A0A0D9RIC6_CHLSB	Acylphosphatase OS=Chlorocebus sabaeus OX=60711 PE=3 SV=1	17017.8	MS20-17_ISL_410545_Chlorocebus	2	1	1	1
1648	tr|A0A0D9RYB8|A0A0D9RYB8_CHLSB	Proteasome assembly chaperone 3 OS=Chlorocebus sabaeus OX=60711 GN=PSMG3 PE=4 SV=1	13267.1	MS20-17_ISL_410545_Chlorocebus	2	2	2	2
1649	tr|A0A0D9S620|A0A0D9S620_CHLSB	Epsin 1 OS=Chlorocebus sabaeus OX=60711 GN=EPN1 PE=4 SV=1	60431.7	MS20-17_ISL_410545_Chlorocebus	1	1	1	1
1650	tr|A0A0D9RDX8|A0A0D9RDX8_CHLSB	Ubiquitin like modifier activating enzyme 5 OS=Chlorocebus sabaeus OX=60711 GN=UBA5 PE=4 SV=1	45249.4	MS20-17_ISL_410545_Chlorocebus	1	2	1	1
1651	tr|A0A0D9QZE7|A0A0D9QZE7_CHLSB	Methylthioribulose-1-phosphate dehydratase OS=Chlorocebus sabaeus OX=60711 GN=APIP PE=3 SV=1	27774.5	MS20-17_ISL_410545_Chlorocebus	1	3	1	2
1652	tr|A0A0D9RMH3|A0A0D9RMH3_CHLSB	Ubiquitin carboxyl-terminal hydrolase OS=Chlorocebus sabaeus OX=60711 GN=USP11 PE=3 SV=1	110907	MS20-17_ISL_410545_Chlorocebus	1	3	1	2
1653	tr|A0A0D9QZ15|A0A0D9QZ15_CHLSB	Tetratricopeptide repeat domain 38 OS=Chlorocebus sabaeus OX=60711 GN=TTC38 PE=4 SV=1	53613.1	MS20-17_ISL_410545_Chlorocebus	3	2	3	2
1654	tr|A0A0D9QZM3|A0A0D9QZM3_CHLSB	Prefoldin subunit 5 OS=Chlorocebus sabaeus OX=60711 GN=PFDN5 PE=4 SV=1	21356.1	MS20-17_ISL_410545_Chlorocebus	2	1	2	1
1655	tr|A0A0D9RJT5|A0A0D9RJT5_CHLSB	Nudix hydrolase domain-containing protein OS=Chlorocebus sabaeus OX=60711 PE=4 SV=1	18775.3	MS20-17_ISL_410545_Chlorocebus	2	3	2	2
1656	tr|A0A0D9RUN6|A0A0D9RUN6_CHLSB	OXA1L mitochondrial inner membrane protein OS=Chlorocebus sabaeus OX=60711 GN=OXA1L PE=3 SV=1	48919.6	MS20-17_ISL_410545_Chlorocebus	1	1	1	1
1657	tr|A0A0D9R409|A0A0D9R409_CHLSB	ER membrane protein complex subunit 7 OS=Chlorocebus sabaeus OX=60711 GN=EMC7 PE=4 SV=1	30071.2	MS20-17_ISL_410545_Chlorocebus	1	2	1	1
1658	tr|A0A0D9QZ33|A0A0D9QZ33_CHLSB	STE20 like kinase OS=Chlorocebus sabaeus OX=60711 GN=SLK PE=4 SV=1	143245	MS20-17_ISL_410545_Chlorocebus	2	2	2	2
1659	tr|A0A0D9S7A5|A0A0D9S7A5_CHLSB	Transcription factor BTF3 OS=Chlorocebus sabaeus OX=60711 GN=BTF3L4 PE=3 SV=1	27752.4	MS20-17_ISL_410545_Chlorocebus	1	1	1	1
1660	tr|A0A0D9RUT9|A0A0D9RUT9_CHLSB	HD domain containing 2 OS=Chlorocebus sabaeus OX=60711 GN=HDDC2 PE=4 SV=1	23602.7	MS20-17_ISL_410545_Chlorocebus	2	4	1	1
1661	tr|A0A0D9S580|A0A0D9S580_CHLSB	Secretory carrier-associated membrane protein OS=Chlorocebus sabaeus OX=60711 GN=SCAMP3 PE=3 SV=1	38765.9	MS20-17_ISL_410545_Chlorocebus	2	2	1	1
1662	tr|A0A0D9RQJ4|A0A0D9RQJ4_CHLSB	Engulfment and cell motility 2 OS=Chlorocebus sabaeus OX=60711 GN=ELMO2 PE=4 SV=1	83046.5	MS20-17_ISL_410545_Chlorocebus	1	2	1	2
1663	tr|A0A0D9R632|A0A0D9R632_CHLSB	Suv3 like RNA helicase OS=Chlorocebus sabaeus OX=60711 GN=SUPV3L1 PE=4 SV=1	88951.9	MS20-17_ISL_410545_Chlorocebus	0	2	0	2
1664	tr|A0A0D9R8H2|A0A0D9R8H2_CHLSB	Peptidylprolyl isomerase OS=Chlorocebus sabaeus OX=60711 GN=AIP PE=4 SV=1	38048.2	MS20-17_ISL_410545_Chlorocebus	1	2	1	1
1665	tr|A0A0D9R478|A0A0D9R478_CHLSB	Uncharacterized protein OS=Chlorocebus sabaeus OX=60711 PE=4 SV=1	14950.9	MS20-17_ISL_410545_Chlorocebus	2	1	1	1
1666	tr|A0A0D9S442|A0A0D9S442_CHLSB	Thymidine kinase OS=Chlorocebus sabaeus OX=60711 GN=TK1 PE=3 SV=1	30693.6	MS20-17_ISL_410545_Chlorocebus	2	2	2	2
1667	tr|A0A0D9RIJ2|A0A0D9RIJ2_CHLSB	Cold inducible RNA binding protein OS=Chlorocebus sabaeus OX=60711 GN=CIRBP PE=4 SV=1	18636.7	MS20-17_ISL_410545_Chlorocebus	0	3	0	2
1668	tr|A0A0D9RHP5|A0A0D9RHP5_CHLSB	Catechol O-methyltransferase OS=Chlorocebus sabaeus OX=60711 GN=COMT PE=3 SV=1	30654	MS20-17_ISL_410545_Chlorocebus	1	1	1	1
1669	tr|A0A0D9RZH7|A0A0D9RZH7_CHLSB	Phospholipid-transporting ATPase OS=Chlorocebus sabaeus OX=60711 GN=ATP8A2 PE=3 SV=1	133734	MS20-17_ISL_410545_Chlorocebus	0	1	0	1
1670	tr|A0A0D9RYJ2|A0A0D9RYJ2_CHLSB	SGT1 homolog, MIS12 kinetochore complex assembly cochaperone OS=Chlorocebus sabaeus OX=60711 GN=SUGT1 PE=4 SV=1	38066	MS20-17_ISL_410545_Chlorocebus	0	3	0	1
1671	tr|A0A0D9RH51|A0A0D9RH51_CHLSB	Serine palmitoyltransferase long chain base subunit 2 OS=Chlorocebus sabaeus OX=60711 GN=SPTLC2 PE=3 SV=1	36394.1	MS20-17_ISL_410545_Chlorocebus	2	2	2	2
1672	tr|A0A0D9S810|A0A0D9S810_CHLSB	Regulator of chromosome condensation 1 OS=Chlorocebus sabaeus OX=60711 GN=RCC1 PE=4 SV=1	48595.3	MS20-17_ISL_410545_Chlorocebus	3	4	3	2
1673	tr|A0A0D9S435|A0A0D9S435_CHLSB	Synaptogyrin OS=Chlorocebus sabaeus OX=60711 GN=SYNGR2 PE=3 SV=1	25048.2	MS20-17_ISL_410545_Chlorocebus	1	1	1	1
1674	tr|A0A0D9RWY5|A0A0D9RWY5_CHLSB	Peroxisomal biogenesis factor 3 OS=Chlorocebus sabaeus OX=60711 GN=PEX3 PE=4 SV=1	42528.1	MS20-17_ISL_410545_Chlorocebus	2	3	1	2
1675	tr|A0A0D9QXF4|A0A0D9QXF4_CHLSB	Minichromosome maintenance complex binding protein OS=Chlorocebus sabaeus OX=60711 GN=MCMBP PE=4 SV=1	73501	MS20-17_ISL_410545_Chlorocebus	4	2	4	2
1676	tr|A0A0D9S787|A0A0D9S787_CHLSB	Mago homolog, exon junction complex subunit OS=Chlorocebus sabaeus OX=60711 GN=MAGOH PE=4 SV=1	17209.8	MS20-17_ISL_410545_Chlorocebus	0	2	0	1
1677	tr|A0A0D9QWQ9|A0A0D9QWQ9_CHLSB	Enolase-phosphatase E1 OS=Chlorocebus sabaeus OX=60711 GN=ENOPH1 PE=3 SV=1	29104.6	MS20-17_ISL_410545_Chlorocebus	1	3	1	2
1678	tr|A0A0D9S4I8|A0A0D9S4I8_CHLSB	NPL4 homolog, ubiquitin recognition factor OS=Chlorocebus sabaeus OX=60711 GN=NPLOC4 PE=4 SV=1	69060.3	MS20-17_ISL_410545_Chlorocebus	2	2	2	1
1679	tr|A0A0D9QUY7|A0A0D9QUY7_CHLSB	La ribonucleoprotein domain family member 7 OS=Chlorocebus sabaeus OX=60711 GN=LARP7 PE=4 SV=1	66865.5	MS20-17_ISL_410545_Chlorocebus	0	1	0	1
1680	tr|A0A0D9R2R8|A0A0D9R2R8_CHLSB	Negative regulator of ubiquitin like proteins 1 OS=Chlorocebus sabaeus OX=60711 GN=NUB1 PE=4 SV=1	73959.6	MS20-17_ISL_410545_Chlorocebus	1	1	1	1
1681	tr|A0A0D9QZZ5|A0A0D9QZZ5_CHLSB	Protein kinase C and casein kinase substrate in neurons 2 OS=Chlorocebus sabaeus OX=60711 GN=PACSIN2 PE=4 SV=1	51385.9	MS20-17_ISL_410545_Chlorocebus	1	3	1	2
1682	tr|A0A0D9RD23|A0A0D9RD23_CHLSB	Translin associated factor X OS=Chlorocebus sabaeus OX=60711 GN=TSNAX PE=4 SV=1	33191.7	MS20-17_ISL_410545_Chlorocebus	3	2	2	1
1683	tr|A0A0D9SBC9|A0A0D9SBC9_CHLSB	Eukaryotic translation initiation factor 3 subunit J OS=Chlorocebus sabaeus OX=60711 GN=EIF3J PE=3 SV=1	29176.5	MS20-17_ISL_410545_Chlorocebus	1	1	1	1
1684	tr|A0A0D9RKJ3|A0A0D9RKJ3_CHLSB	V-type proton ATPase subunit G OS=Chlorocebus sabaeus OX=60711 GN=ATP6V1G1 PE=3 SV=1	13844.1	MS20-17_ISL_410545_Chlorocebus	1	2	1	2
1685	tr|A0A0D9RNF1|A0A0D9RNF1_CHLSB	Prostaglandin E synthase 2 OS=Chlorocebus sabaeus OX=60711 GN=PTGES2 PE=3 SV=1	42120.8	MS20-17_ISL_410545_Chlorocebus	0	3	0	2
1687	tr|A0A0D9QXT2|A0A0D9QXT2_CHLSB	Anion exchange protein OS=Chlorocebus sabaeus OX=60711 GN=SLC4A4 PE=3 SV=1	87631.5	MS20-17_ISL_410545_Chlorocebus	1	0	1	0
1688	tr|A0A0D9RZ41|A0A0D9RZ41_CHLSB	Desmoglein 2 OS=Chlorocebus sabaeus OX=60711 GN=DSG2 PE=4 SV=1	123238	MS20-17_ISL_410545_Chlorocebus	2	2	1	1
1689	tr|A0A0D9RUX3|A0A0D9RUX3_CHLSB	Charged multivesicular body protein 3 OS=Chlorocebus sabaeus OX=60711 GN=CHMP3 PE=4 SV=1	33040.8	MS20-17_ISL_410545_Chlorocebus	1	3	1	2
1690	tr|A0A0D9RQP5|A0A0D9RQP5_CHLSB	Partner of NOB1 homolog OS=Chlorocebus sabaeus OX=60711 GN=PNO1 PE=4 SV=1	27948.8	MS20-17_ISL_410545_Chlorocebus	0	2	0	2
1691	tr|A0A0D9R0J8|A0A0D9R0J8_CHLSB	E3 ubiquitin protein ligase OS=Chlorocebus sabaeus OX=60711 GN=RNF40 PE=3 SV=1	114350	MS20-17_ISL_410545_Chlorocebus	2	5	2	4
1692	tr|A0A0D9R746|A0A0D9R746_CHLSB	Calcineurin like phosphoesterase domain containing 1 OS=Chlorocebus sabaeus OX=60711 GN=CPPED1 PE=4 SV=1	35586.8	MS20-17_ISL_410545_Chlorocebus	2	1	2	1
1693	tr|A0A0D9RYN4|A0A0D9RYN4_CHLSB	Laminin subunit alpha 3 OS=Chlorocebus sabaeus OX=60711 GN=LAMA3 PE=4 SV=1	375834	MS20-17_ISL_410545_Chlorocebus	0	1	0	1
1694	tr|A0A0D9RKW7|A0A0D9RKW7_CHLSB	Family with sequence similarity 234 member A OS=Chlorocebus sabaeus OX=60711 GN=FAM234A PE=4 SV=1	60751.6	MS20-17_ISL_410545_Chlorocebus	2	1	2	1
1695	tr|A0A0D9RGV8|A0A0D9RGV8_CHLSB	Transcription and mRNA export factor ENY2 OS=Chlorocebus sabaeus OX=60711 GN=ENY2 PE=3 SV=1	11635.4	MS20-17_ISL_410545_Chlorocebus	3	1	1	1
1696	tr|A0A0D9R2U5|A0A0D9R2U5_CHLSB	Neurofibromin 1 OS=Chlorocebus sabaeus OX=60711 GN=NF1 PE=4 SV=1	323902	MS20-17_ISL_410545_Chlorocebus	2	1	2	1
1697	tr|A0A0D9R552|A0A0D9R552_CHLSB	EPH receptor B6 OS=Chlorocebus sabaeus OX=60711 GN=EPHB6 PE=4 SV=1	111996	MS20-17_ISL_410545_Chlorocebus	1	1	1	1
1698	tr|A0A0D9R6K4|A0A0D9R6K4_CHLSB	RELA proto-oncogene, NF-kB subunit OS=Chlorocebus sabaeus OX=60711 GN=RELA PE=4 SV=1	60381.4	MS20-17_ISL_410545_Chlorocebus	2	2	1	1
1699	tr|A0A0D9S6G1|A0A0D9S6G1_CHLSB	WD repeat domain 77 OS=Chlorocebus sabaeus OX=60711 GN=WDR77 PE=4 SV=1	37604.4	MS20-17_ISL_410545_Chlorocebus	1	1	1	1
1700	tr|A0A0D9RDM5|A0A0D9RDM5_CHLSB	Deoxyuridine triphosphatase OS=Chlorocebus sabaeus OX=60711 GN=DUT PE=4 SV=1	26952.6	MS20-17_ISL_410545_Chlorocebus	2	4	1	1
1701	tr|A0A0D9RGH7|A0A0D9RGH7_CHLSB	Myosin VA OS=Chlorocebus sabaeus OX=60711 GN=MYO5A PE=3 SV=1	151503	MS20-17_ISL_410545_Chlorocebus	2	1	2	1
1701	tr|A0A0D9RZP1|A0A0D9RZP1_CHLSB	Uncharacterized protein OS=Chlorocebus sabaeus OX=60711 PE=3 SV=1	212550	MS20-17_ISL_410545_Chlorocebus	0	1	0	1
1702	tr|V5R6P2|V5R6P2_CHLAE	SAM domain and HD domain-containing protein 1 OS=Chlorocebus aethiops OX=9534 GN=SAMHD1 PE=2 SV=1	72912.1	MS20-17_ISL_410545_Chlorocebus	2	2	2	2
1703	tr|A0A0D9RJL0|A0A0D9RJL0_CHLSB	Nucleoporin NUP53 OS=Chlorocebus sabaeus OX=60711 GN=NUP35 PE=3 SV=1	34879.5	MS20-17_ISL_410545_Chlorocebus	1	1	1	1
1704	tr|A0A0D9RHM1|A0A0D9RHM1_CHLSB	Cingulin like 1 OS=Chlorocebus sabaeus OX=60711 GN=CGNL1 PE=4 SV=1	149750	MS20-17_ISL_410545_Chlorocebus	1	1	1	1
1705	tr|A0A0D9R4X1|A0A0D9R4X1_CHLSB	Importin subunit alpha OS=Chlorocebus sabaeus OX=60711 GN=KPNA1 PE=3 SV=1	60951.8	MS20-17_ISL_410545_Chlorocebus	1	3	1	2
1706	tr|A0A0D9RKP2|A0A0D9RKP2_CHLSB	Cytochrome c oxidase assembly factor COX16 OS=Chlorocebus sabaeus OX=60711 GN=COX16 PE=4 SV=1	12396.6	MS20-17_ISL_410545_Chlorocebus	2	2	2	1
1707	tr|A0A0D9RTY3|A0A0D9RTY3_CHLSB	Importin 11 OS=Chlorocebus sabaeus OX=60711 GN=IPO11 PE=4 SV=1	65431.9	MS20-17_ISL_410545_Chlorocebus	1	1	1	1
1708	tr|A0A0D9S0V1|A0A0D9S0V1_CHLSB	Family with sequence similarity 171 member A2 OS=Chlorocebus sabaeus OX=60711 GN=FAM171A2 PE=4 SV=1	80061.2	MS20-17_ISL_410545_Chlorocebus	2	1	1	1
1709	tr|A0A0D9S9U3|A0A0D9S9U3_CHLSB	Uncharacterized protein OS=Chlorocebus sabaeus OX=60711 PE=4 SV=1	42785.3	MS20-17_ISL_410545_Chlorocebus	1	2	1	1
1710	tr|A0A0D9RDN1|A0A0D9RDN1_CHLSB	Cap methyltransferase 1 OS=Chlorocebus sabaeus OX=60711 GN=CMTR1 PE=4 SV=1	96142.3	MS20-17_ISL_410545_Chlorocebus	1	1	1	1
1712	tr|A0A0D9RZH1|A0A0D9RZH1_CHLSB	Thyroid hormone receptor interactor 6 OS=Chlorocebus sabaeus OX=60711 GN=TRIP6 PE=4 SV=1	51720.1	MS20-17_ISL_410545_Chlorocebus	2	1	2	1
1713	tr|A0A0D9S3H0|A0A0D9S3H0_CHLSB	Nitrilase 1 OS=Chlorocebus sabaeus OX=60711 GN=NIT1 PE=4 SV=1	36671.5	MS20-17_ISL_410545_Chlorocebus	2	1	2	1
1714	tr|A0A0D9RIZ7|A0A0D9RIZ7_CHLSB	Glucosamine-6-phosphate isomerase OS=Chlorocebus sabaeus OX=60711 GN=GNPDA1 PE=3 SV=1	32830.6	MS20-17_ISL_410545_Chlorocebus	1	1	1	1
1715	tr|A0A0D9RUD7|A0A0D9RUD7_CHLSB	Coiled-coil domain containing 12 OS=Chlorocebus sabaeus OX=60711 GN=CCDC12 PE=4 SV=1	20497.9	MS20-17_ISL_410545_Chlorocebus	2	3	2	2
1716	tr|A0A0D9RYC9|A0A0D9RYC9_CHLSB	Uncharacterized protein OS=Chlorocebus sabaeus OX=60711 PE=4 SV=1	40507.2	MS20-17_ISL_410545_Chlorocebus	2	2	1	1
1717	tr|A0A0D9RE05|A0A0D9RE05_CHLSB	Dynein axonemal heavy chain 8 OS=Chlorocebus sabaeus OX=60711 GN=DNAH8 PE=4 SV=1	542591	MS20-17_ISL_410545_Chlorocebus	0	1	0	1
1718	tr|A0A0D9S505|A0A0D9S505_CHLSB	Translocon-associated protein subunit beta OS=Chlorocebus sabaeus OX=60711 GN=SSR2 PE=3 SV=1	20435.6	MS20-17_ISL_410545_Chlorocebus	2	1	1	1
1719	tr|A0A0D9RX76|A0A0D9RX76_CHLSB	Zinc finger RNA binding protein OS=Chlorocebus sabaeus OX=60711 GN=ZFR PE=4 SV=1	118123	MS20-17_ISL_410545_Chlorocebus	0	1	0	1
1721	tr|A0A0D9S4Z7|A0A0D9S4Z7_CHLSB	Kinetochore associated 1 OS=Chlorocebus sabaeus OX=60711 GN=KNTC1 PE=4 SV=1	253077	MS20-17_ISL_410545_Chlorocebus	1	2	1	2
1722	tr|A0A0D9RLW2|A0A0D9RLW2_CHLSB	Semaphorin 3G OS=Chlorocebus sabaeus OX=60711 GN=SEMA3G PE=3 SV=1	87848	MS20-17_ISL_410545_Chlorocebus	1	0	1	0
1723	tr|A0A0D9SBX2|A0A0D9SBX2_CHLSB	Fumarylacetoacetate hydrolase domain containing 1 OS=Chlorocebus sabaeus OX=60711 GN=FAHD1 PE=4 SV=1	25122.9	MS20-17_ISL_410545_Chlorocebus	1	2	1	1
1724	tr|A0A0D9R3D3|A0A0D9R3D3_CHLSB	Calcium binding protein 39 OS=Chlorocebus sabaeus OX=60711 GN=CAB39 PE=4 SV=1	40044.8	MS20-17_ISL_410545_Chlorocebus	1	1	1	1
1725	tr|A0A0D9RU14|A0A0D9RU14_CHLSB	Protein tyrosine phosphatase non-receptor type 23 OS=Chlorocebus sabaeus OX=60711 GN=PTPN23 PE=4 SV=1	179474	MS20-17_ISL_410545_Chlorocebus	1	3	1	2
1726	tr|A0A0D9RP61|A0A0D9RP61_CHLSB	Leucyl and cystinyl aminopeptidase OS=Chlorocebus sabaeus OX=60711 GN=LNPEP PE=4 SV=1	117577	MS20-17_ISL_410545_Chlorocebus	4	3	3	3
1727	tr|A0A0D9RLJ3|A0A0D9RLJ3_CHLSB	Prolyl endopeptidase like OS=Chlorocebus sabaeus OX=60711 GN=PREPL PE=4 SV=1	84845.8	MS20-17_ISL_410545_Chlorocebus	1	2	1	2
1728	tr|A0A0D9RV02|A0A0D9RV02_CHLSB	RAB3 GTPase activating protein catalytic subunit 1 OS=Chlorocebus sabaeus OX=60711 GN=RAB3GAP1 PE=4 SV=1	112682	MS20-17_ISL_410545_Chlorocebus	1	1	1	1
1729	tr|A0A0D9R8L1|A0A0D9R8L1_CHLSB	Phosphomannomutase OS=Chlorocebus sabaeus OX=60711 GN=PMM2 PE=3 SV=1	28362.3	MS20-17_ISL_410545_Chlorocebus	1	2	1	2
1730	tr|A0A0D9S8Z7|A0A0D9S8Z7_CHLSB	Agrin OS=Chlorocebus sabaeus OX=60711 GN=AGRN PE=4 SV=1	225340	MS20-17_ISL_410545_Chlorocebus	4	2	2	2
1731	tr|A0A0D9R7Q9|A0A0D9R7Q9_CHLSB	Splicing factor 3b subunit 6 OS=Chlorocebus sabaeus OX=60711 GN=SF3B6 PE=4 SV=1	14689.6	MS20-17_ISL_410545_Chlorocebus	1	0	1	0
1732	sp|Q95L05|FKBP5_CHLAE	Peptidyl-prolyl cis-trans isomerase FKBP5 OS=Chlorocebus aethiops OX=9534 GN=FKBP5 PE=2 SV=1	51575.8	MS20-17_ISL_410545_Chlorocebus	4	2	1	2
1733	tr|A0A0D9SBP6|A0A0D9SBP6_CHLSB	Methionyl-tRNA synthetase 2, mitochondrial OS=Chlorocebus sabaeus OX=60711 GN=MARS2 PE=3 SV=1	67621.4	MS20-17_ISL_410545_Chlorocebus	2	2	2	2
1734	tr|A0A0D9S6K8|A0A0D9S6K8_CHLSB	Pre-mRNA processing factor 38B OS=Chlorocebus sabaeus OX=60711 GN=PRPF38B PE=4 SV=1	64617.3	MS20-17_ISL_410545_Chlorocebus	1	1	1	1
1735	tr|A0A0D9S383|A0A0D9S383_CHLSB	Migration and invasion enhancer 1 OS=Chlorocebus sabaeus OX=60711 GN=MIEN1 PE=4 SV=1	12622.3	MS20-17_ISL_410545_Chlorocebus	3	1	1	1
1736	tr|A0A0D9RFJ8|A0A0D9RFJ8_CHLSB	ERCC excision repair 6 like, spindle assembly checkpoint helicase OS=Chlorocebus sabaeus OX=60711 GN=ERCC6L PE=4 SV=1	142873	MS20-17_ISL_410545_Chlorocebus	4	3	4	3
1737	tr|A0A0D9REG4|A0A0D9REG4_CHLSB	Caspase 8 OS=Chlorocebus sabaeus OX=60711 GN=CASP8 PE=3 SV=1	58103	MS20-17_ISL_410545_Chlorocebus	1	3	1	2
1738	tr|A0A0D9QZH2|A0A0D9QZH2_CHLSB	Golgi brefeldin A resistant guanine nucleotide exchange factor 1 OS=Chlorocebus sabaeus OX=60711 GN=GBF1 PE=4 SV=1	208054	MS20-17_ISL_410545_Chlorocebus	1	2	1	2
1739	tr|A0A0D9S2K2|A0A0D9S2K2_CHLSB	DEAD-box helicase 10 OS=Chlorocebus sabaeus OX=60711 GN=DDX10 PE=4 SV=1	93514.4	MS20-17_ISL_410545_Chlorocebus	1	1	1	1
1740	tr|A0A0D9R8Z3|A0A0D9R8Z3_CHLSB	NADH:ubiquinone oxidoreductase core subunit S8 OS=Chlorocebus sabaeus OX=60711 GN=NDUFS8 PE=3 SV=1	25495.6	MS20-17_ISL_410545_Chlorocebus	1	2	1	2
1741	tr|A0A0D9RE08|A0A0D9RE08_CHLSB	Histidine triad nucleotide binding protein 2 OS=Chlorocebus sabaeus OX=60711 GN=HINT2 PE=4 SV=1	17264.3	MS20-17_ISL_410545_Chlorocebus	1	1	1	1
1742	tr|A0A0D9R4T4|A0A0D9R4T4_CHLSB	DNA polymerase delta interacting protein 2 OS=Chlorocebus sabaeus OX=60711 GN=POLDIP2 PE=4 SV=1	46781.4	MS20-17_ISL_410545_Chlorocebus	1	1	1	1
1743	tr|A0A0D9S352|A0A0D9S352_CHLSB	RNA exonuclease 2 OS=Chlorocebus sabaeus OX=60711 GN=REXO2 PE=3 SV=1	27078.7	MS20-17_ISL_410545_Chlorocebus	1	3	1	1
1744	tr|A0A0D9R0F6|A0A0D9R0F6_CHLSB	CUGBP Elav-like family member 1 OS=Chlorocebus sabaeus OX=60711 GN=CELF1 PE=4 SV=1	55506.5	MS20-17_ISL_410545_Chlorocebus	1	1	1	1
1745	tr|A0A0D9RNP7|A0A0D9RNP7_CHLSB	Promyelocytic leukemia OS=Chlorocebus sabaeus OX=60711 GN=PML PE=4 SV=1	91565.2	MS20-17_ISL_410545_Chlorocebus	1	4	1	3
1746	tr|A0A0D9SAM5|A0A0D9SAM5_CHLSB	Olfactory receptor OS=Chlorocebus sabaeus OX=60711 GN=OR6N2 PE=3 SV=1	36412	MS20-17_ISL_410545_Chlorocebus	2	2	1	1
1747	tr|A0A0D9R9B6|A0A0D9R9B6_CHLSB	Tissue specific transplantation antigen P35B OS=Chlorocebus sabaeus OX=60711 GN=TSTA3 PE=3 SV=1	36085.1	MS20-17_ISL_410545_Chlorocebus	1	1	1	1
1748	tr|A0A0D9RFH4|A0A0D9RFH4_CHLSB	Testis expressed 10 OS=Chlorocebus sabaeus OX=60711 GN=TEX10 PE=4 SV=1	95302.8	MS20-17_ISL_410545_Chlorocebus	1	0	1	0
1749	tr|A0A0D9QXD1|A0A0D9QXD1_CHLSB	Fatty acyl-CoA reductase OS=Chlorocebus sabaeus OX=60711 GN=FAR1 PE=3 SV=1	59632.9	MS20-17_ISL_410545_Chlorocebus	4	3	1	1
1750	tr|A0A0D9R0P9|A0A0D9R0P9_CHLSB	Vacuole membrane protein 1 OS=Chlorocebus sabaeus OX=60711 GN=VMP1 PE=4 SV=1	46583.9	MS20-17_ISL_410545_Chlorocebus	1	1	1	1
1751	tr|A0A0D9R1J8|A0A0D9R1J8_CHLSB	Protein kinase AMP-activated non-catalytic subunit gamma 1 OS=Chlorocebus sabaeus OX=60711 GN=PRKAG1 PE=4 SV=1	37740.8	MS20-17_ISL_410545_Chlorocebus	1	1	1	1
1752	tr|A0A0D9SBU8|A0A0D9SBU8_CHLSB	Fem-1 homolog A OS=Chlorocebus sabaeus OX=60711 GN=FEM1A PE=4 SV=1	74531.5	MS20-17_ISL_410545_Chlorocebus	1	2	1	1
1753	tr|A0A0D9RTR9|A0A0D9RTR9_CHLSB	Neurolysin OS=Chlorocebus sabaeus OX=60711 GN=NLN PE=3 SV=1	81353.9	MS20-17_ISL_410545_Chlorocebus	3	0	3	0
1754	tr|A0A0D9QZ14|A0A0D9QZ14_CHLSB	Diacylglycerol kinase OS=Chlorocebus sabaeus OX=60711 GN=DGKA PE=3 SV=1	84154.3	MS20-17_ISL_410545_Chlorocebus	2	1	2	1
1756	tr|A0A0D9R8J6|A0A0D9R8J6_CHLSB	Dimethylarginine dimethylaminohydrolase 2 OS=Chlorocebus sabaeus OX=60711 GN=DDAH2 PE=4 SV=1	29982.6	MS20-17_ISL_410545_Chlorocebus	1	2	1	1
1757	tr|A0A0D9QZF5|A0A0D9QZF5_CHLSB	CD44 molecule (Indian blood group) OS=Chlorocebus sabaeus OX=60711 GN=CD44 PE=4 SV=1	76771.3	MS20-17_ISL_410545_Chlorocebus	3	2	1	1
1758	tr|A0A0D9RNS4|A0A0D9RNS4_CHLSB	Oxysterol-binding protein OS=Chlorocebus sabaeus OX=60711 GN=OSBPL3 PE=3 SV=1	101982	MS20-17_ISL_410545_Chlorocebus	0	1	0	1
1759	tr|A0A0D9S101|A0A0D9S101_CHLSB	Upstream binding transcription factor OS=Chlorocebus sabaeus OX=60711 GN=UBTF PE=4 SV=1	82895.7	MS20-17_ISL_410545_Chlorocebus	0	2	0	1
1760	tr|A0A0D9SC96|A0A0D9SC96_CHLSB	Ring finger protein 146 OS=Chlorocebus sabaeus OX=60711 GN=RNF146 PE=4 SV=1	39666.2	MS20-17_ISL_410545_Chlorocebus	1	2	1	1
1761	tr|A0A0D9RKY8|A0A0D9RKY8_CHLSB	Proline, glutamate and leucine rich protein 1 OS=Chlorocebus sabaeus OX=60711 GN=PELP1 PE=4 SV=1	130790	MS20-17_ISL_410545_Chlorocebus	1	1	1	1
1762	tr|A0A0D9RZT2|A0A0D9RZT2_CHLSB	Acidic nuclear phosphoprotein 32 family member E OS=Chlorocebus sabaeus OX=60711 GN=ANP32E PE=4 SV=1	30842.9	MS20-17_ISL_410545_Chlorocebus	1	1	1	1
1763	tr|A0A0D9R9G9|A0A0D9R9G9_CHLSB	Protein phosphatase 6 regulatory subunit 3 OS=Chlorocebus sabaeus OX=60711 GN=PPP6R3 PE=4 SV=1	99393.5	MS20-17_ISL_410545_Chlorocebus	2	2	1	2
1764	tr|A0A0D9RZJ4|A0A0D9RZJ4_CHLSB	AP complex subunit sigma OS=Chlorocebus sabaeus OX=60711 GN=AP1S1 PE=3 SV=1	18948.7	MS20-17_ISL_410545_Chlorocebus	1	2	1	2
1765	tr|A0A0D9RMY9|A0A0D9RMY9_CHLSB	Lactamase beta 2 OS=Chlorocebus sabaeus OX=60711 GN=LACTB2 PE=4 SV=1	33072.1	MS20-17_ISL_410545_Chlorocebus	1	2	1	2
1766	tr|A0A0D9RIL4|A0A0D9RIL4_CHLSB	3-hydroxyisobutyryl-CoA hydrolase, mitochondrial OS=Chlorocebus sabaeus OX=60711 GN=HIBCH PE=3 SV=1	41753.2	MS20-17_ISL_410545_Chlorocebus	0	3	0	3
1767	tr|A0A0D9RVJ0|A0A0D9RVJ0_CHLSB	Rho GTPase activating protein 18 OS=Chlorocebus sabaeus OX=60711 GN=ARHGAP18 PE=4 SV=1	75334	MS20-17_ISL_410545_Chlorocebus	1	1	1	1
1768	tr|A0A0D9RGF4|A0A0D9RGF4_CHLSB	Small glutamine rich tetratricopeptide repeat containing alpha OS=Chlorocebus sabaeus OX=60711 GN=SGTA PE=4 SV=1	34240.8	MS20-17_ISL_410545_Chlorocebus	3	1	1	1
1769	tr|A0A0D9RQX5|A0A0D9RQX5_CHLSB	Farnesyltransferase, CAAX box, alpha OS=Chlorocebus sabaeus OX=60711 GN=FNTA PE=4 SV=1	52411	MS20-17_ISL_410545_Chlorocebus	1	2	1	1
1770	tr|A0A0D9RFJ2|A0A0D9RFJ2_CHLSB	Dynein axonemal heavy chain 2 OS=Chlorocebus sabaeus OX=60711 GN=DNAH2 PE=4 SV=1	511677	MS20-17_ISL_410545_Chlorocebus	1	4	1	2
1771	tr|A0A0D9RJC5|A0A0D9RJC5_CHLSB	A-kinase anchoring protein 9 OS=Chlorocebus sabaeus OX=60711 GN=AKAP9 PE=4 SV=1	456153	MS20-17_ISL_410545_Chlorocebus	1	0	1	0
1772	tr|A0A0D9R5L6|A0A0D9R5L6_CHLSB	Peptidyl-prolyl cis-trans isomerase OS=Chlorocebus sabaeus OX=60711 GN=PIN1 PE=4 SV=1	18401.1	MS20-17_ISL_410545_Chlorocebus	3	1	2	1
1773	tr|A0A0D9RG03|A0A0D9RG03_CHLSB	Matrix AAA peptidase interacting protein 1 OS=Chlorocebus sabaeus OX=60711 GN=MAIP1 PE=4 SV=1	32958.2	MS20-17_ISL_410545_Chlorocebus	1	0	1	0
1774	tr|A0A0D9QV26|A0A0D9QV26_CHLSB	Formin homology 2 domain containing 1 OS=Chlorocebus sabaeus OX=60711 GN=FHOD1 PE=4 SV=1	126251	MS20-17_ISL_410545_Chlorocebus	1	2	1	2
1775	tr|A0A0D9RR44|A0A0D9RR44_CHLSB	Glucosamine 6-phosphate N-acetyltransferase OS=Chlorocebus sabaeus OX=60711 GN=GNPNAT1 PE=3 SV=1	21077.8	MS20-17_ISL_410545_Chlorocebus	1	2	1	2
1776	tr|A0A0D9RFB6|A0A0D9RFB6_CHLSB	BMS1 ribosome biogenesis factor OS=Chlorocebus sabaeus OX=60711 GN=BMS1 PE=4 SV=1	146630	MS20-17_ISL_410545_Chlorocebus	1	2	1	2
1777	tr|A0A0D9R3S7|A0A0D9R3S7_CHLSB	Centrin 2 OS=Chlorocebus sabaeus OX=60711 GN=CETN2 PE=4 SV=1	18734.4	MS20-17_ISL_410545_Chlorocebus	4	4	3	3
1778	tr|A0A0D9RV42|A0A0D9RV42_CHLSB	Ribose 5-phosphate isomerase A OS=Chlorocebus sabaeus OX=60711 GN=RPIA PE=3 SV=1	33506.1	MS20-17_ISL_410545_Chlorocebus	1	2	1	1
1779	tr|A0A0D9RSM3|A0A0D9RSM3_CHLSB	Uncharacterized protein OS=Chlorocebus sabaeus OX=60711 GN=MTHFD2 PE=3 SV=1	38045.2	MS20-17_ISL_410545_Chlorocebus	1	1	1	1
1780	tr|A0A0D9QYH8|A0A0D9QYH8_CHLSB	GATA-type domain-containing protein OS=Chlorocebus sabaeus OX=60711 PE=4 SV=1	68324.7	MS20-17_ISL_410545_Chlorocebus	2	3	1	1
[truncated: 902 more rows]

## Sheet: Peptides_with_modif
Table S1c. List of proteins and peptides identified in the dataset (Peptides with modifications).
Group	Accession	Pept_sequence	Pept_mod	Pept_charge	Queries	startPos	EndPos	PostRes	Spectral counts R1	Spectral counts R2
1004	tr|A0A0D9RS33|A0A0D9RS33_CHLSB	AAAEDVNVTFEDQQK	-	2	['93629'];['117600', '117602'];['132227', '132228'];['141148', '141149', '141153'];['142195', '142196'];['97854', '97855', '97860'];['122231'];['135513', '135514', '135516'];['141480', '141482'];['139485', '139487']	8	22	I	3	2
2319	tr|A0A0D9QUY6|A0A0D9QUY6_CHLSB	AAAEGLMSLLR	-	2	[];['41585'];[];['50646'];[];[];[];[];['51801'];[]	457	467	E	1	1
1073	tr|A0A0D9RKC1|A0A0D9RKC1_CHLSB	AAAEQISSQTGNK	-	2	[];[];[];[];[];[];[];[];['83904', '83905', '83907'];[]	98	110	V	0	3
373	tr|H9BFK2|H9BFK2_CHLAE	AAAEVAGQFVIK	-	2	[];['52627'];['58303', '58305', '58309'];['63706', '63707'];['65505'];['46334', '46338'];['56746', '56747', '56748', '56755'];['62166', '62172'];['64896'];[]	589	600	L	2	1
254	tr|A0A0D9RAY1|A0A0D9RAY1_CHLSB	AAAEVNQDYGLDPK	-	2	['75234'];['93968', '93969', '93970', '93972', '93974', '93975', '93976', '93978'];['105431', '105433', '105434', '105435', '105437', '105441'];['113941', '113942', '113943', '113945', '113946', '113947', '113948'];['115034', '115035', '115036', '115037', '115038', '115039', '115040', '115041', '115042', '115043', '115044', '115047', '115048'];['79806', '79807', '79814'];['99243', '99244', '99245…	102	115	I	7	8
254	tr|A0A0D9RAY1|A0A0D9RAY1_CHLSB	AAAEVNQDYGLDPK	Deamidated (NQ)	2	['75273', '75275'];['94028', '94033', '94037', '94038'];['105497', '105498', '105499', '105500', '105502', '105505', '105506', '105507'];['114007', '114010', '114011', '114012', '114013', '114014', '114015', '114017', '114018', '114020', '114021'];['115111', '115113', '115114', '115115', '115116', '115117', '115118', '115119', '115120', '115121'];['79857', '79859', '79862'];['99314', '99315', '99…	102	115	I	11	10
77	tr|A0A0D9RDS4|A0A0D9RDS4_CHLSB	AAAFEEQENETVVVK	-	2	[];['117442', '117457'];['132061'];['140947', '140957', '140965'];['142019', '142022'];['97737'];['122080'];['135341'];['141290', '141305', '141306', '141308', '141313'];['139313', '139325', '139327', '139331', '139336']	2494	2508	E	3	5
77	tr|A0A0D9RDS4|A0A0D9RDS4_CHLSB	AAAFEEQENETVVVK	Deamidated (NQ)	2	[];[];[];['141157', '141163'];[];[];[];[];[];['139492', '139495']	2494	2508	E	2	0
77	tr|A0A0D9RDS4|A0A0D9RDS4_CHLSB	AAAFEEQENETVVVKEK	-	3	['115972'];['145738', '145740', '145742'];['164224', '164225', '164227', '164228'];['173664'];['174625'];['120966'];['150144'];['167110'];['174558'];['171684']	2494	2510	M	1	1
77	tr|A0A0D9RDS4|A0A0D9RDS4_CHLSB	AAAFEEQENETVVVKEK	Deamidated (NQ)	3	[];['145814', '145817'];['164307', '164323', '164324'];['173725', '173734', '173735'];[];[];[];['167190'];['174629', '174635'];[]	2494	2510	M	3	2
903	tr|A0A0D9R171|A0A0D9R171_CHLSB	AAAFEQLQK	-	2	[];['27113', '27115'];['29796'];['32652', '32655'];['34035', '34039', '34040'];['24555'];[];['32444', '32446'];['33727', '33730', '33731'];['33808', '33810', '33811']	160	168	W	2	3
187	tr|A0A0D9S8I7|A0A0D9S8I7_CHLSB	AAAGELQEDSGLCVLAR	-	2	[];[];['145224'];['154216', '154228'];['155106', '155108', '155109'];[];['133734'];['148678'];['154874', '154884', '154886', '154888', '154889', '154891'];['152370', '152378', '152382', '152386']	160	176	L	2	6
5	tr|A0A0D9R924|A0A0D9R924_CHLSB	AAAGKAELELELGR	-	2	['68152', '68163'];['84759', '84767', '84773', '84774', '84775'];['94913', '94919'];['103148', '103155'];[];['72644'];['90281', '90297'];['99327', '99328', '99329'];[];[]	1995	2008	I	2	0
5	tr|A0A0D9R924|A0A0D9R924_CHLSB	AAAGKAELELELGR	-	3	['68143', '68144', '68146', '68148', '68149', '68151', '68153', '68155', '68157', '68158', '68161', '68164'];['84742', '84745', '84747', '84748', '84749', '84750', '84751', '84752', '84753', '84754', '84755', '84757', '84758', '84760', '84761', '84762', '84763', '84764', '84770', '84771', '84772'];['94895', '94896', '94897', '94898', '94899', '94900', '94901', '94902', '94903', '94904', '94906', …	1995	2008	I	12	7
4	tr|A0A0D9SD81|A0A0D9SD81_CHLSB	AAAIGIDLGTTYSCVGVFQHGK	-	3	[];['172820'];['194663', '194664', '194665', '194667'];['204144', '204145', '204147'];['204728'];['143656'];['177126', '177127'];['196965', '196969', '196970', '196971'];['205385', '205387', '205388', '205389'];['201736']	4	25	V	3	4
532	tr|A0A0D9QVK4|A0A0D9QVK4_CHLSB	AAALAFAR	-	2	[];['7102'];['7887'];['8602', '8610'];['8949', '8954', '8956'];['6269', '6272'];['7598', '7608'];['8525', '8526', '8536'];['8928', '8936', '8938'];['8729', '8730', '8731', '8732', '8738']	21	28	E	2	3
685	tr|A0A0D9R4I0|A0A0D9R4I0_CHLSB	AAALASLK	-	2	[];[];[];['4221'];['4334'];[];[];[];[];[]	119	126	K	1	0
334	tr|A0A0D9R3L1|A0A0D9R3L1_CHLSB	AAALEAMKDYTK	-	2	[];['69454', '69458'];['77354', '77360'];['83814', '83822'];['85093'];[];['74334'];['81629'];['85233'];[]	483	494	A	2	1
334	tr|A0A0D9R3L1|A0A0D9R3L1_CHLSB	AAALEAMKDYTK	-	3	['56136', '56137'];['69443', '69444', '69448'];['77340', '77351', '77352', '77356', '77357'];['83791', '83792', '83802', '83818', '83823'];['85076'];['59986', '59991'];['74321', '74324', '74325'];['81618', '81621'];['85226', '85227', '85231', '85241'];['83704']	483	494	A	5	4
334	tr|A0A0D9R3L1|A0A0D9R3L1_CHLSB	AAALEFLNR	-	2	['22665'];['27041'];['29722'];[];[];['24485'];['29591', '29593'];['32352'];['33660'];['33718', '33728']	126	134	F	0	1
334	tr|A0A0D9R3L1|A0A0D9R3L1_CHLSB	AAALEFLNRFEEAKR	-	3	['103069', '103070'];['129553', '129555', '129556', '129557'];['146017', '146019', '146020'];['155042', '155044', '155045', '155046'];['155880', '155882', '155883'];[];['134387', '134389', '134391'];['149439', '149441'];['155745', '155746'];['153184']	126	140	T	4	2
334	tr|A0A0D9R3L1|A0A0D9R3L1_CHLSB	AAALEFLNRFEEAKR	Deamidated (NQ)	3	[];['129691'];['146182'];['155216'];['156055'];[];['134543'];['149606'];[];[]	126	140	T	1	0
1011	tr|A0A0D9RW15|A0A0D9RW15_CHLSB	AAALEQFK	-	2	[];['14658'];['16095'];['17660', '17664'];['18380'];[];[];['17415'];['18144'];['17971']	260	267	S	2	1
2765	tr|A0A0D9RY85|A0A0D9RY85_CHLSB	AAAMAAAAAETSQR	-	2	[];[];[];[];[];[];[];['82960'];['86645'];[]	195	208	I	0	1
6	tr|A0A0D9RDH4|A0A0D9RDH4_CHLSB	AAANKLVR	-	2	[];[];[];['13652'];['14288'];[];[];['13578'];['14097'];['13932']	1838	1845	R	1	1
6	tr|A0A0D9RDH4|A0A0D9RDH4_CHLSB	AAANKLVR	Deamidated (NQ)	2	[];['11536'];[];['13747'];['14372', '14375'];[];['12425'];[];['14179'];[]	1838	1845	R	1	1
471	tr|A0A0D9RPB8|A0A0D9RPB8_CHLSB	AAAPAPMAEAVSR	-	2	['47618', '47621'];['58606', '58607'];['64916', '64920', '64923', '64924'];['70822', '70824', '70825', '70833'];['72528', '72529', '72530', '72531'];['51018', '51024', '51025'];['63057', '63059', '63061', '63063'];['69048', '69049', '69051'];['72262', '72264', '72265', '72266', '72270'];['71316', '71322', '71323', '71326', '71328', '71331']	443	455	T	4	5
141	tr|A0A0D9R8U2|A0A0D9R8U2_CHLSB	AAAPQAWAGPMEEPPQAQAPPR	-	3	[];['173242'];['195143'];[];['205158', '205163'];[];['177557', '177558', '177560', '177562'];['197411', '197415', '197418'];['205806', '205807', '205808'];['202128', '202131', '202132', '202134']	437	458	G	0	3
141	tr|A0A0D9R8U2|A0A0D9R8U2_CHLSB	AAAPQAWAGPMEEPPQAQAPPR	Oxidation (M)	3	[];[];[];[];[];[];[];[];['206869'];['203242', '203244']	437	458	G	0	1
348	tr|A0A0D9QXF2|A0A0D9QXF2_CHLSB	AAAQCYIDLIIK	-	2	[];[];['87646'];[];['96596'];['67557'];['83751'];['92054'];['96476'];['94927']	280	291	E	0	1
1942	tr|A0A0D9RW55|A0A0D9RW55_CHLSB	AAAVFIK	-	2	[];[];[];['2116'];['2167'];[];['1936'];['2103'];['2170', '2172'];['2132', '2134']	189	195	D	1	2
85	tr|A0A0D9R9G7|A0A0D9R9G7_CHLSB	AAAVGTANKSTVEGIQASVK	-	3	[];['143936'];[];[];['172492'];[];[];[];['172406', '172407'];[]	647	666	T	0	2
85	tr|A0A0D9R9G7|A0A0D9R9G7_CHLSB	AAAVGTANKSTVEGIQASVK	Deamidated (NQ)	3	[];['143964', '143965', '143969'];['162284', '162290', '162293'];['171612', '171614', '171615', '171616', '171617', '171618'];['172537', '172539', '172540', '172544', '172545', '172546'];[];['148401', '148404', '148405'];['165134', '165135', '165144', '165148'];['172450', '172452', '172453', '172454', '172455', '172456', '172457', '172459'];['169630', '169632', '169634', '169636']	647	666	T	6	8
1544	tr|A0A0D9RYA4|A0A0D9RYA4_CHLSB	AAAVLPVLDLAQR	-	2	[];[];[];[];['89604'];['62806', '62807'];['77864'];['85680'];['89699'];['88181']	76	88	Q	0	1
155	tr|A0A0D9RNE3|A0A0D9RNE3_CHLSB	AACNLLQR	-	2	['17295'];['20786'];['22790'];['25019'];['26067'];['18596'];[];['24765'];['25774'];['25678']	110	117	G	1	1
1681	tr|A0A0D9QZZ5|A0A0D9QZZ5_CHLSB	AADAVEDLR	-	2	[];[];[];[];['28083'];[];[];[];['27808'];[]	235	243	W	0	1
211	tr|A0A0D9RR42|A0A0D9RR42_CHLSB	AADEEAFEDNSEEYIR	Deamidated (NQ)	2	[];[];[];[];[];[];['147417'];[];['171295'];[]	356	371	R	0	1
211	tr|A0A0D9RR42|A0A0D9RR42_CHLSB	AADEEAFEDNSEEYIRR	-	3	[];['156862'];['176869'];['186306'];[];[];[];['179526'];[];[]	356	372	D	1	0
211	tr|A0A0D9RR42|A0A0D9RR42_CHLSB	AADEEAFEDNSEEYIRR	Deamidated (NQ)	3	[];['156955'];['176981'];['186397', '186398'];['187238'];[];['161441'];['179623', '179624'];[];['184284']	356	372	D	2	0
780	tr|A0A0D9S155|A0A0D9S155_CHLSB	AADFIDQALAQK	-	2	[];[];[];[];[];[];[];[];['81278'];['79899', '79901']	105	116	N	0	1
780	tr|A0A0D9S155|A0A0D9S155_CHLSB	AADFIDQALAQKNGR	Deamidated (NQ)	3	[];[];['124137', '124150'];['133167', '133198'];['134428', '134448'];[];['115367'];[];['133826', '133871'];[]	105	119	V	2	2
244	tr|A0A0D9QWF7|A0A0D9QWF7_CHLSB	AADIDQEVKER	-	2	['51278'];['63472'];['70597'];['76826', '76827'];['78263'];[];['68205', '68208'];['74835'];[];['76993']	578	588	A	2	0
244	tr|A0A0D9QWF7|A0A0D9QWF7_CHLSB	AADIDQEVKER	-	3	[];['63475', '63481'];['70599', '70600'];['76816', '76824'];['78262'];['54909'];['68203', '68204'];['74834'];['78181'];['76990']	578	588	A	2	1
16	tr|A0A0D9SBD1|A0A0D9SBD1_CHLSB	AADVHEVR	-	2	['13399', '13400', '13401', '13402'];['16088'];['17632', '17634'];['19407', '19409', '19410', '19411', '19412'];['20170', '20171', '20172', '20174', '20175'];['14297'];['17355', '17356', '17359'];['18993', '18994', '18997'];['19858', '19860'];['19709', '19710', '19711']	248	255	K	5	2
16	tr|A0A0D9RMR7|A0A0D9RMR7_CHLSB	AADVHEVR	-	2	['13399', '13400', '13401', '13402'];['16088'];['17632', '17634'];['19407', '19409', '19410', '19411', '19412'];['20170', '20171', '20172', '20174', '20175'];['14297'];['17355', '17356', '17359'];['18993', '18994', '18997'];['19858', '19860'];['19709', '19710', '19711']	248	255	K	5	2
16	tr|A0A0D9SBD1|A0A0D9SBD1_CHLSB	AADVHEVRK	-	2	['24263', '24275'];['28866'];['31719', '31724'];['34654', '34674', '34676'];['36220', '36221', '36222'];['26240', '26246', '26247'];['31589', '31607'];['34416', '34444', '34448'];['35804', '35814'];['35915', '35923']	248	256	V	3	2
16	tr|A0A0D9RMR7|A0A0D9RMR7_CHLSB	AADVHEVRK	-	2	['24263', '24275'];['28866'];['31719', '31724'];['34654', '34674', '34676'];['36220', '36221', '36222'];['26240', '26246', '26247'];['31589', '31607'];['34416', '34444', '34448'];['35804', '35814'];['35915', '35923']	248	256	V	3	2
143	tr|A0A0D9SCB4|A0A0D9SCB4_CHLSB	AAEAAAAPAESAAPAAGEEPSKEEGEPK	-	3	['152109', '152111', '152112', '152118', '152119'];['191008', '191012', '191013', '191014', '191016', '191018', '191019', '191020', '191023', '191025'];['215442', '215447', '215448', '215450', '215451', '215453', '215454', '215456', '215457', '215459', '215460'];['224800', '224801', '224805', '224808', '224809', '224810', '224811', '224812', '224813', '224814', '224815', '224816', '224817', '2248…	122	149	K	14	14
2454	tr|A0A0D9SC08|A0A0D9SC08_CHLSB	AAEAAINILK	-	2	[];[];[];['33285'];['34727', '34732'];[];[];[];[];[]	89	98	D	1	0
144	tr|A0A0D9RSX6|A0A0D9RSX6_CHLSB	AAEAGGAEEQYGFLTTPTK	-	2	[];[];[];[];['176600', '176601'];['122365'];['151838'];['168955'];['176477'];['173678']	1052	1070	Q	0	1
104	tr|A0A0D9RJE1|A0A0D9RJE1_CHLSB	AAECNIVVTQPR	-	2	['61379'];['76028'];[];['92209', '92211', '92212', '92214'];['93441'];['65446'];['81180'];['89335'];['93407'];['91822']	286	297	R	4	1
822	tr|A0A0D9RJN5|A0A0D9RJN5_CHLSB	AAEDLFVNIR	-	2	[];['44028'];['48734'];['53553', '53557'];['55386', '55390', '55391'];['39063'];['47773'];['52323'];['54817', '54818'];['54549', '54558']	306	315	G	2	2
5	tr|A0A0D9R924|A0A0D9R924_CHLSB	AAEEAEEARVQAER	-	3	[];[];['116194', '116196'];['125088'];['126211', '126212'];[];[];[];[];[]	2147	2160	E	1	0
327	tr|A0A0D9RE73|A0A0D9RE73_CHLSB	AAEEAFVNDIDESSPGTEWER	-	3	[];[];[];['210364'];['211026'];[];['182505'];[];['211459'];['207739']	163	183	V	1	1
327	tr|A0A0D9RE73|A0A0D9RE73_CHLSB	AAEEAFVNDIDESSPGTEWER	Deamidated (NQ)	2	[];['178305'];['200950'];['210425', '210429'];['211079', '211080'];[];['182565', '182566'];['203000'];['211523', '211527', '211528', '211529'];['207792', '207793']	163	183	V	2	4
327	tr|A0A0D9RE73|A0A0D9RE73_CHLSB	AAEEAFVNDIDESSPGTEWER	Deamidated (NQ)	3	[];['178304'];['200948'];['210428'];[];[];['182564', '182567'];['203003', '203004'];['211525', '211526'];[]	163	183	V	1	2
24	tr|A0A0D9S2M1|A0A0D9S2M1_CHLSB	AAEEAKSAIAK	-	2	[];[];[];['43215'];[];[];['38689'];[];[];[]	396	406	Q	1	0
2728	tr|A0A0D9RXL4|A0A0D9RXL4_CHLSB	AAEELTWER	-	2	[];[];['41604'];[];[];[];[];[];['47030'];[]	268	276	M	0	1
378	tr|A0A0D9RVJ2|A0A0D9RVJ2_CHLSB	AAEEVKHLK	-	2	['24297'];['28899', '28900'];['31743', '31745', '31746'];['34703', '34706', '34707', '34708'];['36245'];[];['31628', '31630', '31631', '31635'];['34476', '34480', '34481', '34482', '34483'];['35841', '35843', '35846', '35849'];['35938']	9	17	T	4	4
1951	tr|A0A0D9S011|A0A0D9S011_CHLSB	AAEHEVPLQER	-	3	[];[];['71396'];[];[];[];[];['75662'];['79063'];['77798']	228	238	K	0	1
762	tr|A0A0D9R9N9|A0A0D9R9N9_CHLSB	AAEKWEVAEVVLEVFYK	-	3	['122189'];['153553', '153554'];['173177'];['182589', '182591'];['183487', '183488', '183489'];[];['157898'];['175828', '175829'];['183563'];['180453']	193	209	L	2	1
764	tr|A0A0D9RVW9|A0A0D9RVW9_CHLSB	AAELETDIR	-	2	[];['28290'];['31075', '31077'];['33980', '33983'];['35465', '35467'];[];['30939'];['33756'];['35089'];['35207', '35208']	385	393	A	2	1
125	tr|A0A0D9S9R0|A0A0D9S9R0_CHLSB	AAELIANSLATAGDGLIELR	Deamidated (NQ)	3	[];[];[];['181566'];[];[];[];[];['182539', '182540'];['179419', '179422']	219	238	K	1	2
1242	tr|A0A0D9RNN4|A0A0D9RNN4_CHLSB	AAELWGEQAEAR	-	2	[];['72048'];['80364', '80368'];['87161'];['88395', '88396'];['62159'];['77056', '77062'];['84733'];['88583', '88584'];['87008', '87014']	537	548	R	1	2
1352	tr|A0A0D9RRR7|A0A0D9RRR7_CHLSB	AAEPLLTLER	-	2	[];['38689'];[];['47209'];[];[];[];[];['48420'];[]	160	169	L	1	1
26	tr|A0A0D9S4U3|A0A0D9S4U3_CHLSB	AAEQYTPK	-	2	['14462'];['17285', '17310'];['18900', '18914'];['20808', '20813'];['21656', '21659', '21661'];['15452', '15471'];['18733', '18744'];['20484', '20500'];['21369', '21372'];['21232', '21236']	2428	2435	A	2	2
700	tr|A0A0D9QXQ6|A0A0D9QXQ6_CHLSB	AAETVLK	-	2	[];[];['3105'];['3266'];['3360', '3371'];[];['2987'];['3315', '3326'];['3476'];['3335', '3356', '3363', '3368']	185	191	Q	1	1
112	tr|A0A0D9R6L1|A0A0D9R6L1_CHLSB	AAEVLNK	-	2	[];[];[];['4202'];['4306'];[];['3728'];['4197'];['4424'];['4274']	127	133	H	1	1
112	tr|A0A0D9R6L1|A0A0D9R6L1_CHLSB	AAEVLNKHSLSGRPLK	Deamidated (NQ)	3	[];[];[];['149052', '149053'];['150076'];[];[];[];['149710', '149712', '149713'];['147361', '147362']	127	142	V	2	3
30	tr|A0A0D9RNM2|A0A0D9RNM2_CHLSB	AAFDDAIAELDTLSEESYKDSTLIMQLLR	-	3	[];[];[];[];['239530'];[];[];[];['238564'];['235851', '235852']	197	225	D	0	1
30	tr|A0A0D9RNM2|A0A0D9RNM2_CHLSB	AAFDDAIAELDTLSEESYKDSTLIMQLLR	Deamidated (NQ)	3	[];[];[];[];[];[];['205464'];[];['238580'];[]	197	225	D	0	1
279	tr|A0A0D9RZZ9|A0A0D9RZZ9_CHLSB	AAFENWEVEVTFR	-	2	['86118'];['107940'];['121421'];['130288'];['131644', '131645', '131648'];['90630', '90631', '90632'];['113121', '113123', '113124'];['125199'];['130925', '130926', '130927', '130929'];['129263']	99	111	V	1	4
187	tr|A0A0D9S8I7|A0A0D9S8I7_CHLSB	AAFKELQSTFK	-	2	[];[];[];['76162'];['77604'];[];[];[];[];[]	230	240	-	1	0
187	tr|A0A0D9S8I7|A0A0D9S8I7_CHLSB	AAFKELQSTFK	-	3	['50870'];['62929'];['69975'];['76158'];['77613', '77614'];['54455'];[];[];['77560'];[]	230	240	-	1	1
1960	tr|A0A0D9S9P8|A0A0D9S9P8_CHLSB	AAFQEALNTAGDK	-	2	[];[];[];['87816'];[];[];[];['85241', '85246'];[];['87664', '87665', '87666', '87668']	9	21	L	1	0
39	tr|A0A0D9S3S0|A0A0D9S3S0_CHLSB	AAFQLGSPWR	-	2	[];['41794', '41800'];['46268', '46269'];['50857', '50858', '50860'];['52616', '52617', '52620', '52622', '52637'];[];['45391', '45395', '45398'];['49656', '49661', '49667', '49669'];['52042', '52044', '52048', '52049'];['51818', '51819', '51836']	85	94	R	3	4
862	tr|A0A0D9S2Z2|A0A0D9S2Z2_CHLSB	AAFSKDESKEPIVEVR	-	3	[];[];[];['160621'];['161289', '161296'];[];['139154'];['154742'];['161393'];['158598', '158626', '158627', '158644', '158646']	796	811	T	1	1
873	tr|A0A0D9QZI2|A0A0D9QZI2_CHLSB	AAFTAFEEAQLPR	-	2	['70544'];['88014', '88018'];['98600', '98607'];['106898', '106899', '106900'];['108334'];['75246', '75249'];['93565', '93569', '93570'];['102988', '102993', '102995'];['108130', '108135', '108138', '108139'];['106679', '106682', '106685']	171	183	L	3	4
873	tr|A0A0D9QZI2|A0A0D9QZI2_CHLSB	AAFTAFEEAQLPR	-	3	[];[];['98603', '98605'];['106904'];['108333'];['75252'];['93567', '93568'];['102996'];['108134', '108136'];['106681']	171	183	L	1	2
790	tr|A0A0D9R9H4|A0A0D9R9H4_CHLSB	AAFVAYALAFPR	-	2	['54241'];['67131', '67132'];['74681'];['81043'];['82410'];['57886'];['71938'];['78933'];['82371'];['81069']	270	281	A	1	1
790	tr|A0A0D9R9H4|A0A0D9R9H4_CHLSB	AAFVAYALAFPR	-	3	[];[];[];['81042'];['82408'];[];[];[];[];[]	270	281	A	1	0
1120	tr|A0A0D9S8N0|A0A0D9S8N0_CHLSB	AAFVLPEFAR	-	2	[];['39879'];['44116', '44121', '44126', '44127'];['48666', '48671', '48672'];[];['35514'];['43401', '43404'];['47481', '47483'];[];['49732']	286	295	K	3	0
201	tr|A0A0D9QYT4|A0A0D9QYT4_CHLSB	AAFVSEQQQK	-	2	['34740', '34741'];['42228', '42229', '42230', '42231', '42235'];['46746', '46747', '46749', '46750', '46752', '46754'];['51429', '51430', '51431', '51432', '51433'];['53215', '53216', '53217', '53219', '53220', '53221'];['37474', '37477'];['45848', '45849', '45851', '45852', '45853', '45855'];['50167', '50168', '50169', '50170', '50171', '50172'];['52635', '52636', '52638', '52639', '52640', '52…	627	636	L	5	6
1011	tr|A0A0D9RW15|A0A0D9RW15_CHLSB	AAGAQIQGAK	-	2	['15034'];[];[];['21565'];['22478'];['16066'];['19437'];['21241'];[];[]	108	117	E	1	0
494	tr|A0A0D9R626|A0A0D9R626_CHLSB	AAGASDVVLYK	-	2	['29917', '29920', '29922'];['36141', '36148'];['39994', '39996', '39997'];['44062', '44071'];['45829', '45830', '45831'];['32353', '32354', '32360', '32363'];['39427', '39430', '39435'];['43125', '43130', '43138'];['45273', '45277', '45279'];['45216', '45221', '45225', '45226']	54	64	I	2	3
231	tr|A0A0D9RBR7|A0A0D9RBR7_CHLSB	AAGFKDPLLASGTDGVGTK	-	3	[];['134341', '134344'];['151465', '151479'];['160623', '160625'];['161270', '161273', '161279', '161303'];['111632'];['139128', '139140', '139160'];['154736', '154740', '154753'];['161343', '161348', '161392'];['158602', '158608', '158619', '158621', '158642']	481	499	L	2	3
189	tr|A0A0D9S9U1|A0A0D9S9U1_CHLSB	AAGKGDVPTK	-	2	[];[];[];['24689'];[];[];[];[];[];[]	121	130	R	1	0
19	tr|A0A0D9S4M6|A0A0D9S4M6_CHLSB	AAGKLKAEGSEIR	-	2	[];['72026', '72028'];['80334', '80335', '80336', '80337', '80338'];['87131', '87132', '87133'];['88354'];[];['77034', '77036'];['84704', '84710'];['88551', '88552', '88553', '88554'];['86978', '86979']	68	80	L	3	4
19	tr|A0A0D9S4M6|A0A0D9S4M6_CHLSB	AAGKLKAEGSEIR	-	3	[];[];[];['87129', '87130'];[];[];[];[];['88549'];[]	68	80	L	2	1
15	tr|A0A0D9RIF8|A0A0D9RIF8_CHLSB	AAGSGELSVTVK	-	2	[];[];[];['48198', '48203'];['50052'];['35243'];['43027'];['47086', '47090'];[];['49333', '49335']	481	492	G	2	0
402	tr|A0A0D9SB36|A0A0D9SB36_CHLSB	AAGVNVEPFWPGLFAK	-	2	[];['122333', '122342', '122343', '122345', '122346', '122349', '122350', '122351'];[];['146623', '146628', '146629', '146631', '146632'];[];['101964', '101967', '101968', '101969', '101970', '101971'];['127142', '127147', '127148', '127150', '127155', '127156', '127158', '127160'];['141095', '141096', '141099', '141100', '141101', '141102', '141103', '141104'];['147201', '147205', '147208', '147…	34	49	A	5	8
402	tr|A0A0D9SB36|A0A0D9SB36_CHLSB	AAGVNVEPFWPGLFAK	-	3	[];['122337', '122347'];[];['146613', '146620', '146621', '146622', '146626'];[];['101959', '101960'];['127140', '127149', '127153'];['141082', '141094', '141098'];['147204', '147216', '147217'];[]	34	49	A	5	3
402	tr|A0A0D9SB36|A0A0D9SB36_CHLSB	AAGVNVEPFWPGLFAK	Deamidated (NQ)	2	[];['122463', '122465'];[];['146740', '146745'];[];['102071'];[];[];['147363', '147364'];[]	34	49	A	2	2
270	tr|A0A0D9S8B1|A0A0D9S8B1_CHLSB	AAGVPSATITWR	-	2	[];[];[];['68173'];['69886', '69887'];[];[];['66463'];['69583', '69594'];['68788', '68793', '68794']	1979	1990	K	1	2
127	tr|A0A0D9S338|A0A0D9S338_CHLSB	AAGVVLEMIR	-	2	['26595', '26597', '26598', '26599', '26600', '26602', '26603'];['31894', '31897', '31899', '31900', '31901', '31902', '31904', '31905'];['35120', '35121', '35122', '35125', '35127', '35128', '35129', '35130'];['38620', '38621', '38622', '38624', '38626', '38627', '38629', '38630', '38631'];['40239', '40240', '40242', '40245', '40246', '40247', '40248', '40252', '40253'];['28673', '28674', '28675…	55	64	E	9	9
47	tr|A0A0D9QW25|A0A0D9QW25_CHLSB	AAHSEGNTTAGLDMR	-	2	['79796'];[];[];['120719', '120720', '120726', '120727'];['121886', '121894', '121896', '121899', '121900'];[];['104996', '105000'];['116039', '116047', '116048'];['121646', '121655', '121658', '121665'];['119755', '119763', '119764', '119766', '119769']	467	481	E	4	4
47	tr|A0A0D9QW25|A0A0D9QW25_CHLSB	AAHSEGNTTAGLDMR	-	3	[];['99759', '99761'];['112081', '112083'];['120725'];['121888', '121895'];[];['104994', '104997', '105001'];['116042'];['121650', '121652', '121653', '121661', '121662', '121664'];['119758', '119761']	467	481	E	1	6
47	tr|A0A0D9QW25|A0A0D9QW25_CHLSB	AAHSEGNTTAGLDMR	Deamidated (NQ)	3	[];[];[];['120854'];[];[];['105112'];[];['121786', '121788'];['119887']	467	481	E	1	2
336	tr|A0A0D9R082|A0A0D9R082_CHLSB	AAIDWFDGKEFSGNPIK	-	3	[];['143490', '143492'];['161776', '161780'];['171123', '171126', '171127', '171134', '171135'];['171937', '171939', '171941', '171942', '171945', '171948', '171949', '171951', '171954', '171955', '171956'];['119063', '119066'];['147903', '147906', '147908', '147909', '147910', '147911', '147921'];['164607', '164608', '164610', '164614', '164616', '164622', '164624', '164627'];['171865', '171870'…	355	371	V	5	7
456	tr|A0A0D9S2Q6|A0A0D9S2Q6_CHLSB	AAIGLLAR	-	2	[];['6522'];['7227', '7228', '7229'];['7908'];['8177', '8179', '8180'];['5754', '5755'];['6998'];['7781', '7783'];['8190', '8192'];['7989', '7990', '7991', '7992']	67	74	H	1	2
125	tr|A0A0D9S9R0|A0A0D9S9R0_CHLSB	AAIISAEGDSK	-	2	[];[];[];[];['40733', '40741'];[];['35258', '35269'];['38469', '38471', '38474'];['40239', '40247', '40251', '40254', '40258'];['40145', '40147', '40156']	206	216	A	0	5
839	tr|A0A0D9QVC7|A0A0D9QVC7_CHLSB	AAIVEKLSSLPFQK	-	3	['79861'];['99856', '99859', '99860'];['112166', '112168'];['120837'];['122010'];['84390'];['105100', '105104'];['116147'];['121774'];[]	50	63	I	1	1
2218	tr|A0A0D9R3U8|A0A0D9R3U8_CHLSB	AAIVYHTK	-	2	[];[];[];['20270'];['21105'];[];[];[];[];['20630']	660	667	E	1	0
144	tr|A0A0D9RSX6|A0A0D9RSX6_CHLSB	AAKPTTTPEVK	-	2	[];[];['47906', '47907'];['52711'];['54518', '54523', '54526', '54531'];[];[];['51446'];[];['53714', '53716']	2299	2309	A	1	0
144	tr|A0A0D9RSX6|A0A0D9RSX6_CHLSB	AAKPTTTPEVK	-	3	[];[];[];['52705'];['54516', '54520'];[];[];[];[];['53705']	2299	2309	A	1	0
193	tr|A0A0D9RUF7|A0A0D9RUF7_CHLSB	AAKQPHVGDYR	-	2	[];[];[];['70836'];['72535'];[];[];[];[];[]	177	187	Q	1	0
1984	tr|A0A0D9R2R0|A0A0D9R2R0_CHLSB	AALAEALR	-	2	['7232'];[];[];['10635', '10641'];['11117'];[];[];[];[];[]	35	42	L	2	0
200	tr|A0A0D9RIB0|A0A0D9RIB0_CHLSB	AALAGGTTMIIDHVVPEPESSLTEAYEK	-	3	[];[];[];[];['233862', '233873', '233875'];[];[];['223644'];['233015', '233021'];['230106', '230112', '230115', '230121']	209	236	W	0	2
5	tr|A0A0D9R924|A0A0D9R924_CHLSB	AALAHSEEVTASQVAATK	-	2	[];['131514', '131519', '131545', '131546', '131549'];['148270', '148286', '148302', '148306'];['157383', '157388', '157407', '157415', '157418', '157429'];['158232', '158233', '158250', '158255', '158261', '158262'];[];['136338', '136366', '136368'];['151613', '151622', '151634'];['158158', '158164', '158182', '158185'];['155569', '155572', '155573', '155581', '155588', '155589', '155595', '1555…	2665	2682	T	6	4
5	tr|A0A0D9R924|A0A0D9R924_CHLSB	AALAHSEEVTASQVAATK	-	3	['104522', '104524', '104529', '104534', '104535', '104536', '104538', '104541', '104546', '104552'];['131517', '131521', '131523', '131524', '131526', '131528', '131529', '131532', '131535', '131536', '131539', '131547', '131550', '131554'];['148264', '148265', '148275', '148281', '148282', '148285', '148287', '148288', '148289', '148290', '148291', '148293', '148296', '148304'];['157376', '1573…	2665	2682	T	18	18
1154	tr|A0A0D9RVB0|A0A0D9RVB0_CHLSB	AALDGTPGMIGYGMAK	-	2	[];[];['115632', '115633', '115637'];['124452', '124453'];['125581', '125582', '125583', '125585', '125586'];[];['108199'];['119671'];['125317', '125321'];['123357', '123359', '123360']	138	153	G	2	2
277	tr|A0A0D9S509|A0A0D9S509_CHLSB	AALEAFGESAETR	-	2	['60514', '60515', '60516'];['74958', '74960', '74961', '74963', '74964'];['83783', '83784', '83786', '83787', '83788', '83789', '83791', '83792'];['90982', '90984', '90986', '90989', '90990', '90991', '90992'];['92174', '92175', '92176', '92177', '92178', '92179'];['64542', '64544', '64546', '64547'];['80045', '80048', '80050', '80053'];['88123', '88124', '88125', '88126', '88128', '88129'];['92…	25	37	A	7	6
1278	tr|A0A0D9RFL8|A0A0D9RFL8_CHLSB	AALEALLPYTER	-	2	[];['74099'];[];[];['91257', '91258'];['63808', '63809'];['79195'];[];['91199'];['89707']	755	766	H	0	1
331	tr|A0A0D9S4L5|A0A0D9S4L5_CHLSB	AALEAVGGTVVLE	-	2	['45626', '45630'];['56039', '56040', '56044'];['62109', '62112', '62115'];['67930', '67934', '67935', '67938'];['69665', '69667', '69668', '69671'];['49029', '49032', '49035'];['60386', '60388'];['66197', '66198', '66199', '66200'];['69322', '69323', '69324', '69326', '69328', '69331'];['68554', '68555', '68556', '68557', '68558', '68562', '68564']	186	198	-	4	6
5	tr|A0A0D9R924|A0A0D9R924_CHLSB	AALEEVER	-	2	['15295', '15298', '15300'];['18265', '18269', '18270', '18271', '18280', '18289'];['19944', '19945', '19946', '19948', '19951', '19960'];['21915', '21919', '21920', '21921', '21925', '21946'];['22843', '22844', '22846', '22850', '22864'];['16355', '16357', '16358', '16366'];['19785', '19787', '19788', '19791', '19792', '19793', '19794', '19796', '19884'];['21623', '21624', '21625', '21626', '216…	2064	2071	L	6	5
5	tr|A0A0D9R924|A0A0D9R924_CHLSB	AALEEVERLK	-	2	['37555'];['45685', '45686', '45691'];['50575', '50578'];['55434'];[];[];['49485'];['54198', '54199'];[];[]	2064	2073	A	1	0
857	tr|A0A0D9RFB4|A0A0D9RFB4_CHLSB	AALEEVYPDLTPEETR	-	2	['109323'];['137755', '137757'];[];['164620'];['165101', '165104'];[];[];['158392'];['165180', '165185', '165188'];['162243']	660	675	R	1	3
1021	tr|A0A0D9S8N6|A0A0D9S8N6_CHLSB	AALGEEADAVDTGISR	-	2	[];['105154', '105155'];['118220'];['127198'];['128328', '128332'];['88520'];['110401', '110405'];['122098', '122099', '122102'];['127878', '127879', '127880', '127881'];['126039', '126040', '126043']	214	229	E	1	4
933	tr|A0A0D9QX70|A0A0D9QX70_CHLSB	AALGVLR	-	2	[];['34'];[];[];['59', '69', '71'];[];['41'];['53', '54', '55'];['56', '57', '58'];['57', '62', '63']	210	216	Q	0	3
1318	tr|A0A0D9R3B9|A0A0D9R3B9_CHLSB	AALHLYSNTLNFQISEVEPK	-	3	[];[];['195373'];[];[];[];[];[];['206054'];['202366']	117	136	Y	0	1
83	tr|A0A0D9RP68|A0A0D9RP68_CHLSB	AALLELWELR	-	2	['44114'];['53959', '53960', '53962'];['59737', '59738'];['65276', '65277', '65278'];['67074', '67077'];['47491', '47492', '47494'];['58205', '58207', '58208'];['63747', '63748', '63749'];['66540', '66541', '66542'];['65964', '65965', '65967']	450	459	R	3	3
83	tr|A0A0D9RP68|A0A0D9RP68_CHLSB	AALLELWELRR	-	2	[];[];[];['94086'];[];[];[];[];[];[]	450	460	Q	1	0
83	tr|A0A0D9RP68|A0A0D9RP68_CHLSB	AALLELWELRR	-	3	['62606', '62607', '62608', '62611', '62612'];['77538', '77542', '77546', '77547', '77548', '77549', '77550', '77551'];['86610', '86611', '86614', '86615', '86617', '86620', '86621', '86622'];['94087', '94091', '94092', '94093', '94094', '94096', '94097', '94098', '94100'];['95412', '95415', '95418', '95419', '95424'];['66763', '66764', '66765', '66767'];['82813', '82816', '82817', '82819', '8282…	450	460	Q	9	6
5	tr|A0A0D9S7P7|A0A0D9S7P7_CHLSB	AALLEQALSNAR	-	2	[];[];[];['73936'];[];[];[];[];['75278', '75280'];['74086']	5550	5561	L	1	2
924	tr|A0A0D9S3R2|A0A0D9S3R2_CHLSB	AALLWALAAALER	-	2	['62541'];['77435'];['86495'];['93958', '93961'];['95270', '95272'];['66684'];['82713', '82714'];['90928'];['95193'];['93606']	589	601	R	2	1
924	tr|A0A0D9S3R2|A0A0D9S3R2_CHLSB	AALLWALAAALER	-	3	[];['77431'];['86492'];['93957'];['95269'];[];['82711'];['90926'];[];[]	589	601	R	1	0
288	tr|A0A0D9QW17|A0A0D9QW17_CHLSB	AALMESQGQQQEER	-	2	[];['108701'];['122343', '122344', '122345'];['131254', '131255'];['132608', '132609', '132610'];[];['113907', '113908'];['126102', '126103', '126105', '126106', '126107'];['131936', '131937', '131938', '131939'];['130254', '130255', '130256', '130257']	986	999	G	2	4
435	tr|A0A0D9QX56|A0A0D9QX56_CHLSB	AALNAVR	-	2	['986'];['1326', '1327', '1328', '1329'];['1425', '1426'];['1520', '1521'];[];[];['1356', '1357'];['1490', '1491', '1492'];['1549', '1550'];[]	81	87	L	2	2
660	tr|A0A0D9RIG4|A0A0D9RIG4_CHLSB	AALQALK	-	2	[];['1338', '1344'];['1434', '1438', '1451'];['1526', '1533', '1534', '1536'];['1571', '1582'];[];['1360', '1375', '1379'];['1501', '1504'];['1558', '1575', '1589', '1591'];['1512', '1523', '1524']	64	70	R	4	4
250	tr|A0A0D9SB62|A0A0D9SB62_CHLSB	AALQELLSK	-	2	['19715', '19717', '19724', '19725', '19727', '19730', '19732'];['23610', '23616', '23618', '23620', '23621', '23623', '23624', '23625', '23627', '23629', '23632'];['26000', '26006', '26008', '26010', '26012', '26015', '26016', '26018', '26020', '26023', '26028'];['28530', '28531', '28536', '28537', '28539', '28542', '28543', '28545', '28547', '28548', '28549', '28555'];['29701', '29702', '29704'…	82	90	G	12	14
250	tr|A0A0D9SDJ1|A0A0D9SDJ1_CHLSB	AALQELLSK	-	2	[];[];[];['28530', '28531', '28536', '28537', '28539', '28542', '28543', '28545', '28547', '28548', '28549', '28555'];['29701', '29702', '29704', '29705', '29707', '29709', '29710', '29711', '29713', '29714', '29717', '29718', '29719', '29720', '29721'];[];[];[];[];[]	82	90	G	12	0
250	tr|A0A0D9SB62|A0A0D9SB62_CHLSB	AALQELLSKGLIK	-	3	[];['78918'];['88156'];['95832', '95833'];['97239', '97242', '97243', '97245', '97246'];[];[];[];['97099', '97100', '97102'];['95646', '95647', '95648', '95649', '95650']	84	96	L	2	3
1342	tr|A0A0D9S291|A0A0D9S291_CHLSB	AALRDYETVVK	-	2	[];[];['69039'];['75168'];['76611'];[];[];['73203'];['76555'];['75351']	114	124	V	1	1
803	tr|A0A0D9SC51|A0A0D9SC51_CHLSB	AALRPLVKPK	-	3	[];[];[];[];['45714', '45717', '45718', '45719'];[];[];[];['45130', '45138'];['45097', '45099', '45100', '45103', '45108']	2	11	I	0	2
70	tr|A0A0D9RQR8|A0A0D9RQR8_CHLSB	AALSALESFLK	-	2	['36395'];[];['49064'];['53884'];['55742'];['39281'];['48077'];['52643'];['55151'];['54908']	311	321	Q	1	1
340	tr|A0A0D9RMM1|A0A0D9RMM1_CHLSB	AALSEEELEKK	-	2	[];[];[];['72095', '72098'];['73668', '73673'];[];[];[];['73567'];['72435']	1201	1211	S	2	1
1167	tr|A0A0D9QY32|A0A0D9QY32_CHLSB	AALSGANVLTLIEKDIR	-	3	[];[];['148346', '148347'];['157470'];[];[];[];[];[];[]	2361	2377	T	1	0
1367	tr|A0A0D9R2A7|A0A0D9R2A7_CHLSB	AALSSQQQQQLALLLQQFQALK	-	3	[];[];[];[];[];[];[];[];['217326'];[]	646	667	M	0	1
553	tr|A0A0D9R8S0|A0A0D9R8S0_CHLSB	AALTGLLHR	-	2	[];['21399', '21401', '21402'];['23496', '23499', '23503'];['25784', '25785', '25786', '25788'];['26876', '26877', '26878'];[];['23358', '23359', '23363'];['25567', '25572', '25573'];['26599', '26600', '26602'];['26566', '26568', '26569']	83	91	T	4	3
12	tr|A0A0D9RY49|A0A0D9RY49_CHLSB	AALVDLEPGTMDSVR	-	2	['83781', '83783', '83788', '83789', '83792'];['105007', '105008', '105009', '105011', '105012', '105015', '105016', '105017', '105019', '105021', '105022'];['118065', '118066', '118067', '118068', '118069', '118070', '118071', '118073', '118074', '118076', '118077', '118082', '118083', '118087', '118088', '118089'];['127040', '127041', '127042', '127043', '127044', '127046', '127047', '127048', …	63	77	S	16	12
12	tr|A0A0D9RY49|A0A0D9RY49_CHLSB	AALVDLEPGTMDSVR	Oxidation (M)	2	[];['107065', '107066', '107067', '107072'];['120383', '120384'];['129254', '129255', '129259', '129263'];['130524', '130525', '130529'];['89951'];['112260', '112262'];['124188', '124189', '124192'];['129908', '129910', '129914', '129922'];['128172', '128176', '128185']	63	77	S	4	4
415	tr|A0A0D9RUA7|A0A0D9RUA7_CHLSB	AALVMYWK	-	2	[];['24596'];['27044'];['29662', '29663'];['30811'];[];['26853'];[];['30597'];['30557']	179	186	L	2	1
1086	tr|A0A0D9RL88|A0A0D9RL88_CHLSB	AALYFQR	-	2	[];['13485'];[];['16381'];['17029'];[];[];['16053'];['16790'];['16649']	350	356	A	1	1
761	tr|A0A0D9S334|A0A0D9S334_CHLSB	AAMALEK	-	2	['2152'];['2963', '2967'];['3217', '3218'];['3421', '3422'];['3527', '3528', '3530'];['2534'];['3101', '3106'];['3476', '3479'];['3638', '3642'];['3521']	99	105	K	2	2
223	tr|A0A0D9RUQ5|A0A0D9RUQ5_CHLSB	AAMDNSEIAGEKK	Deamidated (NQ)	2	[];[];[];[];['94465'];[];[];[];['94344'];['92794']	212	224	S	0	1
223	tr|A0A0D9RUQ5|A0A0D9RUQ5_CHLSB	AAMDNSEIAGEKK	Deamidated (NQ)	3	[];['76880'];['85886', '85888'];['93174', '93176'];['94463', '94466'];[];['82070', '82071'];['90233'];['94342', '94343'];['92795', '92796']	212	224	S	2	2
104	tr|A0A0D9RJE1|A0A0D9RJE1_CHLSB	AAMEALVVEVTK	-	2	[];[];[];['74531', '74532'];['75929'];['53377', '53378'];['66156'];['72517', '72519'];['75830'];[]	956	967	Q	2	1
104	tr|A0A0D9RJE1|A0A0D9RJE1_CHLSB	AAMEALVVEVTK	-	3	[];['61615'];['68412'];['74529', '74530'];['75925', '75926', '75927'];[];['66155'];['72518'];['75828', '75829'];['74634', '74635', '74636']	956	967	Q	2	2
316	tr|A0A0D9RWA7|A0A0D9RWA7_CHLSB	AAMGPGISR	-	2	['10773'];['12891'];['14167'];['15494'];['16187'];[];[];['15345'];['15957'];['15802', '15803']	64	72	M	1	1
304	tr|A0A0D9RS97|A0A0D9RS97_CHLSB	AANGVVLATEK	Deamidated (NQ)	2	['27742', '27752'];['33499'];[];['40578', '40580', '40586'];['42276', '42303', '42304'];['29914', '29917'];['36546', '36549'];['39841', '39853'];['41694', '41710', '41713', '41714'];['41636', '41639', '41642', '41643', '41654', '41655', '41669']	40	50	K	3	4
304	tr|A0A0D9RS97|A0A0D9RS97_CHLSB	AANGVVLATEKK	Deamidated (NQ)	2	['42781', '42785'];['52273'];['57915', '57927'];[];['65089'];[];['56358', '56364'];['61749'];['64478'];['64008']	40	51	Q	0	1
1959	tr|A0A0D9RYF4|A0A0D9RYF4_CHLSB	AANILVGENLVCK	-	2	[];[];[];[];[];[];[];[];['99772'];[]	399	411	I	0	1
940	tr|A0A0D9RY58|A0A0D9RY58_CHLSB	AANVLLSEHGEVK	-	2	[];[];[];['93628', '93629'];[];[];[];[];['94858', '94859', '94860'];[]	134	146	L	2	3
940	tr|A0A0D9R666|A0A0D9R666_CHLSB	AANVLLSEQGDVK	-	2	[];[];['82208'];[];['90593', '90595'];['63382'];['78670'];['86570'];['90628'];[]	147	159	L	0	1
158	tr|A0A0D9SDQ0|A0A0D9SDQ0_CHLSB	AAPAPTHVR	-	2	['15623', '15624'];['18690', '18692'];['20471', '20473', '20474', '20476'];['22479', '22480', '22481'];['23380', '23383', '23384'];['16714'];['20270', '20271'];['22186', '22188', '22189'];['23112', '23113', '23116'];['23020', '23022']	496	504	S	3	3
1276	tr|A0A0D9RR63|A0A0D9RR63_CHLSB	AAPDILIATPGR	-	2	['41824'];['51171'];['56718'];['62027'];['63833', '63839'];['44917'];['55150'];['60398'];['63148'];['62764', '62766']	306	317	L	1	1
1599	tr|A0A0D9RNH4|A0A0D9RNH4_CHLSB	AAPDITGHKR	-	2	[];[];[];['39671', '39684'];['41304', '41311', '41322'];[];[];[];['40790'];['40729', '40732', '40735']	236	245	S	2	1
1599	tr|A0A0D9RNH4|A0A0D9RNH4_CHLSB	AAPDITGHKR	-	3	[];[];[];['39672'];['41308', '41310'];[];[];[];['40796'];['40733', '40736']	236	245	S	1	1
166	tr|A0A0D9RRG2|A0A0D9RRG2_CHLSB	AAPGYHMAK	-	2	[];['20780'];['22782'];['25009'];['26055', '26056', '26058', '26059'];[];['22621', '22623'];['24756'];['25765'];['25666', '25667', '25668', '25669']	610	618	M	1	1
166	tr|A0A0D9S0C3|A0A0D9S0C3_CHLSB	AAPGYHMAK	-	2	[];['20780'];['22782'];['25009'];['26055', '26056', '26058', '26059'];[];['22621', '22623'];['24756'];['25765'];['25666', '25667', '25668', '25669']	610	618	M	1	1
166	tr|A0A0D9R4I3|A0A0D9R4I3_CHLSB	AAPGYHMAK	-	2	[];['20780'];['22782'];['25009'];[];[];['22621', '22623'];[];['25765'];[]	610	618	M	1	1
26	tr|A0A0D9S4U3|A0A0D9S4U3_CHLSB	AAPLDSIHSLAAYYIDCIR	-	3	[];[];['185396'];['194939', '194941', '194942'];['195559', '195562', '195563', '195564'];[];[];['187822'];['196101'];['192565', '192567', '192569']	2275	2293	Q	3	1
965	tr|A0A0D9RUC7|A0A0D9RUC7_CHLSB	AAPRPAPVAQPPAAAPPSAVGSSAAAPR	-	3	[];['187223', '187225', '187227'];['211152', '211153', '211154', '211155', '211156', '211158'];['220524', '220525', '220526', '220527', '220532', '220534', '220536'];['221627', '221628', '221629', '221633', '221634', '221635'];[];['191159', '191160'];['212666', '212667', '212668', '212670', '212672', '212673', '212674'];['221352', '221353', '221354', '221355', '221358', '221361', '221362', '22136…	24	51	Q	7	11
1909	tr|A0A0D9S0B7|A0A0D9S0B7_CHLSB	AAPVLLR	-	2	[];[];['3632'];['3934'];[];[];[];['3994'];['4182'];['4014']	2	8	V	1	1
122	tr|A0A0D9RMX2|A0A0D9RMX2_CHLSB	AAQAPSSFQLLYDLK	-	2	[];[];[];[];['140344', '140345'];['96545', '96549'];['120534'];['133606'];['139544', '139548'];[]	912	926	L	0	2
130	tr|A0A0D9RE68|A0A0D9RE68_CHLSB	AAQASDLEK	-	2	['16241'];[];[];['23556'];['24527'];[];[];['23244'];[];[]	278	286	I	1	0
365	tr|A0A0D9RNI1|A0A0D9RNI1_CHLSB	AAQDRDQIYR	-	3	[];[];['63644'];['69512', '69513'];['71252', '71254', '71256', '71257', '71263', '71268'];[];[];['67780'];[];['70129', '70131', '70135', '70141']	252	261	R	2	0
1064	tr|A0A0D9R6Q8|A0A0D9R6Q8_CHLSB	AAQELQEGQR	-	2	[];[];[];[];[];['36584'];[];['48954'];['51388'];['51158']	360	369	C	0	1
680	tr|A0A0D9R719|A0A0D9R719_CHLSB	AAQGAQQPSLYQIR	-	2	['79853'];['99833', '99838'];['112143', '112149'];['120815'];['121995'];['84383'];['105087'];[];['121751', '121756', '121760'];['119856', '119860', '119862']	1048	1061	T	1	3
803	tr|A0A0D9SC51|A0A0D9SC51_CHLSB	AAQLAIR	-	2	[];[];['3706'];['4044'];[];['2935'];['3604'];['4058', '4065', '4066'];['4265', '4268'];['4108', '4110']	118	124	V	1	2
892	tr|A0A0D9QUQ1|A0A0D9QUQ1_CHLSB	AAQLATEIADIK	-	2	['47998'];[];[];[];[];['51447'];['63569'];['69617'];['72752'];[]	165	176	S	0	1
126	tr|A0A0D9R642|A0A0D9R642_CHLSB	AAQLCGAGLAAIVEK	-	2	[];['90890'];['101902'];['110387'];[];['77419'];['96339'];['106173', '106177'];['111482', '111484'];[]	829	843	R	1	2
126	tr|A0A0D9RTE8|A0A0D9RTE8_CHLSB	AAQLCGAGMAAVVDK	-	2	[];[];[];[];[];[];[];[];['109573'];[]	830	844	I	0	1
656	tr|A0A0D9RFY0|A0A0D9RFY0_CHLSB	AAQLGFK	-	2	[];[];[];['3585'];[];[];[];[];[];[]	89	95	T	1	0
1449	tr|A0A0D9R9D1|A0A0D9R9D1_CHLSB	AAQVAQDEEIAR	-	2	['54660'];['67642', '67646'];['75271', '75291'];['81658'];[];[];['72463', '72483', '72492'];['79516', '79522', '79528'];['83020'];['81698', '81702']	371	382	L	1	1
158	tr|A0A0D9SDQ0|A0A0D9SDQ0_CHLSB	AARNSEPQDEGELFQGVDPR	Deamidated (NQ)	3	['134908', '134909', '134910'];['169630', '169631', '169633'];['191205', '191208', '191209'];['200681', '200682', '200683', '200684'];['201199', '201200', '201201'];['140734', '140742'];['173963', '173964', '173965', '173966'];['193526', '193527', '193529', '193530', '193531'];['201862', '201863'];['198094', '198095', '198096', '198097']	61	80	A	4	2
39	tr|A0A0D9R755|A0A0D9R755_CHLSB	AARQAFQIGSPWR	-	3	[];['93550', '93552', '93553'];['104928', '104929', '104933', '104935'];['113442', '113443', '113449', '113450'];['114588', '114593'];[];[];['109021'];['114423', '114426', '114431'];['112682']	66	78	T	4	3
277	tr|A0A0D9S509|A0A0D9S509_CHLSB	AASAAFQENVGR	-	2	['44814'];['54873', '54875'];['60803'];['66458', '66460'];['68273'];[];['59163'];['64829'];['67799'];['67183']	509	520	Q	2	1
796	tr|A0A0D9S8S8|A0A0D9S8S8_CHLSB	AASAFFTYVSLSQEGR	-	2	['100119', '100122'];['125785'];['141589', '141590'];['150537', '150538', '150539'];['151550', '151552'];['104777'];['130597', '130599'];['145079', '145080'];[];[]	274	289	S	3	0
2751	tr|A0A0D9RG61|A0A0D9RG61_CHLSB	AASAHAIGTVK	-	2	[];[];[];[];['36320'];[];[];[];['35931'];[]	365	375	C	0	1
1921	tr|A0A0D9R2W2|A0A0D9R2W2_CHLSB	AASAPYFEVLEK	-	2	[];[];[];['86024'];[];[];[];[];[];[]	382	393	W	1	0
848	tr|A0A0D9RS93|A0A0D9RS93_CHLSB	AASAYAVGDVK	-	2	[];[];[];['37583'];['39270'];['28018'];[];['37112'];['38745', '38747'];[]	348	358	C	1	2
30	tr|A0A0D9RNM2|A0A0D9RNM2_CHLSB	AASDIAMTELPPTHPIR	-	2	[];[];['153757'];['162847', '162854', '162898', '162900', '162902'];['163378', '163394'];[];['141021', '141046'];[];['163438', '163444', '163452', '163486'];['160590', '160609']	154	170	L	5	4
30	tr|A0A0D9RNM2|A0A0D9RNM2_CHLSB	AASDIAMTELPPTHPIR	-	3	['108402', '108405', '108406', '108408', '108409', '108413', '108414', '108415', '108416', '108418', '108420', '108421', '108423', '108425', '108426', '108427', '108428', '108433', '108437'];['136345', '136347', '136348', '136350', '136351', '136355', '136356', '136357', '136358', '136359', '136360', '136361', '136362', '136363', '136364', '136365', '136366', '136367', '136368', '136369', '136370…	154	170	L	41	41
30	tr|A0A0D9RNM2|A0A0D9RNM2_CHLSB	AASDIAMTELPPTHPIR	Oxidation (M)	3	[];['138181', '138187'];[];[];['165596'];['114511', '114520'];['142715', '142721'];['158840'];['165707'];['162757']	154	170	L	0	1
295	tr|A0A0D9S4D0|A0A0D9S4D0_CHLSB	AASEVPEEEVSLPWVHLAYQR	-	3	[];[];['204618'];['214007'];[];['150510'];['185549'];[];[];['211129', '211154']	3847	3867	F	1	0
45	tr|A0A0D9RRC2|A0A0D9RRC2_CHLSB	AASGFNAVEDAQTLR	-	2	['82098', '82099'];['102621', '102626'];['115334', '115335', '115336', '115337', '115338', '115341', '115343'];['124098', '124099', '124100', '124101', '124103'];['125255', '125258', '125260', '125261', '125262', '125263', '125266'];[];['107943'];['119373', '119374', '119375'];['125004', '125006', '125007', '125010', '125012', '125013'];['123028', '123031', '123032', '123035', '123036', '123038',…	12	26	K	5	6
45	tr|A0A0D9RRC2|A0A0D9RRC2_CHLSB	AASGFNAVEDAQTLR	Deamidated (NQ)	2	['82151', '82154', '82155'];['102707', '102710', '102711', '102712', '102713', '102715'];['115459', '115460', '115461', '115462', '115463', '115464', '115465', '115466', '115468', '115470', '115471', '115473', '115474', '115476'];['124236', '124237', '124239', '124240', '124241', '124242', '124243', '124244', '124245', '124246', '124247', '124248', '124249', '124251', '124252', '124253', '124254'…	12	26	K	23	18
45	tr|A0A0D9RRC2|A0A0D9RRC2_CHLSB	AASGFNAVEDAQTLRK	-	3	['94907'];['119280', '119285'];['134244', '134245', '134247', '134248', '134251', '134254'];['143112', '143119', '143122', '143125', '143127', '143130', '143136', '143138'];['144019', '144020', '144021', '144022', '144024', '144026', '144028'];[];['123985', '123997', '124001', '124005'];['137579', '137581', '137583', '137584'];['143572', '143576', '143578', '143582', '143584', '143587'];['141328'…	12	27	A	8	6
45	tr|A0A0D9RRC2|A0A0D9RRC2_CHLSB	AASGFNAVEDAQTLRK	Deamidated (NQ)	2	[];[];[];['143239'];['144146', '144159'];[];[];['137683'];[];[]	12	27	A	1	0
45	tr|A0A0D9RRC2|A0A0D9RRC2_CHLSB	AASGFNAVEDAQTLRK	Deamidated (NQ)	3	['94969', '94973', '94977', '94978'];['119374', '119375', '119376', '119378', '119379', '119380', '119381'];['134350', '134351', '134352', '134354', '134355', '134357', '134364', '134365', '134366', '134367', '134368', '134369', '134370', '134375', '134376'];['143233', '143234', '143236', '143237', '143238', '143241', '143242', '143244', '143245', '143247', '143248', '143249', '143250', '143251',…	12	27	A	18	20
246	tr|A0A0D9R8U1|A0A0D9R8U1_CHLSB	AASGYPVKVPLEVQEADEAK	-	3	[];[];[];[];[];[];[];[];['192714'];[]	1223	1242	L	0	1
942	tr|A0A0D9QZT6|A0A0D9QZT6_CHLSB	AASIFGGAKPVDTAAR	-	3	[];['99956'];['112275'];['120946'];['122137', '122138'];[];[];[];[];['119989', '119990', '119995']	357	372	E	1	0
516	tr|A0A0D9RVC3|A0A0D9RVC3_CHLSB	AASITSEVFNKFFK	Deamidated (NQ)	3	[];[];[];[];[];[];[];[];['129982'];[]	186	199	E	0	1
2091	tr|A0A0D9RQE7|A0A0D9RQE7_CHLSB	AASIVLR	-	2	[];['2607', '2610'];['2842'];[];['3121'];[];[];[];['3217'];['3109']	433	439	E	0	1
37	tr|A0A0D9RAM8|A0A0D9RAM8_CHLSB	AASNLRDNYR	-	2	[];[];[];[];[];[];[];[];['60304'];[]	174	183	F	0	1
37	tr|A0A0D9RAM8|A0A0D9RAM8_CHLSB	AASNLRDNYR	-	3	[];[];[];['59133'];[];[];[];[];[];[]	174	183	F	1	0
1631	tr|A0A0D9S5J9|A0A0D9S5J9_CHLSB	AASQPTSLAPEK	-	2	[];[];[];['62903'];['64706'];[];[];[];[];['63596']	328	339	L	1	0
198	tr|A0A0D9S4H3|A0A0D9S4H3_CHLSB	AASQSTQVPTVTEGVAAALLLLK	-	3	[];['173120'];[];[];['205071'];[];['177436'];['197269'];['205682'];[]	476	498	L	0	1
607	tr|A0A0D9R7I5|A0A0D9R7I5_CHLSB	AATAAADFTAK	-	2	[];[];[];['36013'];[];[];[];[];[];[]	74	84	V	1	0
53	tr|A0A0D9R4K9|A0A0D9R4K9_CHLSB	AATALKDVVK	-	2	['23644', '23645', '23646', '23647'];['28165', '28166'];['30926', '30927', '30928', '30929', '30930'];['33828', '33830', '33831', '33832', '33834', '33835'];['35295', '35297', '35298', '35300', '35301', '35304'];['25578', '25581'];['30795', '30796', '30797', '30798'];['33617', '33618', '33619', '33620'];['34918', '34919', '34920', '34921'];['35025', '35026', '35028', '35029', '35032']	68	77	V	6	4
125	tr|A0A0D9S9R0|A0A0D9S9R0_CHLSB	AATFGLILDDVSLTHLTFGK	-	3	[];['162563', '162565', '162566'];['183393', '183395', '183396', '183397', '183398', '183399', '183401', '183402'];['192903', '192904', '192905', '192906', '192907', '192908', '192909', '192911'];['193587', '193588', '193590', '193591', '193592', '193594', '193595', '193596'];[];['166972', '166974', '166975', '166976', '166981', '166982', '166983', '166984'];['185932', '185935', '185938', '185940…	155	174	E	8	13
225	tr|A0A0D9RP66|A0A0D9RP66_CHLSB	AATIIEER	-	2	['14019', '14025'];['16795', '16803', '16805', '16806'];['18412', '18417', '18419', '18421'];['20265'];['21086', '21091'];['14975', '14978'];['18205', '18209', '18215'];['19881', '19883', '19892'];['20723'];[]	901	908	S	1	1
25	tr|A0A0D9R3W5|A0A0D9R3W5_CHLSB	AATQFWR	-	2	['12429', '12430', '12432', '12433'];['14909', '14910', '14911', '14912', '14913'];['16327', '16328', '16329', '16330', '16331', '16332'];['17920', '17921', '17925', '17926', '17927', '17928', '17929', '17931', '17932'];['18643', '18644', '18645', '18647', '18648', '18649', '18650'];['13340', '13342', '13343', '13345'];['16094', '16095', '16096', '16097', '16098'];['17638', '17639', '17640', '176…	429	435	S	9	8
57	tr|A0A0D9RD14|A0A0D9RD14_CHLSB	AATSPALFNR	-	2	['25617'];[];['33687'];['36989'];[];[];[];[];['38126', '38132'];['38235']	3079	3088	C	1	2
854	tr|A0A0D9RE38|A0A0D9RE38_CHLSB	AATSQYNIR	-	2	[];['28734'];['31563'];['34516'];['36073', '36074'];['26125'];['31468'];['34300'];[];[]	235	243	V	1	0
1227	tr|A0A0D9R2I6|A0A0D9R2I6_CHLSB	AATVGYGILR	-	2	[];['28554'];['31366', '31367'];['34291', '34292'];['35826', '35827'];['25958'];['31239'];['34071'];['35416', '35417'];[]	30	39	E	2	2
1890	tr|A0A0D9S7Q8|A0A0D9S7Q8_CHLSB	AAVAELR	-	2	[];[];['2805'];['2994'];['3063', '3067'];[];[];['2980'];['3141', '3165'];['3021', '3039']	72	78	A	1	2
1256	tr|A0A0D9RB67|A0A0D9RB67_CHLSB	AAVAFTSK	-	2	[];['7238'];[];['8776'];['9122'];['6422'];[];['8711'];['9106'];['8910']	2	9	L	1	1
231	tr|A0A0D9RBR7|A0A0D9RBR7_CHLSB	AAVAGLDKAER	-	2	['30578'];['36922'];['40835'];[];['46747', '46763'];[];['40274'];['44045'];['46223'];['46139', '46147', '46148']	845	855	A	0	1
2261	tr|A0A0D9RLQ8|A0A0D9RLQ8_CHLSB	AAVAVLR	-	2	[];[];[];[];[];[];[];[];['57'];[]	2	8	A	0	1
802	tr|A0A0D9QVT7|A0A0D9QVT7_CHLSB	AAVAWEAGKPLSIEEIEVAPPK	-	3	[];['175431'];[];[];[];[];['179671'];['199757'];['208272'];['204670']	10	31	A	0	1
364	tr|A0A0D9RUF1|A0A0D9RUF1_CHLSB	AAVDYQK	-	2	[];[];[];['8760'];[];[];[];[];[];[]	75	81	V	1	0
597	tr|A0A0D9RMM2|A0A0D9RMM2_CHLSB	AAVEALQSQALHATSQQPLR	-	3	[];[];[];[];[];[];[];[];['194216'];[]	403	422	K	0	1
8	tr|A0A0D9RG93|A0A0D9RG93_CHLSB	AAVEEGIVLGGGCALLR	-	2	['95528', '95530', '95531', '95532'];['120097', '120102', '120107', '120113', '120115', '120119', '120120'];['135193', '135198', '135203', '135206', '135209'];['144064', '144070', '144077', '144078', '144080', '144082', '144083', '144084', '144087', '144089'];['144991', '144997', '145001', '145003', '145004', '145005', '145008', '145009', '145010', '145011', '145014', '145016'];['99953', '99955']…	453	469	C	10	9
8	tr|A0A0D9RG93|A0A0D9RG93_CHLSB	AAVEEGIVLGGGCALLR	-	3	[];['120098', '120101'];['135186', '135191', '135195', '135199'];['144059', '144067', '144071', '144075'];['144987', '144988', '145000', '145002'];['99954'];['124803'];['138497', '138513', '138524', '138526'];['144549', '144579'];['142305', '142312', '142314', '142315', '142324']	453	469	C	4	2
764	tr|A0A0D9RVW9|A0A0D9RVW9_CHLSB	AAVELEEPEDAR	-	2	['58051'];['71808', '71809'];['80088'];['86851', '86852'];['88089', '88090', '88091'];['61964', '61965'];['76825'];['84463'];['88290', '88292'];['86736']	415	426	I	2	2
120	tr|A0A0D9S3K2|A0A0D9S3K2_CHLSB	AAVENLPTFLVELSR	-	2	['92946', '92949'];['116723', '116729', '116730', '116731', '116732'];['131239', '131245', '131246', '131248'];['140155', '140159', '140162', '140163', '140164', '140165'];['141243', '141247', '141251'];['97196', '97201', '97203', '97204'];['121387', '121389', '121390', '121394'];['134564', '134567', '134568', '134571', '134574', '134575', '134576'];['140533', '140535', '140540', '140541', '14054…	28	42	V	6	6
120	tr|A0A0D9S3K2|A0A0D9S3K2_CHLSB	AAVENLPTFLVELSR	-	3	['92945', '92947', '92948', '92950'];['116722', '116724', '116725', '116726', '116727'];['131236', '131238', '131240', '131241', '131244', '131247'];['140152', '140153', '140157', '140158', '140160', '140161'];['141244', '141245', '141246', '141248', '141249', '141250'];['97198', '97199', '97200', '97202'];['121386', '121388', '121391', '121393'];['134565', '134566', '134569', '134570', '134572',…	28	42	V	6	5
388	tr|A0A0D9R339|A0A0D9R339_CHLSB	AAVESLGFILFR	-	2	['57503', '57504', '57506', '57507', '57508', '57510'];['71109', '71110', '71111', '71112', '71113'];['79211', '79212', '79213', '79214'];['85819', '85820', '85821', '85822'];['87083', '87084', '87085', '87086', '87087'];['61358', '61359', '61360', '61361', '61362'];['76013', '76014', '76015', '76016', '76017'];['83512', '83513', '83514'];['87252', '87253', '87254', '87255', '87256'];['85695', '8…	622	633	T	4	5
85	tr|A0A0D9R9G7|A0A0D9R9G7_CHLSB	AAVHLEGK	-	2	[];['9928'];['10903', '10905'];['11863', '11864'];['12333', '12335'];[];['10704', '10705'];['11837', '11838'];['12283'];['12087']	489	496	I	2	1
85	tr|A0A0D9R9G7|A0A0D9R9G7_CHLSB	AAVHLEGKIEQAQR	-	2	[];['102673'];['115400'];['124173'];[];[];[];[];[];[]	489	502	W	1	0
85	tr|A0A0D9R9G7|A0A0D9R9G7_CHLSB	AAVHLEGKIEQAQR	-	3	[];['102674'];['115407'];['124170', '124182'];[];[];[];[];[];[]	489	502	W	2	0
302	tr|A0A0D9R5V2|A0A0D9R5V2_CHLSB	AAVIGDVIR	-	2	['14953'];['17859', '17864', '17867'];['19521', '19522', '19524', '19526', '19529'];['21476', '21477', '21478', '21480', '21483', '21485', '21487'];['22380', '22381', '22387', '22389', '22392', '22393', '22395'];['15981'];['19348', '19352', '19355', '19358'];['21148', '21149'];['22081', '22084', '22089', '22090', '22092'];['21995', '21998', '21999', '22000', '22001', '22004']	492	500	V	7	5
532	tr|A0A0D9QVK4|A0A0D9QVK4_CHLSB	AAVIGLTK	-	2	[];['5942', '5943'];['6505', '6507'];['7001', '7013', '7014'];['7239', '7241'];[];['6357', '6362'];['7069', '7071'];['7324', '7327'];['7090', '7092', '7094']	152	159	S	3	2
995	tr|A0A0D9SE10|A0A0D9SE10_CHLSB	AAVKDVEEEKFPTQLSR	-	3	[];['148054'];[];[];[];[];[];[];['177253'];[]	191	207	H	0	1
375	tr|A0A0D9R6Z5|A0A0D9R6Z5_CHLSB	AAVLLEQER	-	2	['24636', '24641', '24653', '24655'];['29317', '29318', '29319'];['32174', '32181', '32186', '32190'];['35130', '35135', '35145'];['36703', '36709'];['26657', '26668', '26673'];['32054', '32073', '32078', '32085'];['34955', '34960', '34969', '34973', '34975'];['36323', '36326', '36336', '36338', '36341'];['36362', '36373', '36385', '36390']	184	192	Q	3	5
375	tr|A0A0D9R6Z5|A0A0D9R6Z5_CHLSB	AAVLLEQERQQEIAK	-	2	[];['124930', '124931'];['140654', '140657'];['149554'];['150621'];[];[];[];[];[]	184	198	M	1	0
375	tr|A0A0D9R6Z5|A0A0D9R6Z5_CHLSB	AAVLLEQERQQEIAK	-	3	['99442'];['124928', '124929'];['140650'];['149551', '149555'];['150624'];[];[];['144134'];[];[]	184	198	M	2	0
35	tr|A0A0D9RHG3|A0A0D9RHG3_CHLSB	AAVLSIK	-	2	[];[];['304'];['334'];[];[];[];['369'];[];[]	41	47	F	1	0
1651	tr|A0A0D9QZE7|A0A0D9QZE7_CHLSB	AAVMATLLFPGR	-	2	[];[];['66229'];[];['73705', '73706'];[];[];['70419'];['73617'];['72469']	120	131	E	0	1
370	tr|A0A0D9S647|A0A0D9S647_CHLSB	AAVPDAVGK	-	2	['8414'];['10184'];['11150'];['12101'];[];['9281'];['10966'];['12107'];['12512'];['12360']	594	602	C	1	1
9	tr|A0A0D9S8Q7|A0A0D9S8Q7_CHLSB	AAVPSGASTGIYEALELR	-	2	['106764', '106765', '106767', '106768', '106770', '106771', '106772', '106773', '106775', '106776', '106779', '106780', '106781', '106783'];['134342', '134345', '134346', '134349', '134352', '134355', '134356', '134357', '134358', '134359', '134360', '134361', '134362', '134363', '134364', '134365', '134366', '134368'];['151448', '151449', '151451', '151453', '151456', '151461', '151463', '15146…	33	50	D	23	30
9	tr|A0A0D9S8Q7|A0A0D9S8Q7_CHLSB	AAVPSGASTGIYEALELR	-	3	['106782'];['134343', '134348', '134350'];['151447', '151457', '151459', '151480'];['160628', '160632'];['161267', '161271', '161276', '161280', '161284', '161285'];['111605', '111613', '111616'];['139134', '139146', '139155', '139159'];['154732', '154741', '154757', '154761', '154770', '154777', '154783'];['161349', '161350', '161351', '161354', '161355', '161370', '161386', '161388'];['158601',…	33	50	D	2	8
9	tr|A0A0D9RKG6|A0A0D9RKG6_CHLSB	AAVPSGASTGIYEALELR	-	2	[];['134342', '134345', '134346', '134349', '134352', '134355', '134356', '134357', '134358', '134359', '134360', '134361', '134362', '134363', '134364', '134365', '134366', '134368'];['151448', '151449', '151451', '151453', '151456', '151461', '151463', '151466', '151467', '151468', '151469', '151470', '151472', '151473', '151474', '151475', '151476', '151478'];['160627', '160631', '160633', '16…	33	50	D	23	30
9	tr|A0A0D9RKG6|A0A0D9RKG6_CHLSB	AAVPSGASTGIYEALELR	-	3	[];['134343', '134348', '134350'];['151447', '151457', '151459', '151480'];['160628', '160632'];['161267', '161271', '161276', '161280', '161284', '161285'];[];['139134', '139146', '139155', '139159'];['154732', '154741', '154757', '154761', '154770', '154777', '154783'];['161349', '161350', '161351', '161354', '161355', '161370', '161386', '161388'];['158601', '158603', '158604', '158609', '1586…	33	50	D	2	8
9	tr|A0A0D9RCT5|A0A0D9RCT5_CHLSB	AAVPSGASTGIYEALELR	-	2	['106764', '106765', '106767', '106768', '106770', '106771', '106772', '106773', '106775', '106776', '106779', '106780', '106781', '106783'];['134342', '134345', '134346', '134349', '134352', '134355', '134356', '134357', '134358', '134359', '134360', '134361', '134362', '134363', '134364', '134365', '134366', '134368'];['151448', '151449', '151451', '151453', '151456', '151461', '151463', '15146…	33	50	D	23	30
9	tr|A0A0D9RCT5|A0A0D9RCT5_CHLSB	AAVPSGASTGIYEALELR	-	3	['106782'];['134343', '134348', '134350'];['151447', '151457', '151459', '151480'];['160628', '160632'];['161267', '161271', '161276', '161280', '161284', '161285'];['111605', '111613', '111616'];['139134', '139146', '139155', '139159'];['154732', '154741', '154757', '154761', '154770', '154777', '154783'];['161349', '161350', '161351', '161354', '161355', '161370', '161386', '161388'];['158601',…	33	50	D	2	8
9	tr|A0A0D9S8Q7|A0A0D9S8Q7_CHLSB	AAVPSGASTGIYEALELRDNDKTR	-	3	[];['187328'];[];['220633', '220640', '220651'];['221728', '221730'];[];[];[];['221455'];[]	33	56	Y	3	1
9	tr|A0A0D9S8Q7|A0A0D9S8Q7_CHLSB	AAVPSGASTGIYEALELRDNDKTR	Deamidated (NQ)	3	['149114', '149115'];['187379', '187381', '187385', '187388', '187389', '187391', '187393', '187394', '187395', '187398', '187399', '187402', '187403', '187406', '187407', '187408', '187412', '187417', '187419', '187423', '187426', '187427', '187428', '187431', '187433', '187435', '187438'];['211314', '211316', '211318', '211319', '211321', '211322', '211324', '211325', '211327', '211328', '21133…	33	56	Y	49	30
1691	tr|A0A0D9R0J8|A0A0D9R0J8_CHLSB	AAVSHVVEASDR	-	2	[];[];[];[];[];[];[];[];['72147'];[]	190	201	L	0	1
2338	tr|A0A0D9RUN4|A0A0D9RUN4_CHLSB	AAVSLQEEQLQTER	-	2	[];[];[];[];[];[];['113629'];['125828'];['131526', '131551'];[]	265	278	E	0	2
728	tr|A0A0D9R5Z1|A0A0D9R5Z1_CHLSB	AAWEAYLSR	-	2	[];[];[];['39747'];[];[];['35896'];['39135'];['40866'];['40806']	469	477	L	1	1
431	tr|A0A0D9S6Y9|A0A0D9S6Y9_CHLSB	AAWEVDSGR	-	2	[];[];[];[];[];['23072'];['27881'];['30478', '30479'];['31664'];['31720']	340	348	R	0	1
36	tr|A0A0D9S4Z6|A0A0D9S4Z6_CHLSB	AAYEAELGDAR	-	2	['38431', '38432', '38433', '38434', '38435', '38436', '38437', '38438', '38439'];['46820', '46821', '46822', '46823', '46824', '46825', '46826'];['51837', '51840', '51841', '51842', '51843', '51844', '51845'];['56749', '56750', '56752', '56753', '56754', '56755', '56756', '56757', '56758', '56759', '56760'];['58566', '58567', '58568', '58569', '58570', '58571', '58572', '58573', '58574', '58575'…	79	89	K	11	11
36	tr|A0A0D9S4Z6|A0A0D9S4Z6_CHLSB	AAYEAELGDARK	-	2	['53626', '53633', '53634', '53640'];['66473', '66481', '66488', '66490'];['73998', '74003', '74005', '74010'];['80384', '80388', '80391', '80392', '80394', '80396', '80397', '80398', '80399', '80400', '80401'];['81704', '81711', '81712', '81717', '81718', '81721', '81722', '81725', '81728', '81729', '81730', '81731', '81733'];['57327', '57335', '57337'];['71279', '71280', '71282', '71285', '7129…	79	90	T	11	9
36	tr|A0A0D9S4Z6|A0A0D9S4Z6_CHLSB	AAYEAELGDARK	-	3	['53629', '53630', '53631', '53632'];['66479', '66483', '66484', '66486', '66487'];['73993', '73996', '73997', '74001', '74002', '74007'];['80380', '80381', '80383', '80385', '80386', '80390'];['81705', '81707', '81709', '81710', '81714', '81716'];['57318', '57319', '57322'];['71283', '71284', '71286', '71287'];['78240', '78242', '78243', '78244'];['81742', '81744', '81745', '81747', '81750'];['8…	79	90	T	6	5
72	tr|A0A0D9S0H6|A0A0D9S0H6_CHLSB	AAYFGIYDTAK	-	2	['44749'];[];['60650', '60660'];['66284', '66285', '66292'];['68090', '68091', '68095', '68096', '68097', '68099'];[];['59035'];['64679', '64690'];['67602', '67603', '67607', '67616', '67617'];['66992', '66993', '66994', '66996']	189	199	G	3	5
72	tr|A0A0D9RZQ0|A0A0D9RZQ0_CHLSB	AAYFGVYDTAK	-	2	['43255', '43256'];['52829', '52834'];['58527', '58534', '58536'];['63945', '63946', '63955'];['65742', '65743', '65748', '65752', '65753'];['46510'];['56963', '56964', '56970'];['62404', '62407', '62408'];['65140', '65141', '65142', '65145'];['64645', '64648', '64650']	145	155	G	3	4
72	tr|A0A0D9S2H0|A0A0D9S2H0_CHLSB	AAYFGVYDTAK	-	2	['43255', '43256'];[];[];['63945', '63946', '63955'];['65742', '65743', '65748', '65752', '65753'];[];['56963', '56964', '56970'];[];['65140', '65141', '65142', '65145'];['64645', '64648', '64650']	145	155	G	3	4
1243	tr|A0A0D9R8L3|A0A0D9R8L3_CHLSB	AAYIYIR	-	2	[];[];['14986', '14992'];['16504', '16509', '16510'];[];['12133'];['14690', '14693'];['16188'];['16924', '16929', '16932'];['16783']	153	159	G	3	3
70	tr|A0A0D9RQR8|A0A0D9RQR8_CHLSB	AAYLSDPK	-	2	['10990'];['13217'];['14569'];['16063'];['16711', '16712'];['11853'];['14301'];['15759'];[];['16334']	3829	3836	A	1	0
155	tr|A0A0D9R1W6|A0A0D9R1W6_CHLSB	AAYNLVK	-	2	[];[];['6907'];['7462'];['7732'];[];['6767'];['7522'];['7816', '7818'];['7584']	172	178	R	1	2
1231	tr|A0A0D9SE17|A0A0D9SE17_CHLSB	AAYQVAALPK	-	2	['24879', '24880', '24882'];['29613', '29614', '29615', '29616'];['32495', '32496', '32497', '32498'];['35479', '35482'];['37124', '37125', '37131'];['26931', '26932'];['32441', '32442', '32443'];['35335', '35336'];['36690', '36693', '36694'];['36791', '36794', '36800']	108	117	G	2	3
309	tr|A0A0D9QUI8|A0A0D9QUI8_CHLSB	AAYSFYNVHTQTPLLDLMSDALVLAK	-	3	[];[];[];['230781'];['232458', '232459'];[];[];[];[];[]	418	443	M	1	0
1652	tr|A0A0D9RMH3|A0A0D9RMH3_CHLSB	AAYVLFYQR	-	2	['34079'];[];[];['50415'];[];['36749'];[];['49179', '49180', '49181'];['51600', '51607'];['51383', '51387', '51404']	921	929	Q	1	2
35	tr|A0A0D9REC9|A0A0D9REC9_CHLSB	ACANPAAGSVILLENLR	-	2	[];[];[];[];[];[];[];[];['156319'];['153743']	106	122	F	0	1
35	tr|A0A0D9REC9|A0A0D9REC9_CHLSB	ACANPAAGSVILLENLR	-	3	[];[];['146608'];[];['156457'];[];[];['149998'];['156312', '156317'];['153737', '153739', '153740']	106	122	F	0	2
394	tr|A0A0D9S1C2|A0A0D9S1C2_CHLSB	ACGLNFADLMAR	-	2	[];['72929'];['81477', '81478'];['88518'];['89754', '89755', '89756'];[];['77990'];[];['89845', '89846'];['88332', '88333', '88334']	93	104	Q	1	2
299	tr|A0A0D9RH35|A0A0D9RH35_CHLSB	ACLIFFDEIDAIGGAR	-	2	[];['129934'];['146462'];['155495'];[];[];['134781'];['149869'];['156208'];['153632']	269	284	F	1	1
123	tr|A0A0D9S1G6|A0A0D9S1G6_CHLSB	ACQSIYPLHDVFVR	-	3	[];['122546'];['137906'];['146822', '146826', '146827', '146831'];['147801', '147802', '147803', '147804', '147806'];[];['127333'];['141304', '141308'];['147427', '147431', '147433', '147437'];['145085', '145086', '145088', '145091']	200	213	K	4	4
418	tr|A0A0D9QWT3|A0A0D9QWT3_CHLSB	ACWVLHYFCEVK	-	2	[];[];[];['131880'];[];[];[];[];[];[]	476	487	F	1	0
418	tr|A0A0D9QWT3|A0A0D9QWT3_CHLSB	ACWVLHYFCEVK	-	3	[];['109135'];[];['131879'];['133274', '133275'];[];['114299'];['126653'];['132532'];['130894']	476	487	F	1	1
40	tr|A0A0D9QV93|A0A0D9QV93_CHLSB	ACYGVLR	-	2	['9203'];['11161', '11162'];['12242', '12243', '12244', '12245', '12248'];['13318', '13319', '13321', '13326'];['13913', '13914', '13915', '13916', '13918', '13924'];['10098', '10099'];['12040', '12041', '12042'];['13270', '13273'];['13765', '13768', '13770', '13773'];['13601', '13602', '13604', '13605', '13608', '13609', '13611']	118	124	F	4	4
504	tr|A0A0D9QZD8|A0A0D9QZD8_CHLSB	ACYLSINPQKDETLETEK	-	3	[];[];[];['194204'];['194858'];[];['167984'];['187123', '187125'];['195377'];['191876', '191879']	221	238	A	1	1
26	tr|A0A0D9S4U3|A0A0D9S4U3_CHLSB	ADATNELASSTPK	-	2	[];['68399', '68400'];['76092', '76093', '76094'];['82466', '82467', '82468', '82469'];['83857', '83858'];['59113', '59114', '59115', '59118'];['73288', '73289', '73290'];['80395', '80396', '80397', '80398', '80399'];['83896', '83897', '83898', '83899', '83900', '83901'];['82532', '82533', '82534', '82535', '82536', '82537']	2193	2205	E	4	6
26	tr|A0A0D9S4U3|A0A0D9S4U3_CHLSB	ADATNELASSTPK	Deamidated (NQ)	2	[];[];[];[];[];[];['73379'];[];['84002'];['82633', '82634']	2193	2205	E	0	1
26	tr|A0A0D9S4U3|A0A0D9S4U3_CHLSB	ADATNELASSTPKEDGPAR	-	3	[];['146356'];['164953', '164956', '164960'];['174336', '174337', '174338', '174339', '174340', '174341', '174343', '174344', '174345', '174348', '174350'];['175348', '175349', '175353', '175355', '175357', '175358', '175359', '175360', '175363', '175364', '175365', '175366'];[];['150748', '150749', '150750', '150753', '150757'];['167746', '167747', '167750', '167751', '167753', '167756'];['17519…	2193	2211	Q	11	12
26	tr|A0A0D9S4U3|A0A0D9S4U3_CHLSB	ADATNELASSTPKEDGPAR	Deamidated (NQ)	3	[];[];[];['174451'];[];[];[];[];['175297', '175299', '175305', '175306'];[]	2193	2211	Q	1	4
79	tr|A0A0D9R1W7|A0A0D9R1W7_CHLSB	ADAVQDSEMVELVELEIR	-	2	[];['157104', '157113'];['177172'];['186582'];['187369', '187371', '187382'];['130462'];['161596', '161599'];['179795', '179803', '179806', '179807'];[];['184397', '184403', '184410', '184417', '184418', '184421', '184429']	186	203	E	1	0
79	tr|A0A0D9R1W7|A0A0D9R1W7_CHLSB	ADAVQDSEMVELVELEIR	-	3	['124939'];['157107', '157108', '157110', '157114', '157116'];['177169', '177170', '177177'];['186575', '186576', '186578', '186579'];['187368', '187372', '187373', '187374', '187375', '187376', '187377', '187378', '187381'];['130453', '130455', '130457', '130458'];['161586', '161591', '161592', '161594', '161595', '161597', '161601', '161603'];['179797', '179798', '179799', '179801', '179802', '…	186	203	E	4	6
99	tr|A0A0D9RKP7|A0A0D9RKP7_CHLSB	ADAVWNK	-	2	[];[];[];[];[];[];['8587'];[];['9910'];['9719']	974	980	I	0	1
99	tr|A0A0D9RKP7|A0A0D9RKP7_CHLSB	ADAVWNKIQEENIIPR	Deamidated (NQ)	3	['114237'];['143626'];['161911', '161914', '161917'];['171249', '171252'];['172098', '172099'];['119183'];['148050'];['164753'];['172029', '172030'];['169214', '169216', '169221', '169222']	974	989	E	2	2
442	tr|A0A0D9S4J3|A0A0D9S4J3_CHLSB	ADDPLAQALAGGSAK	-	2	['63762'];['78961'];['88206'];['95889', '95893'];['97305', '97307'];[];['84271'];['92599', '92601'];['97149', '97151'];['95705', '95707']	323	337	L	2	2
29	tr|A0A0D9R0N5|A0A0D9R0N5_CHLSB	ADDPSSYMEVVQAANTSGNWEELVK	-	3	[];[];[];['227963'];[];['160861'];[];[];[];[]	951	975	Y	1	0
14	Italy|EPI_ISL_410545_N	ADETQALPQR	-	2	[];['40938', '40940', '40942', '40943', '40944', '40945', '40946', '40947', '40949', '40950', '40951', '40952', '40953', '40954', '40955', '40956', '40957', '40959', '40960', '40961', '40962', '40963', '40964', '40965', '40967', '40969'];['45350', '45352', '45355', '45358', '45359', '45360', '45361', '45362', '45363', '45364', '45365', '45366', '45368', '45369', '45371', '45372', '45373', '45374'…	376	385	Q	50	57
14	Italy|EPI_ISL_410545_N	ADETQALPQR	Deamidated (NQ)	2	[];[];[];[];[];[];[];['48946', '48947'];['51381', '51382'];['51149']	376	385	Q	0	2
14	Italy|EPI_ISL_410545_N	ADETQALPQRQK	-	2	[];[];['88224', '88225', '88226'];['95904', '95913', '95917', '95918'];['97328', '97341'];[];[];['92616', '92618', '92619', '92620', '92623'];['97172', '97176', '97177', '97184', '97185'];['95733']	376	387	K	4	5
14	Italy|EPI_ISL_410545_N	ADETQALPQRQKK	-	2	[];[];['108766'];['117321'];['118696'];[];[];[];[];[]	376	388	Q	1	0
14	Italy|EPI_ISL_410545_N	ADETQALPQRQKK	-	3	[];[];['108746', '108750', '108752', '108755', '108760', '108762', '108763'];['117299', '117300', '117302', '117314', '117325', '117329', '117332', '117338', '117343'];['118680', '118690', '118695'];[];[];['112871', '112872', '112873', '112881'];['118415', '118419', '118423', '118438', '118444', '118446'];['116685', '116696']	376	388	Q	9	6
6	tr|A0A0D9R6E6|A0A0D9R6E6_CHLSB	ADFCIIHYAGK	-	3	[];[];[];[];[];[];[];[];['81892'];['80523']	566	576	V	0	1
6	tr|A0A0D9RDH4|A0A0D9RDH4_CHLSB	ADFCIIHYAGK	-	3	[];[];[];[];[];[];[];[];['81892'];['80523']	566	576	V	0	1
33	tr|A0A0D9R2J6|A0A0D9R2J6_CHLSB	ADFDVSGPK	-	2	[];[];[];[];[];[];[];[];['24633'];[]	3126	3134	V	0	1
1008	tr|A0A0D9RUR3|A0A0D9RUR3_CHLSB	ADFQGISPER	-	2	['32687'];['39611'];[];[];['50169', '50172'];['35298'];['43130'];['47177'];['49516'];['49444', '49445']	83	92	A	0	1
2483	sp|P79138|MCP_CHLAE	ADGGPEYATYQTK	-	2	[];[];[];[];['99938'];[];[];[];['99692'];['98320']	348	360	S	0	1
909	tr|A0A0D9RTZ1|A0A0D9RTZ1_CHLSB	ADGIVSKNF	-	2	[];[];[];['25622'];[];[];['23210'];['25421'];[];[]	75	83	-	1	0
415	tr|A0A0D9RUA7|A0A0D9RUA7_CHLSB	ADGTGPTKGDVEIPFEEILER	-	3	['138081'];[];['195272'];[];[];[];['177688'];['197550'];['205972'];[]	74	94	A	0	1
482	tr|A0A0D9RR51|A0A0D9RR51_CHLSB	ADHDFVVQEDFMK	-	3	[];['105848'];[];['127908'];['129105'];[];['111064'];['122787'];[];['126757']	371	383	A	1	0
2	tr|A0A0D9RJ20|A0A0D9RJ20_CHLSB	ADHGEPIGR	-	2	['17829', '17834', '17835', '17838', '17839', '17841'];['21352', '21353', '21354', '21356'];['23440', '23441', '23443', '23445', '23447'];['25717', '25718', '25720', '25721', '25722', '25723', '25724'];['26788', '26789', '26790', '26792', '26793', '26794', '26795', '26796'];['19196', '19197', '19198', '19199', '19201'];['23295', '23300', '23301', '23302', '23303'];['25488', '25491', '25495', '254…	169	177	G	7	4
2	tr|A0A0D9RJ20|A0A0D9RJ20_CHLSB	ADHGEPIGRGTK	-	2	[];['58027'];['64305'];['70204'];[];[];[];['68427'];[];[]	169	180	V	1	0
2	tr|A0A0D9RJ20|A0A0D9RJ20_CHLSB	ADHGEPIGRGTK	-	3	[];[];[];['70202'];['71936'];[];[];[];[];[]	169	180	V	1	0
2295	tr|A0A0D9RVX3|A0A0D9RVX3_CHLSB	ADIDATLYEHVILEK	-	3	[];['125450'];[];[];[];[];[];[];['150834'];[]	472	486	E	0	1
33	tr|A0A0D9R2J6|A0A0D9R2J6_CHLSB	ADIDISAPK	-	2	['15962', '15963'];[];[];[];['24122', '24124'];['17114', '17117', '17119'];['20820'];['22835', '22838'];['23862'];['23800', '23802']	2790	2798	V	0	1
[truncated: 23,540 more rows]

## Sheet: Peptides2
Table S1d. List of proteins and peptides identified in the dataset (Peptides2).
[truncated: 16,930 more rows]
