# Supplementary material for: Shortlisting SARS‐CoV‐2 Peptides for Targeted Studies from Experimental Data‐Dependent Acquisition Tandem Mass Spectrometry Data
Source: Proteomics. 2020 Jun 21;20(14):2000107. doi: 10.1002/pmic.202000107 (PMC7267140; doi:10.1002/pmic.202000107)
Supplement: Supplementary file 2 — Supporting Table S2 [file PMIC-20-0-s003.xlsx]

## Sheet: Table S2
Table S2 - Skyline report "Mixed Transition List" containing experimental data on fragment ions.
Molecule List Name	Peptide Modified Sequence	Molecule Name	Molecule Formula	Precursor Ion Formula	Precursor Neutral Formula	Precursor Adduct	Precursor Mz	Precursor Charge	Collision Energy	Explicit Collision Energy	Explicit Retention Time	Explicit Retention Time Window	Product Mz	Product Charge	Fragment Ion	Product Ion Formula	Product Neutral Formula	Product Adduct	Fragment Ion Type	Fragment Ion Ordinal	Cleavage Aa	Loss Neutral Mass	Losses	Library Rank	Library Intensity	Isotope Dist Index	Isotope Dist Rank	Isotope Dist Proportion	Full Scan Filter Width	Transition Is Decoy	Product Decoy Mz Shift
Italy|EPI_ISL_410545_N	WYFYYLGTGPEAGLPYGANK	pep_WYFYYLGTGPEAGLPYGANK	C111H147N23O29	C111H150N23O29	C111H147N23O29	[M+3H]	756.365	3	0	#N/A			756.365	3	precursor			[M+3H]	precursor	20	K	0		#N/A	#N/A	0	2	0.2502	0.007564	False	#N/A
Italy|EPI_ISL_410545_N	WYFYYLGTGPEAGLPYGANK	pep_WYFYYLGTGPEAGLPYGANK	C111H147N23O29	C111H150N23O29	C111H147N23O29	[M+3H]	756.365	3	0	#N/A			756.699	3	precursor [M+1]			[M+3H]	precursor	20	K	0		#N/A	#N/A	1	1	0.3336	0.007567	False	#N/A
Italy|EPI_ISL_410545_N	WYFYYLGTGPEAGLPYGANK	pep_WYFYYLGTGPEAGLPYGANK	C111H147N23O29	C111H150N23O29	C111H147N23O29	[M+3H]	756.365	3	0	#N/A			757.034	3	precursor [M+2]			[M+3H]	precursor	20	K	0		#N/A	#N/A	2	3	0.2347	0.00757	False	#N/A
Italy|EPI_ISL_410545_N	WYFYYLGTGPEAGLPYGANK	pep_WYFYYLGTGPEAGLPYGANK	C111H147N23O29	C111H150N23O29	C111H147N23O29	[M+3H]	756.365	3	0	#N/A			890.473	1	y9			[M+H]	y	9	A	0		3	33800	0	#N/A	#N/A	0.250527	False	#N/A
Italy|EPI_ISL_410545_N	WYFYYLGTGPEAGLPYGANK	pep_WYFYYLGTGPEAGLPYGANK	C111H147N23O29	C111H150N23O29	C111H147N23O29	[M+3H]	756.365	3	0	#N/A			819.436	1	y8			[M+H]	y	8	G	0		2	51210	0	#N/A	#N/A	0.221155	False	#N/A
Italy|EPI_ISL_410545_N	WYFYYLGTGPEAGLPYGANK	pep_WYFYYLGTGPEAGLPYGANK	C111H147N23O29	C111H150N23O29	C111H147N23O29	[M+3H]	756.365	3	0	#N/A			649.33	1	y6			[M+H]	y	6	P	0		1	130000	0	#N/A	#N/A	0.155999	False	#N/A
Italy|EPI_ISL_410545_N	WYFYYLGTGPEAGLPYGANK	pep_WYFYYLGTGPEAGLPYGANK	C111H147N23O29	C111H150N23O29	C111H147N23O29	[M+3H]	756.365	3	0	#N/A			389.214	1	y4			[M+H]	y	4	G	0		5	22290	0	#N/A	#N/A	0.072395	False	#N/A
Italy|EPI_ISL_410545_N	WYFYYLGTGPEAGLPYGANK	pep_WYFYYLGTGPEAGLPYGANK	C111H147N23O29	C111H150N23O29	C111H147N23O29	[M+3H]	756.365	3	0	#N/A			350.15	1	b2			[M+H]	b	2	Y	0		4	27270	0	#N/A	#N/A	0.061774	False	#N/A
Italy|EPI_ISL_410545_N	NPANNAAIVLQLPQGTTLPK	pep_NPANNAAIVLQLPQGTTLPK	C91H154N26O28	C91H156N26O28	C91H154N26O28	[M+2H]	1030.58	2	0	#N/A			1030.58	2	precursor			[M+2H]	precursor	20	K	0		#N/A	#N/A	0	2	0.3082	0.010306	False	#N/A
Italy|EPI_ISL_410545_N	NPANNAAIVLQLPQGTTLPK	pep_NPANNAAIVLQLPQGTTLPK	C91H154N26O28	C91H156N26O28	C91H154N26O28	[M+2H]	1030.58	2	0	#N/A			1031.08	2	precursor [M+1]			[M+2H]	precursor	20	K	0		#N/A	#N/A	1	1	0.347	0.010311	False	#N/A
Italy|EPI_ISL_410545_N	NPANNAAIVLQLPQGTTLPK	pep_NPANNAAIVLQLPQGTTLPK	C91H154N26O28	C91H156N26O28	C91H154N26O28	[M+2H]	1030.58	2	0	#N/A			1031.58	2	precursor [M+2]			[M+2H]	precursor	20	K	0		#N/A	#N/A	2	3	0.2099	0.010316	False	#N/A
Italy|EPI_ISL_410545_N	NPANNAAIVLQLPQGTTLPK	pep_NPANNAAIVLQLPQGTTLPK	C91H154N26O28	C91H156N26O28	C91H154N26O28	[M+2H]	1030.58	2	0	#N/A			1478.89	1	y14			[M+H]	y	14	A	0		4	102900	0	#N/A	#N/A	0.536203	False	#N/A
Italy|EPI_ISL_410545_N	NPANNAAIVLQLPQGTTLPK	pep_NPANNAAIVLQLPQGTTLPK	C91H154N26O28	C91H156N26O28	C91H154N26O28	[M+2H]	1030.58	2	0	#N/A			1407.86	1	y13			[M+H]	y	13	I	0		5	102300	0	#N/A	#N/A	0.498037	False	#N/A
Italy|EPI_ISL_410545_N	NPANNAAIVLQLPQGTTLPK	pep_NPANNAAIVLQLPQGTTLPK	C91H154N26O28	C91H156N26O28	C91H154N26O28	[M+2H]	1030.58	2	0	#N/A			1294.77	1	y12			[M+H]	y	12	V	0		2	200200	0	#N/A	#N/A	0.439252	False	#N/A
Italy|EPI_ISL_410545_N	NPANNAAIVLQLPQGTTLPK	pep_NPANNAAIVLQLPQGTTLPK	C91H154N26O28	C91H156N26O28	C91H154N26O28	[M+2H]	1030.58	2	0	#N/A			1195.7	1	y11			[M+H]	y	11	L	0		3	155600	0	#N/A	#N/A	0.389816	False	#N/A
Italy|EPI_ISL_410545_N	NPANNAAIVLQLPQGTTLPK	pep_NPANNAAIVLQLPQGTTLPK	C91H154N26O28	C91H156N26O28	C91H154N26O28	[M+2H]	1030.58	2	0	#N/A			841.478	1	y8			[M+H]	y	8	P	0		1	258300	0	#N/A	#N/A	0.230138	False	#N/A
Italy|EPI_ISL_410545_N	NPANNAAIVLQLPQGTTLPK	pep_NPANNAAIVLQLPQGTTLPK	C91H154N26O28	C91H157N26O28	C91H154N26O28	[M+3H]	687.388	3	0	#N/A			687.388	3	precursor			[M+3H]	precursor	20	K	0		#N/A	#N/A	0	2	0.3082	0.006874	False	#N/A
Italy|EPI_ISL_410545_N	NPANNAAIVLQLPQGTTLPK	pep_NPANNAAIVLQLPQGTTLPK	C91H154N26O28	C91H157N26O28	C91H154N26O28	[M+3H]	687.388	3	0	#N/A			687.722	3	precursor [M+1]			[M+3H]	precursor	20	K	0		#N/A	#N/A	1	1	0.347	0.006877	False	#N/A
Italy|EPI_ISL_410545_N	NPANNAAIVLQLPQGTTLPK	pep_NPANNAAIVLQLPQGTTLPK	C91H154N26O28	C91H157N26O28	C91H154N26O28	[M+3H]	687.388	3	0	#N/A			688.057	3	precursor [M+2]			[M+3H]	precursor	20	K	0		#N/A	#N/A	2	3	0.2099	0.006881	False	#N/A
Italy|EPI_ISL_410545_N	NPANNAAIVLQLPQGTTLPK	pep_NPANNAAIVLQLPQGTTLPK	C91H154N26O28	C91H157N26O28	C91H154N26O28	[M+3H]	687.388	3	0	#N/A			841.478	1	y8			[M+H]	y	8	P	0		1	378400	0	#N/A	#N/A	0.230138	False	#N/A
Italy|EPI_ISL_410545_N	NPANNAAIVLQLPQGTTLPK	pep_NPANNAAIVLQLPQGTTLPK	C91H154N26O28	C91H157N26O28	C91H154N26O28	[M+3H]	687.388	3	0	#N/A			244.166	1	y2			[M+H]	y	2	P	0		5	64760	0	#N/A	#N/A	0.035971	False	#N/A
Italy|EPI_ISL_410545_N	NPANNAAIVLQLPQGTTLPK	pep_NPANNAAIVLQLPQGTTLPK	C91H154N26O28	C91H157N26O28	C91H154N26O28	[M+3H]	687.388	3	0	#N/A			653.3	1	b7			[M+H]	b	7	A	0		4	83610	0	#N/A	#N/A	0.157432	False	#N/A
Italy|EPI_ISL_410545_N	NPANNAAIVLQLPQGTTLPK	pep_NPANNAAIVLQLPQGTTLPK	C91H154N26O28	C91H157N26O28	C91H154N26O28	[M+3H]	687.388	3	0	#N/A			766.384	1	b8			[M+H]	b	8	I	0		2	124700	0	#N/A	#N/A	0.200029	False	#N/A
Italy|EPI_ISL_410545_N	NPANNAAIVLQLPQGTTLPK	pep_NPANNAAIVLQLPQGTTLPK	C91H154N26O28	C91H157N26O28	C91H154N26O28	[M+3H]	687.388	3	0	#N/A			865.453	1	b9			[M+H]	b	9	V	0		3	116200	0	#N/A	#N/A	0.240043	False	#N/A
Italy|EPI_ISL_410545_N	GFYAEGSR	pep_GFYAEGSR	C39H55N11O13	C39H57N11O13	C39H55N11O13	[M+2H]	443.706	2	0	#N/A			443.706	2	precursor			[M+2H]	precursor	8	R	0		#N/A	#N/A	0	1	0.6037	0.004437	False	#N/A
Italy|EPI_ISL_410545_N	GFYAEGSR	pep_GFYAEGSR	C39H55N11O13	C39H57N11O13	C39H55N11O13	[M+2H]	443.706	2	0	#N/A			444.208	2	precursor [M+1]			[M+2H]	precursor	8	R	0		#N/A	#N/A	1	2	0.2658	0.004442	False	#N/A
Italy|EPI_ISL_410545_N	GFYAEGSR	pep_GFYAEGSR	C39H55N11O13	C39H57N11O13	C39H55N11O13	[M+2H]	443.706	2	0	#N/A			444.709	2	precursor [M+2]			[M+2H]	precursor	8	R	0		#N/A	#N/A	2	3	0.0734	0.004447	False	#N/A
Italy|EPI_ISL_410545_N	GFYAEGSR	pep_GFYAEGSR	C39H55N11O13	C39H57N11O13	C39H55N11O13	[M+2H]	443.706	2	0	#N/A			682.315	1	y6			[M+H]	y	6	Y	0		2	1952000	0	#N/A	#N/A	0.168036	False	#N/A
Italy|EPI_ISL_410545_N	GFYAEGSR	pep_GFYAEGSR	C39H55N11O13	C39H57N11O13	C39H55N11O13	[M+2H]	443.706	2	0	#N/A			519.252	1	y5			[M+H]	y	5	A	0		1	2642000	0	#N/A	#N/A	0.111556	False	#N/A
Italy|EPI_ISL_410545_N	GFYAEGSR	pep_GFYAEGSR	C39H55N11O13	C39H57N11O13	C39H55N11O13	[M+2H]	443.706	2	0	#N/A			448.215	1	y4			[M+H]	y	4	E	0		3	1562000	0	#N/A	#N/A	0.089465	False	#N/A
Italy|EPI_ISL_410545_N	GFYAEGSR	pep_GFYAEGSR	C39H55N11O13	C39H57N11O13	C39H55N11O13	[M+2H]	443.706	2	0	#N/A			319.172	1	y3			[M+H]	y	3	G	0		4	1110000	0	#N/A	#N/A	0.05376	False	#N/A
Italy|EPI_ISL_410545_N	GFYAEGSR	pep_GFYAEGSR	C39H55N11O13	C39H57N11O13	C39H55N11O13	[M+2H]	443.706	2	0	#N/A			205.097	1	b2			[M+H]	b	2	F	0		5	734400	0	#N/A	#N/A	0.027693	False	#N/A
Italy|EPI_ISL_410545_N	AYNVTQAFGR	pep_AYNVTQAFGR	C50H75N15O15	C50H77N15O15	C50H75N15O15	[M+2H]	563.786	2	0	#N/A			563.786	2	precursor			[M+2H]	precursor	10	R	0		#N/A	#N/A	0	1	0.5236	0.005638	False	#N/A
Italy|EPI_ISL_410545_N	AYNVTQAFGR	pep_AYNVTQAFGR	C50H75N15O15	C50H77N15O15	C50H75N15O15	[M+2H]	563.786	2	0	#N/A			564.287	2	precursor [M+1]			[M+2H]	precursor	10	R	0		#N/A	#N/A	1	2	0.2956	0.005643	False	#N/A
Italy|EPI_ISL_410545_N	AYNVTQAFGR	pep_AYNVTQAFGR	C50H75N15O15	C50H77N15O15	C50H75N15O15	[M+2H]	563.786	2	0	#N/A			564.788	2	precursor [M+2]			[M+2H]	precursor	10	R	0		#N/A	#N/A	2	3	0.1142	0.005648	False	#N/A
Italy|EPI_ISL_410545_N	AYNVTQAFGR	pep_AYNVTQAFGR	C50H75N15O15	C50H77N15O15	C50H75N15O15	[M+2H]	563.786	2	0	#N/A			892.464	1	y8			[M+H]	y	8	N	0		2	21640	0	#N/A	#N/A	0.251368	False	#N/A
Italy|EPI_ISL_410545_N	AYNVTQAFGR	pep_AYNVTQAFGR	C50H75N15O15	C50H77N15O15	C50H75N15O15	[M+2H]	563.786	2	0	#N/A			679.352	1	y6			[M+H]	y	6	T	0		1	59920	0	#N/A	#N/A	0.166942	False	#N/A
Italy|EPI_ISL_410545_N	AYNVTQAFGR	pep_AYNVTQAFGR	C50H75N15O15	C50H77N15O15	C50H75N15O15	[M+2H]	563.786	2	0	#N/A			578.305	1	y5			[M+H]	y	5	Q	0		5	10630	0	#N/A	#N/A	0.131117	False	#N/A
Italy|EPI_ISL_410545_N	AYNVTQAFGR	pep_AYNVTQAFGR	C50H75N15O15	C50H77N15O15	C50H75N15O15	[M+2H]	563.786	2	0	#N/A			235.108	1	b2			[M+H]	b	2	Y	0		4	18420	0	#N/A	#N/A	0.033988	False	#N/A
Italy|EPI_ISL_410545_N	AYNVTQAFGR	pep_AYNVTQAFGR	C50H75N15O15	C50H77N15O15	C50H75N15O15	[M+2H]	563.786	2	0	#N/A			349.151	1	b3			[M+H]	b	3	N	0		3	20860	0	#N/A	#N/A	0.06151	False	#N/A
Italy|EPI_ISL_410545_N	GPEQTQGNFGDQELIR	pep_GPEQTQGNFGDQELIR	C75H117N23O28	C75H120N23O28	C75H117N23O28	[M+3H]	596.955	3	0	#N/A			596.955	3	precursor			[M+3H]	precursor	16	R	0		#N/A	#N/A	0	1	0.373	0.00597	False	#N/A
Italy|EPI_ISL_410545_N	GPEQTQGNFGDQELIR	pep_GPEQTQGNFGDQELIR	C75H117N23O28	C75H120N23O28	C75H117N23O28	[M+3H]	596.955	3	0	#N/A			597.29	3	precursor [M+1]			[M+3H]	precursor	16	R	0		#N/A	#N/A	1	2	0.3484	0.005973	False	#N/A
Italy|EPI_ISL_410545_N	GPEQTQGNFGDQELIR	pep_GPEQTQGNFGDQELIR	C75H117N23O28	C75H120N23O28	C75H117N23O28	[M+3H]	596.955	3	0	#N/A			597.624	3	precursor [M+2]			[M+3H]	precursor	16	R	0		#N/A	#N/A	2	3	0.1811	0.005976	False	#N/A
Italy|EPI_ISL_410545_N	GPEQTQGNFGDQELIR	pep_GPEQTQGNFGDQELIR	C75H117N23O28	C75H120N23O28	C75H117N23O28	[M+3H]	596.955	3	0	#N/A			830.437	1	y7			[M+H]	y	7	G	0		1	97520	0	#N/A	#N/A	0.225623	False	#N/A
Italy|EPI_ISL_410545_N	GPEQTQGNFGDQELIR	pep_GPEQTQGNFGDQELIR	C75H117N23O28	C75H120N23O28	C75H117N23O28	[M+3H]	596.955	3	0	#N/A			773.415	1	y6			[M+H]	y	6	D	0		4	45400	0	#N/A	#N/A	0.202788	False	#N/A
Italy|EPI_ISL_410545_N	GPEQTQGNFGDQELIR	pep_GPEQTQGNFGDQELIR	C75H117N23O28	C75H120N23O28	C75H117N23O28	[M+3H]	596.955	3	0	#N/A			658.388	1	y5			[M+H]	y	5	Q	0		3	53210	0	#N/A	#N/A	0.159275	False	#N/A
Italy|EPI_ISL_410545_N	GPEQTQGNFGDQELIR	pep_GPEQTQGNFGDQELIR	C75H117N23O28	C75H120N23O28	C75H117N23O28	[M+3H]	596.955	3	0	#N/A			530.33	1	y4			[M+H]	y	4	E	0		5	42750	0	#N/A	#N/A	0.115144	False	#N/A
Italy|EPI_ISL_410545_N	GPEQTQGNFGDQELIR	pep_GPEQTQGNFGDQELIR	C75H117N23O28	C75H120N23O28	C75H117N23O28	[M+3H]	596.955	3	0	#N/A			175.119	1	y1			[M+H]	y	1	R	0		2	71510	0	#N/A	#N/A	0.021849	False	#N/A
Italy|EPI_ISL_410545_N	IGMEVTPSGTWLTYTGAIK	pep_IGMEVTPSGTWLTYTGAIK	C92H145N21O28S	C92H148N21O28S	C92H145N21O28S	[M+3H]	675.684	3	0	#N/A			675.684	3	precursor			[M+3H]	precursor	19	K	0		#N/A	#N/A	0	2	0.2955	0.006757	False	#N/A
Italy|EPI_ISL_410545_N	IGMEVTPSGTWLTYTGAIK	pep_IGMEVTPSGTWLTYTGAIK	C92H145N21O28S	C92H148N21O28S	C92H145N21O28S	[M+3H]	675.684	3	0	#N/A			676.018	3	precursor [M+1]			[M+3H]	precursor	19	K	0		#N/A	#N/A	1	1	0.3324	0.00676	False	#N/A
Italy|EPI_ISL_410545_N	IGMEVTPSGTWLTYTGAIK	pep_IGMEVTPSGTWLTYTGAIK	C92H145N21O28S	C92H148N21O28S	C92H145N21O28S	[M+3H]	675.684	3	0	#N/A			676.352	3	precursor [M+2]			[M+3H]	precursor	19	K	0		#N/A	#N/A	2	3	0.2145	0.006764	False	#N/A
Italy|EPI_ISL_410545_N	IGMEVTPSGTWLTYTGAIK	pep_IGMEVTPSGTWLTYTGAIK	C92H145N21O28S	C92H148N21O28S	C92H145N21O28S	[M+3H]	675.684	3	0	#N/A			1052.58	1	y9			[M+H]	y	9	W	0		5	223500	0	#N/A	#N/A	0.321962	False	#N/A
Italy|EPI_ISL_410545_N	IGMEVTPSGTWLTYTGAIK	pep_IGMEVTPSGTWLTYTGAIK	C92H145N21O28S	C92H148N21O28S	C92H145N21O28S	[M+3H]	675.684	3	0	#N/A			866.498	1	y8			[M+H]	y	8	L	0		2	692500	0	#N/A	#N/A	0.240478	False	#N/A
Italy|EPI_ISL_410545_N	IGMEVTPSGTWLTYTGAIK	pep_IGMEVTPSGTWLTYTGAIK	C92H145N21O28S	C92H148N21O28S	C92H145N21O28S	[M+3H]	675.684	3	0	#N/A			753.414	1	y7			[M+H]	y	7	T	0		1	1292000	0	#N/A	#N/A	0.194973	False	#N/A
Italy|EPI_ISL_410545_N	IGMEVTPSGTWLTYTGAIK	pep_IGMEVTPSGTWLTYTGAIK	C92H145N21O28S	C92H148N21O28S	C92H145N21O28S	[M+3H]	675.684	3	0	#N/A			652.366	1	y6			[M+H]	y	6	Y	0		3	540000	0	#N/A	#N/A	0.157095	False	#N/A
Italy|EPI_ISL_410545_N	IGMEVTPSGTWLTYTGAIK	pep_IGMEVTPSGTWLTYTGAIK	C92H145N21O28S	C92H148N21O28S	C92H145N21O28S	[M+3H]	675.684	3	0	#N/A			489.303	1	y5			[M+H]	y	5	T	0		4	319000	0	#N/A	#N/A	0.102045	False	#N/A
Italy|EPI_ISL_410545_N	ADETQALPQR	pep_ADETQALPQR	C46H77N15O18	C46H79N15O18	C46H77N15O18	[M+2H]	564.786	2	0	#N/A			564.786	2	precursor			[M+2H]	precursor	10	R	0		#N/A	#N/A	0	1	0.5429	0.005648	False	#N/A
Italy|EPI_ISL_410545_N	ADETQALPQR	pep_ADETQALPQR	C46H77N15O18	C46H79N15O18	C46H77N15O18	[M+2H]	564.786	2	0	#N/A			565.287	2	precursor [M+1]			[M+2H]	precursor	10	R	0		#N/A	#N/A	1	2	0.2834	0.005653	False	#N/A
Italy|EPI_ISL_410545_N	ADETQALPQR	pep_ADETQALPQR	C46H77N15O18	C46H79N15O18	C46H77N15O18	[M+2H]	564.786	2	0	#N/A			565.789	2	precursor [M+2]			[M+2H]	precursor	10	R	0		#N/A	#N/A	2	3	0.1081	0.005658	False	#N/A
Italy|EPI_ISL_410545_N	ADETQALPQR	pep_ADETQALPQR	C46H77N15O18	C46H79N15O18	C46H77N15O18	[M+2H]	564.786	2	0	#N/A			712.41	1	y6			[M+H]	y	6	Q	0		4	720200	0	#N/A	#N/A	0.179275	False	#N/A
Italy|EPI_ISL_410545_N	ADETQALPQR	pep_ADETQALPQR	C46H77N15O18	C46H79N15O18	C46H77N15O18	[M+2H]	564.786	2	0	#N/A			584.351	1	y5			[M+H]	y	5	A	0		2	1152000	0	#N/A	#N/A	0.133179	False	#N/A
Italy|EPI_ISL_410545_N	ADETQALPQR	pep_ADETQALPQR	C46H77N15O18	C46H79N15O18	C46H77N15O18	[M+2H]	564.786	2	0	#N/A			513.314	1	y4			[M+H]	y	4	L	0		5	666700	0	#N/A	#N/A	0.109648	False	#N/A
Italy|EPI_ISL_410545_N	ADETQALPQR	pep_ADETQALPQR	C46H77N15O18	C46H79N15O18	C46H77N15O18	[M+2H]	564.786	2	0	#N/A			400.23	1	y3			[M+H]	y	3	P	0		1	2024000	0	#N/A	#N/A	0.07549	False	#N/A
Italy|EPI_ISL_410545_N	ADETQALPQR	pep_ADETQALPQR	C46H77N15O18	C46H79N15O18	C46H77N15O18	[M+2H]	564.786	2	0	#N/A			187.071	1	b2			[M+H]	b	2	D	0		3	731200	0	#N/A	#N/A	0.024123	False	#N/A
Italy|EPI_ISL_410545_S	GWIFGTTLDSK	pep_GWIFGTTLDSK	C57H85N13O17	C57H87N13O17	C57H85N13O17	[M+2H]	612.817	2	0	#N/A			612.817	2	precursor			[M+2H]	precursor	11	K	0		#N/A	#N/A	0	1	0.4857	0.006128	False	#N/A
Italy|EPI_ISL_410545_S	GWIFGTTLDSK	pep_GWIFGTTLDSK	C57H85N13O17	C57H87N13O17	C57H85N13O17	[M+2H]	612.817	2	0	#N/A			613.318	2	precursor [M+1]			[M+2H]	precursor	11	K	0		#N/A	#N/A	1	2	0.3357	0.006133	False	#N/A
Italy|EPI_ISL_410545_S	GWIFGTTLDSK	pep_GWIFGTTLDSK	C57H85N13O17	C57H87N13O17	C57H85N13O17	[M+2H]	612.817	2	0	#N/A			613.819	2	precursor [M+2]			[M+2H]	precursor	11	K	0		#N/A	#N/A	2	3	0.1307	0.006138	False	#N/A
Italy|EPI_ISL_410545_S	GWIFGTTLDSK	pep_GWIFGTTLDSK	C57H85N13O17	C57H87N13O17	C57H85N13O17	[M+2H]	612.817	2	0	#N/A			981.525	1	y9			[M+H]	y	9	I	0		4	28370	0	#N/A	#N/A	0.289918	False	#N/A
Italy|EPI_ISL_410545_S	GWIFGTTLDSK	pep_GWIFGTTLDSK	C57H85N13O17	C57H87N13O17	C57H85N13O17	[M+2H]	612.817	2	0	#N/A			868.441	1	y8			[M+H]	y	8	F	0		2	78100	0	#N/A	#N/A	0.241287	False	#N/A
Italy|EPI_ISL_410545_S	GWIFGTTLDSK	pep_GWIFGTTLDSK	C57H85N13O17	C57H87N13O17	C57H85N13O17	[M+2H]	612.817	2	0	#N/A			721.373	1	y7			[M+H]	y	7	G	0		3	50560	0	#N/A	#N/A	0.182668	False	#N/A
Italy|EPI_ISL_410545_S	GWIFGTTLDSK	pep_GWIFGTTLDSK	C57H85N13O17	C57H87N13O17	C57H85N13O17	[M+2H]	612.817	2	0	#N/A			234.145	1	y2			[M+H]	y	2	S	0		5	25510	0	#N/A	#N/A	0.033779	False	#N/A
Italy|EPI_ISL_410545_S	GWIFGTTLDSK	pep_GWIFGTTLDSK	C57H85N13O17	C57H87N13O17	C57H85N13O17	[M+2H]	612.817	2	0	#N/A			244.108	1	b2			[M+H]	b	2	W	0		1	155000	0	#N/A	#N/A	0.035958	False	#N/A
Italy|EPI_ISL_410545_S	HTPINLVR	pep_HTPINLVR	C42H72N14O11	C42H74N14O11	C42H72N14O11	[M+2H]	475.283	2	0	#N/A			475.283	2	precursor			[M+2H]	precursor	8	R	0		#N/A	#N/A	0	1	0.5793	0.004753	False	#N/A
Italy|EPI_ISL_410545_S	HTPINLVR	pep_HTPINLVR	C42H72N14O11	C42H74N14O11	C42H72N14O11	[M+2H]	475.283	2	0	#N/A			475.784	2	precursor [M+1]			[M+2H]	precursor	8	R	0		#N/A	#N/A	1	2	0.2751	0.004758	False	#N/A
Italy|EPI_ISL_410545_S	HTPINLVR	pep_HTPINLVR	C42H72N14O11	C42H74N14O11	C42H72N14O11	[M+2H]	475.283	2	0	#N/A			476.285	2	precursor [M+2]			[M+2H]	precursor	8	R	0		#N/A	#N/A	2	3	0.0772	0.004763	False	#N/A
Italy|EPI_ISL_410545_S	HTPINLVR	pep_HTPINLVR	C42H72N14O11	C42H74N14O11	C42H72N14O11	[M+2H]	475.283	2	0	#N/A			812.499	1	y7			[M+H]	y	7	T	0		4	47070	0	#N/A	#N/A	0.218352	False	#N/A
Italy|EPI_ISL_410545_S	HTPINLVR	pep_HTPINLVR	C42H72N14O11	C42H74N14O11	C42H72N14O11	[M+2H]	475.283	2	0	#N/A			711.451	1	y6			[M+H]	y	6	P	0		1	489800	0	#N/A	#N/A	0.178913	False	#N/A
Italy|EPI_ISL_410545_S	HTPINLVR	pep_HTPINLVR	C42H72N14O11	C42H74N14O11	C42H72N14O11	[M+2H]	475.283	2	0	#N/A			501.314	1	y4			[M+H]	y	4	N	0		5	24310	0	#N/A	#N/A	0.105825	False	#N/A
Italy|EPI_ISL_410545_S	HTPINLVR	pep_HTPINLVR	C42H72N14O11	C42H74N14O11	C42H72N14O11	[M+2H]	475.283	2	0	#N/A			175.119	1	y1			[M+H]	y	1	R	0		3	103000	0	#N/A	#N/A	0.021849	False	#N/A
Italy|EPI_ISL_410545_S	HTPINLVR	pep_HTPINLVR	C42H72N14O11	C42H74N14O11	C42H72N14O11	[M+2H]	475.283	2	0	#N/A			239.114	1	b2			[M+H]	b	2	T	0		2	356500	0	#N/A	#N/A	0.03486	False	#N/A
Italy|EPI_ISL_410545_S	FQTLLALHR	pep_FQTLLALHR	C51H83N15O12	C51H86N15O12	C51H83N15O12	[M+3H]	366.885	3	0	#N/A			366.885	3	precursor			[M+3H]	precursor	9	R	0		#N/A	#N/A	0	1	0.5211	0.003669	False	#N/A
Italy|EPI_ISL_410545_S	FQTLLALHR	pep_FQTLLALHR	C51H83N15O12	C51H86N15O12	C51H83N15O12	[M+3H]	366.885	3	0	#N/A			367.22	3	precursor [M+1]			[M+3H]	precursor	9	R	0		#N/A	#N/A	1	2	0.2999	0.003672	False	#N/A
Italy|EPI_ISL_410545_S	FQTLLALHR	pep_FQTLLALHR	C51H83N15O12	C51H86N15O12	C51H83N15O12	[M+3H]	366.885	3	0	#N/A			367.554	3	precursor [M+2]			[M+3H]	precursor	9	R	0		#N/A	#N/A	2	3	0.114	0.003676	False	#N/A
Italy|EPI_ISL_410545_S	FQTLLALHR	pep_FQTLLALHR	C51H83N15O12	C51H86N15O12	C51H83N15O12	[M+3H]	366.885	3	0	#N/A			609.383	1	y5			[M+H]	y	5	L	0		2	324700	0	#N/A	#N/A	0.141827	False	#N/A
Italy|EPI_ISL_410545_S	FQTLLALHR	pep_FQTLLALHR	C51H83N15O12	C51H86N15O12	C51H83N15O12	[M+3H]	366.885	3	0	#N/A			496.299	1	y4			[M+H]	y	4	A	0		1	420600	0	#N/A	#N/A	0.104241	False	#N/A
Italy|EPI_ISL_410545_S	FQTLLALHR	pep_FQTLLALHR	C51H83N15O12	C51H86N15O12	C51H83N15O12	[M+3H]	366.885	3	0	#N/A			425.262	1	y3			[M+H]	y	3	L	0		3	216100	0	#N/A	#N/A	0.082682	False	#N/A
Italy|EPI_ISL_410545_S	FQTLLALHR	pep_FQTLLALHR	C51H83N15O12	C51H86N15O12	C51H83N15O12	[M+3H]	366.885	3	0	#N/A			312.178	1	y2			[M+H]	y	2	H	0		4	199500	0	#N/A	#N/A	0.052003	False	#N/A
Italy|EPI_ISL_410545_S	FQTLLALHR	pep_FQTLLALHR	C51H83N15O12	C51H86N15O12	C51H83N15O12	[M+3H]	366.885	3	0	#N/A			175.119	1	y1			[M+H]	y	1	R	0		5	196600	0	#N/A	#N/A	0.021849	False	#N/A
Italy|EPI_ISL_410545_S	LQSLQTYVTQQLIR	pep_LQSLQTYVTQQLIR	C75H127N21O23	C75H129N21O23	C75H127N21O23	[M+2H]	845.978	2	0	#N/A			845.978	2	precursor			[M+2H]	precursor	14	R	0		#N/A	#N/A	0	1	0.3797	0.00846	False	#N/A
Italy|EPI_ISL_410545_S	LQSLQTYVTQQLIR	pep_LQSLQTYVTQQLIR	C75H127N21O23	C75H129N21O23	C75H127N21O23	[M+2H]	845.978	2	0	#N/A			846.479	2	precursor [M+1]			[M+2H]	precursor	14	R	0		#N/A	#N/A	1	2	0.3517	0.008465	False	#N/A
Italy|EPI_ISL_410545_S	LQSLQTYVTQQLIR	pep_LQSLQTYVTQQLIR	C75H127N21O23	C75H129N21O23	C75H127N21O23	[M+2H]	845.978	2	0	#N/A			846.981	2	precursor [M+2]			[M+2H]	precursor	14	R	0		#N/A	#N/A	2	3	0.1779	0.00847	False	#N/A
Italy|EPI_ISL_410545_S	LQSLQTYVTQQLIR	pep_LQSLQTYVTQQLIR	C75H127N21O23	C75H129N21O23	C75H127N21O23	[M+2H]	845.978	2	0	#N/A			1449.81	1	y12			[M+H]	y	12	S	0		2	650500	0	#N/A	#N/A	0.520461	False	#N/A
Italy|EPI_ISL_410545_S	LQSLQTYVTQQLIR	pep_LQSLQTYVTQQLIR	C75H127N21O23	C75H129N21O23	C75H127N21O23	[M+2H]	845.978	2	0	#N/A			1249.69	1	y10			[M+H]	y	10	Q	0		3	646600	0	#N/A	#N/A	0.416512	False	#N/A
Italy|EPI_ISL_410545_S	LQSLQTYVTQQLIR	pep_LQSLQTYVTQQLIR	C75H127N21O23	C75H129N21O23	C75H127N21O23	[M+2H]	845.978	2	0	#N/A			1121.63	1	y9			[M+H]	y	9	T	0		1	824600	0	#N/A	#N/A	0.35416	False	#N/A
Italy|EPI_ISL_410545_S	LQSLQTYVTQQLIR	pep_LQSLQTYVTQQLIR	C75H127N21O23	C75H129N21O23	C75H127N21O23	[M+2H]	845.978	2	0	#N/A			1020.58	1	y8			[M+H]	y	8	Y	0		5	537200	0	#N/A	#N/A	0.307395	False	#N/A
Italy|EPI_ISL_410545_S	LQSLQTYVTQQLIR	pep_LQSLQTYVTQQLIR	C75H127N21O23	C75H129N21O23	C75H127N21O23	[M+2H]	845.978	2	0	#N/A			242.15	1	b2			[M+H]	b	2	Q	0		4	611800	0	#N/A	#N/A	0.035526	False	#N/A
Italy|EPI_ISL_410545_S	LQSLQTYVTQQLIR	pep_LQSLQTYVTQQLIR	C75H127N21O23	C75H130N21O23	C75H127N21O23	[M+3H]	564.321	3	0	#N/A			564.321	3	precursor			[M+3H]	precursor	14	R	0		#N/A	#N/A	0	1	0.3797	0.005643	False	#N/A
Italy|EPI_ISL_410545_S	LQSLQTYVTQQLIR	pep_LQSLQTYVTQQLIR	C75H127N21O23	C75H130N21O23	C75H127N21O23	[M+3H]	564.321	3	0	#N/A			564.655	3	precursor [M+1]			[M+3H]	precursor	14	R	0		#N/A	#N/A	1	2	0.3517	0.005647	False	#N/A
Italy|EPI_ISL_410545_S	LQSLQTYVTQQLIR	pep_LQSLQTYVTQQLIR	C75H127N21O23	C75H130N21O23	C75H127N21O23	[M+3H]	564.321	3	0	#N/A			564.99	3	precursor [M+2]			[M+3H]	precursor	14	R	0		#N/A	#N/A	2	3	0.1779	0.00565	False	#N/A
Italy|EPI_ISL_410545_S	LQSLQTYVTQQLIR	pep_LQSLQTYVTQQLIR	C75H127N21O23	C75H130N21O23	C75H127N21O23	[M+3H]	564.321	3	0	#N/A			857.52	1	y7			[M+H]	y	7	V	0		2	123700	0	#N/A	#N/A	0.23675	False	#N/A
Italy|EPI_ISL_410545_S	LQSLQTYVTQQLIR	pep_LQSLQTYVTQQLIR	C75H127N21O23	C75H130N21O23	C75H127N21O23	[M+3H]	564.321	3	0	#N/A			758.452	1	y6			[M+H]	y	6	T	0		1	245800	0	#N/A	#N/A	0.196932	False	#N/A
Italy|EPI_ISL_410545_S	LQSLQTYVTQQLIR	pep_LQSLQTYVTQQLIR	C75H127N21O23	C75H130N21O23	C75H127N21O23	[M+3H]	564.321	3	0	#N/A			657.404	1	y5			[M+H]	y	5	Q	0		5	81760	0	#N/A	#N/A	0.158918	False	#N/A
Italy|EPI_ISL_410545_S	LQSLQTYVTQQLIR	pep_LQSLQTYVTQQLIR	C75H127N21O23	C75H130N21O23	C75H127N21O23	[M+3H]	564.321	3	0	#N/A			529.346	1	y4			[M+H]	y	4	Q	0		4	82970	0	#N/A	#N/A	0.114824	False	#N/A
Italy|EPI_ISL_410545_S	LQSLQTYVTQQLIR	pep_LQSLQTYVTQQLIR	C75H127N21O23	C75H130N21O23	C75H127N21O23	[M+3H]	564.321	3	0	#N/A			242.15	1	b2			[M+H]	b	2	Q	0		3	99450	0	#N/A	#N/A	0.035526	False	#N/A
Italy|EPI_ISL_410545_M	IAGHHLGR	pep_IAGHHLGR	C37H61N15O9	C37H63N15O9	C37H61N15O9	[M+2H]	430.746	2	0	#N/A			430.746	2	precursor			[M+2H]	precursor	8	R	0		#N/A	#N/A	0	1	0.6134	0.004307	False	#N/A
Italy|EPI_ISL_410545_M	IAGHHLGR	pep_IAGHHLGR	C37H61N15O9	C37H63N15O9	C37H61N15O9	[M+2H]	430.746	2	0	#N/A			431.247	2	precursor [M+1]			[M+2H]	precursor	8	R	0		#N/A	#N/A	1	2	0.2562	0.004312	False	#N/A
Italy|EPI_ISL_410545_M	IAGHHLGR	pep_IAGHHLGR	C37H61N15O9	C37H63N15O9	C37H61N15O9	[M+2H]	430.746	2	0	#N/A			431.749	2	precursor [M+2]			[M+2H]	precursor	8	R	0		#N/A	#N/A	2	3	0.0615	0.004317	False	#N/A
Italy|EPI_ISL_410545_M	IAGHHLGR	pep_IAGHHLGR	C37H61N15O9	C37H63N15O9	C37H61N15O9	[M+2H]	430.746	2	0	#N/A			676.364	1	y6			[M+H]	y	6	G	0		3	30110	0	#N/A	#N/A	0.165842	False	#N/A
Italy|EPI_ISL_410545_M	IAGHHLGR	pep_IAGHHLGR	C37H61N15O9	C37H63N15O9	C37H61N15O9	[M+2H]	430.746	2	0	#N/A			482.283	1	y4			[M+H]	y	4	H	0		1	67700	0	#N/A	#N/A	0.099857	False	#N/A
Italy|EPI_ISL_410545_M	IAGHHLGR	pep_IAGHHLGR	C37H61N15O9	C37H63N15O9	C37H61N15O9	[M+2H]	430.746	2	0	#N/A			345.224	1	y3			[M+H]	y	3	L	0		2	30450	0	#N/A	#N/A	0.060475	False	#N/A
Italy|EPI_ISL_410545_M	IAGHHLGR	pep_IAGHHLGR	C37H61N15O9	C37H63N15O9	C37H61N15O9	[M+2H]	430.746	2	0	#N/A			232.14	1	y2			[M+H]	y	2	G	0		5	19700	0	#N/A	#N/A	0.033346	False	#N/A
Italy|EPI_ISL_410545_M	IAGHHLGR	pep_IAGHHLGR	C37H61N15O9	C37H63N15O9	C37H61N15O9	[M+2H]	430.746	2	0	#N/A			175.119	1	y1			[M+H]	y	1	R	0		4	21950	0	#N/A	#N/A	0.021849	False	#N/A
Italy|EPI_ISL_410545_M	EITVATSR	pep_EITVATSR	C36H65N11O14	C36H67N11O14	C36H65N11O14	[M+2H]	438.743	2	0	#N/A			438.743	2	precursor			[M+2H]	precursor	8	R	0		#N/A	#N/A	0	1	0.6213	0.004387	False	#N/A
Italy|EPI_ISL_410545_M	EITVATSR	pep_EITVATSR	C36H65N11O14	C36H67N11O14	C36H65N11O14	[M+2H]	438.743	2	0	#N/A			439.244	2	precursor [M+1]			[M+2H]	precursor	8	R	0		#N/A	#N/A	1	2	0.2543	0.004392	False	#N/A
Italy|EPI_ISL_410545_M	EITVATSR	pep_EITVATSR	C36H65N11O14	C36H67N11O14	C36H65N11O14	[M+2H]	438.743	2	0	#N/A			439.746	2	precursor [M+2]			[M+2H]	precursor	8	R	0		#N/A	#N/A	2	3	0.0687	0.004397	False	#N/A
Italy|EPI_ISL_410545_M	EITVATSR	pep_EITVATSR	C36H65N11O14	C36H67N11O14	C36H65N11O14	[M+2H]	438.743	2	0	#N/A			634.352	1	y6			[M+H]	y	6	T	0		2	70700	0	#N/A	#N/A	0.150633	False	#N/A
Italy|EPI_ISL_410545_M	EITVATSR	pep_EITVATSR	C36H65N11O14	C36H67N11O14	C36H65N11O14	[M+2H]	438.743	2	0	#N/A			533.304	1	y5			[M+H]	y	5	V	0		5	28530	0	#N/A	#N/A	0.116114	False	#N/A
Italy|EPI_ISL_410545_M	EITVATSR	pep_EITVATSR	C36H65N11O14	C36H67N11O14	C36H65N11O14	[M+2H]	438.743	2	0	#N/A			434.236	1	y4			[M+H]	y	4	A	0		1	115400	0	#N/A	#N/A	0.085312	False	#N/A
Italy|EPI_ISL_410545_M	EITVATSR	pep_EITVATSR	C36H65N11O14	C36H67N11O14	C36H65N11O14	[M+2H]	438.743	2	0	#N/A			363.199	1	y3			[M+H]	y	3	T	0		4	31580	0	#N/A	#N/A	0.065259	False	#N/A
Italy|EPI_ISL_410545_M	EITVATSR	pep_EITVATSR	C36H65N11O14	C36H67N11O14	C36H65N11O14	[M+2H]	438.743	2	0	#N/A			175.119	1	y1			[M+H]	y	1	R	0		3	50440	0	#N/A	#N/A	0.021849	False	#N/A
Italy|EPI_ISL_410545_M	VAGDSGFAAYSR	pep_VAGDSGFAAYSR	C52H77N15O18	C52H79N15O18	C52H77N15O18	[M+2H]	600.786	2	0	#N/A			600.786	2	precursor			[M+2H]	precursor	12	R	0		#N/A	#N/A	0	1	0.5085	0.006008	False	#N/A
Italy|EPI_ISL_410545_M	VAGDSGFAAYSR	pep_VAGDSGFAAYSR	C52H77N15O18	C52H79N15O18	C52H77N15O18	[M+2H]	600.786	2	0	#N/A			601.287	2	precursor [M+1]			[M+2H]	precursor	12	R	0		#N/A	#N/A	1	2	0.3269	0.006013	False	#N/A
Italy|EPI_ISL_410545_M	VAGDSGFAAYSR	pep_VAGDSGFAAYSR	C52H77N15O18	C52H79N15O18	C52H77N15O18	[M+2H]	600.786	2	0	#N/A			601.789	2	precursor [M+2]			[M+2H]	precursor	12	R	0		#N/A	#N/A	2	3	0.1215	0.006018	False	#N/A
Italy|EPI_ISL_410545_M	VAGDSGFAAYSR	pep_VAGDSGFAAYSR	C52H77N15O18	C52H79N15O18	C52H77N15O18	[M+2H]	600.786	2	0	#N/A			1030.46	1	y10			[M+H]	y	10	G	0		1	1188000	0	#N/A	#N/A	0.311867	False	#N/A
Italy|EPI_ISL_410545_M	VAGDSGFAAYSR	pep_VAGDSGFAAYSR	C52H77N15O18	C52H79N15O18	C52H77N15O18	[M+2H]	600.786	2	0	#N/A			858.41	1	y8			[M+H]	y	8	S	0		3	860000	0	#N/A	#N/A	0.237119	False	#N/A
Italy|EPI_ISL_410545_M	VAGDSGFAAYSR	pep_VAGDSGFAAYSR	C52H77N15O18	C52H79N15O18	C52H77N15O18	[M+2H]	600.786	2	0	#N/A			771.378	1	y7			[M+H]	y	7	G	0		5	538700	0	#N/A	#N/A	0.201988	False	#N/A
Italy|EPI_ISL_410545_M	VAGDSGFAAYSR	pep_VAGDSGFAAYSR	C52H77N15O18	C52H79N15O18	C52H77N15O18	[M+2H]	600.786	2	0	#N/A			567.289	1	y5			[M+H]	y	5	A	0		4	547900	0	#N/A	#N/A	0.127388	False	#N/A
Italy|EPI_ISL_410545_M	VAGDSGFAAYSR	pep_VAGDSGFAAYSR	C52H77N15O18	C52H79N15O18	C52H77N15O18	[M+2H]	600.786	2	0	#N/A			171.113	1	b2			[M+H]	b	2	A	0		2	890400	0	#N/A	#N/A	0.021103	False	#N/A
