# Supplementary material for: Shortlisting SARS‐CoV‐2 Peptides for Targeted Studies from Experimental Data‐Dependent Acquisition Tandem Mass Spectrometry Data
Source: Proteomics. 2020 Jun 21;20(14):2000107. doi: 10.1002/pmic.202000107 (PMC7267140; doi:10.1002/pmic.202000107)
Supplement: Supplementary file 3 — Supporting Table S3 [file PMIC-20-0-s004.xlsx]

## Sheet: Table S3
Table S3 - Skyline report with experimental data on precursor ions
Protein Name	Peptide Modified Sequence	Replicate Name	Precursor Mz	Precursor Charge	Total Area	Total Area MS1	Isotope Dot Product	Average Mass Error PPM	Max Height	Best Retention Time	Identified	Peptide Retention Time	Missed Cleavages
Italy|EPI_ISL_410545_N	WYFYYLGTGPEAGLPYGANK	Q10486_MS20-17_CoV2_J4(MOI-01)-a	756.365	3	531062	531062	0.7547	2.9	60551	85.3+/-0.17	ALIGNED	85.4	0
Italy|EPI_ISL_410545_N	WYFYYLGTGPEAGLPYGANK	Q10487_MS20-17_CoV2_J4(MOI-01)-b	756.365	3	5374953	5374953	0.9907	-0.4	344370	85.3+/-0.17	TRUE	85.47	0
Italy|EPI_ISL_410545_N	WYFYYLGTGPEAGLPYGANK	Q10488_MS20-17_CoV2_J4(MOI-01)-c	756.365	3	6529920	6529920	0.8686	1.8	378340	85.3+/-0.17	ALIGNED	85.42	0
Italy|EPI_ISL_410545_N	WYFYYLGTGPEAGLPYGANK	Q10489_MS20-17_CoV2_J4(MOI-01)-d	756.365	3	10579489	10579489	0.9675	0.3	613113	85.3+/-0.17	TRUE	85.36	0
Italy|EPI_ISL_410545_N	WYFYYLGTGPEAGLPYGANK	Q10490_MS20-17_CoV2_J4(MOI-01)-e	756.365	3	1203056	1203056	0.9775	0.1	92372	85.3+/-0.17	TRUE	85.29	0
Italy|EPI_ISL_410545_N	WYFYYLGTGPEAGLPYGANK	Q10511_MS20-17_CoV2_J4(MOI-01)-a	756.365	3	1477233	1477233	0.8895	1.6	99328	85.3+/-0.17	ALIGNED	85.47	0
Italy|EPI_ISL_410545_N	WYFYYLGTGPEAGLPYGANK	Q10512_MS20-17_CoV2_J4(MOI-01)-b	756.365	3	11464437	11464437	0.9654	0.5	632374	85.3+/-0.17	TRUE	85.35	0
Italy|EPI_ISL_410545_N	WYFYYLGTGPEAGLPYGANK	Q10513_MS20-17_CoV2_J4(MOI-01)-c	756.365	3	10797916	10797916	0.9866	2.5	538250	85.3+/-0.17	ALIGNED	85.22	0
Italy|EPI_ISL_410545_N	WYFYYLGTGPEAGLPYGANK	Q10514_MS20-17_CoV2_J4(MOI-01)-d	756.365	3	11349370	11349370	0.9782	2.4	579285	85.3+/-0.17	TRUE	85.02	0
Italy|EPI_ISL_410545_N	WYFYYLGTGPEAGLPYGANK	Q10515_MS20-17_CoV2_J4(MOI-01)-e	756.365	3	2838903	2838903	0.9215	0.2	278419	85.3+/-0.17	TRUE	85.01	0
Italy|EPI_ISL_410545_N	NPANNAAIVLQLPQGTTLPK	Q10486_MS20-17_CoV2_J4(MOI-01)-a	1030.58	2	14017408	14017408	0.893	-0.1	792490	76.11+/-0.69	TRUE	76.51	0
Italy|EPI_ISL_410545_N	NPANNAAIVLQLPQGTTLPK	Q10487_MS20-17_CoV2_J4(MOI-01)-b	1030.58	2	18805812	18805812	0.9459	1.5	633478	76.11+/-0.69	TRUE	76.66	0
Italy|EPI_ISL_410545_N	NPANNAAIVLQLPQGTTLPK	Q10488_MS20-17_CoV2_J4(MOI-01)-c	1030.58	2	56873200	56873200	0.9781	1.6	1799944	76.11+/-0.69	TRUE	76.96	0
Italy|EPI_ISL_410545_N	NPANNAAIVLQLPQGTTLPK	Q10489_MS20-17_CoV2_J4(MOI-01)-d	1030.58	2	57586780	57586780	0.9787	1	1892700	76.11+/-0.69	TRUE	76.34	0
Italy|EPI_ISL_410545_N	NPANNAAIVLQLPQGTTLPK	Q10490_MS20-17_CoV2_J4(MOI-01)-e	1030.58	2	1872471	1872471	0.9425	1.5	73979	76.11+/-0.69	TRUE	76.14	0
Italy|EPI_ISL_410545_N	NPANNAAIVLQLPQGTTLPK	Q10511_MS20-17_CoV2_J4(MOI-01)-a	1030.58	2	18378518	18378518	0.9711	0.9	931061	76.11+/-0.69	TRUE	76.67	0
Italy|EPI_ISL_410545_N	NPANNAAIVLQLPQGTTLPK	Q10512_MS20-17_CoV2_J4(MOI-01)-b	1030.58	2	26828186	26828186	0.9704	1.3	877499	76.11+/-0.69	TRUE	76.21	0
Italy|EPI_ISL_410545_N	NPANNAAIVLQLPQGTTLPK	Q10513_MS20-17_CoV2_J4(MOI-01)-c	1030.58	2	73586120	73586120	0.982	0.5	2310158	76.11+/-0.69	TRUE	75.63	0
Italy|EPI_ISL_410545_N	NPANNAAIVLQLPQGTTLPK	Q10514_MS20-17_CoV2_J4(MOI-01)-d	1030.58	2	72678368	72678368	0.9969	1.2	2344916	76.11+/-0.69	TRUE	75.16	0
Italy|EPI_ISL_410545_N	NPANNAAIVLQLPQGTTLPK	Q10515_MS20-17_CoV2_J4(MOI-01)-e	1030.58	2	2108831	2108831	0.9707	1.6	93674	76.11+/-0.69	TRUE	74.86	0
Italy|EPI_ISL_410545_N	NPANNAAIVLQLPQGTTLPK	Q10486_MS20-17_CoV2_J4(MOI-01)-a	687.388	3	40720612	40720612	0.9664	-0.4	1803623	76.12+/-0.69	TRUE	76.51	0
Italy|EPI_ISL_410545_N	NPANNAAIVLQLPQGTTLPK	Q10487_MS20-17_CoV2_J4(MOI-01)-b	687.388	3	49520576	49520576	0.9797	1.1	1441676	76.12+/-0.69	TRUE	76.66	0
Italy|EPI_ISL_410545_N	NPANNAAIVLQLPQGTTLPK	Q10488_MS20-17_CoV2_J4(MOI-01)-c	687.388	3	129520824	129520824	0.9889	1.2	3867524	76.12+/-0.69	TRUE	76.96	0
Italy|EPI_ISL_410545_N	NPANNAAIVLQLPQGTTLPK	Q10489_MS20-17_CoV2_J4(MOI-01)-d	687.388	3	134973536	134973536	0.9961	0.6	4291769	76.12+/-0.69	TRUE	76.34	0
Italy|EPI_ISL_410545_N	NPANNAAIVLQLPQGTTLPK	Q10490_MS20-17_CoV2_J4(MOI-01)-e	687.388	3	6201922	6201922	0.9929	1.3	188113	76.12+/-0.69	TRUE	76.14	0
Italy|EPI_ISL_410545_N	NPANNAAIVLQLPQGTTLPK	Q10511_MS20-17_CoV2_J4(MOI-01)-a	687.388	3	24087420	24087420	0.956	1.3	1317702	76.12+/-0.69	TRUE	76.67	0
Italy|EPI_ISL_410545_N	NPANNAAIVLQLPQGTTLPK	Q10512_MS20-17_CoV2_J4(MOI-01)-b	687.388	3	71899616	71899616	0.991	1	2228239	76.12+/-0.69	TRUE	76.21	0
Italy|EPI_ISL_410545_N	NPANNAAIVLQLPQGTTLPK	Q10513_MS20-17_CoV2_J4(MOI-01)-c	687.388	3	194502704	194502704	0.9961	0.1	5392171	76.12+/-0.69	TRUE	75.63	0
Italy|EPI_ISL_410545_N	NPANNAAIVLQLPQGTTLPK	Q10514_MS20-17_CoV2_J4(MOI-01)-d	687.388	3	187561856	187561856	0.9923	1	5973521	76.12+/-0.69	TRUE	75.16	0
Italy|EPI_ISL_410545_N	NPANNAAIVLQLPQGTTLPK	Q10515_MS20-17_CoV2_J4(MOI-01)-e	687.388	3	7624951	7624951	0.9833	1.2	238126	76.12+/-0.69	TRUE	74.86	0
Italy|EPI_ISL_410545_N	GFYAEGSR	Q10486_MS20-17_CoV2_J4(MOI-01)-a	443.706	2	116624152	116624152	0.9931	0.1	6681265	20.91+/-0.56	TRUE	21.21	0
Italy|EPI_ISL_410545_N	GFYAEGSR	Q10487_MS20-17_CoV2_J4(MOI-01)-b	443.706	2	183330112	183330112	0.9942	0.2	7311359	20.91+/-0.56	TRUE	21.44	0
Italy|EPI_ISL_410545_N	GFYAEGSR	Q10488_MS20-17_CoV2_J4(MOI-01)-c	443.706	2	496547680	496547680	0.9911	0.1	24197666	20.91+/-0.56	TRUE	21.36	0
Italy|EPI_ISL_410545_N	GFYAEGSR	Q10489_MS20-17_CoV2_J4(MOI-01)-d	443.706	2	453860000	453860000	0.9889	0.2	18944488	20.91+/-0.56	TRUE	21.3	0
Italy|EPI_ISL_410545_N	GFYAEGSR	Q10490_MS20-17_CoV2_J4(MOI-01)-e	443.706	2	25680760	25680760	0.9911	0.2	1081927	20.91+/-0.56	TRUE	21	0
Italy|EPI_ISL_410545_N	GFYAEGSR	Q10511_MS20-17_CoV2_J4(MOI-01)-a	443.706	2	125799072	125799072	0.9823	0.1	6353713	20.91+/-0.56	TRUE	21.36	0
Italy|EPI_ISL_410545_N	GFYAEGSR	Q10512_MS20-17_CoV2_J4(MOI-01)-b	443.706	2	180750592	180750592	0.9894	0.2	7414721	20.91+/-0.56	TRUE	20.94	0
Italy|EPI_ISL_410545_N	GFYAEGSR	Q10513_MS20-17_CoV2_J4(MOI-01)-c	443.706	2	471337888	471337888	0.9915	0.2	23516910	20.91+/-0.56	TRUE	20.36	0
Italy|EPI_ISL_410545_N	GFYAEGSR	Q10514_MS20-17_CoV2_J4(MOI-01)-d	443.706	2	431956384	431956384	0.9862	0.2	18427176	20.91+/-0.56	TRUE	20.36	0
Italy|EPI_ISL_410545_N	GFYAEGSR	Q10515_MS20-17_CoV2_J4(MOI-01)-e	443.706	2	21755830	21755830	0.9902	0.2	891591	20.91+/-0.56	TRUE	19.79	0
Italy|EPI_ISL_410545_N	AYNVTQAFGR	Q10486_MS20-17_CoV2_J4(MOI-01)-a	563.786	2	188502736	188502736	0.9814	-1	9608410	38.7+/-0.77	TRUE	39.19	0
Italy|EPI_ISL_410545_N	AYNVTQAFGR	Q10487_MS20-17_CoV2_J4(MOI-01)-b	563.786	2	265265632	265265632	0.9882	0.3	12509977	38.7+/-0.77	TRUE	39.37	0
Italy|EPI_ISL_410545_N	AYNVTQAFGR	Q10488_MS20-17_CoV2_J4(MOI-01)-c	563.786	2	735645952	735645952	0.9878	0.5	34833876	38.7+/-0.77	TRUE	39.39	0
Italy|EPI_ISL_410545_N	AYNVTQAFGR	Q10489_MS20-17_CoV2_J4(MOI-01)-d	563.786	2	481530016	481530016	0.988	0.4	23719150	38.7+/-0.77	TRUE	39.11	0
Italy|EPI_ISL_410545_N	AYNVTQAFGR	Q10490_MS20-17_CoV2_J4(MOI-01)-e	563.786	2	9550697	9550697	0.9804	0.2	511851	38.7+/-0.77	TRUE	38.75	0
Italy|EPI_ISL_410545_N	AYNVTQAFGR	Q10511_MS20-17_CoV2_J4(MOI-01)-a	563.786	2	181113776	181113776	0.9776	0.6	8736090	38.7+/-0.77	TRUE	39.34	0
Italy|EPI_ISL_410545_N	AYNVTQAFGR	Q10512_MS20-17_CoV2_J4(MOI-01)-b	563.786	2	242639776	242639776	0.9847	0.2	10895216	38.7+/-0.77	TRUE	38.89	0
Italy|EPI_ISL_410545_N	AYNVTQAFGR	Q10513_MS20-17_CoV2_J4(MOI-01)-c	563.786	2	667686656	667686656	0.9842	0.2	32732158	38.7+/-0.77	TRUE	37.97	0
Italy|EPI_ISL_410545_N	AYNVTQAFGR	Q10514_MS20-17_CoV2_J4(MOI-01)-d	563.786	2	427743200	427743200	0.9875	0.3	19440512	38.7+/-0.77	TRUE	37.7	0
Italy|EPI_ISL_410545_N	AYNVTQAFGR	Q10515_MS20-17_CoV2_J4(MOI-01)-e	563.786	2	7208706	7208706	0.9758	0.4	357336	38.7+/-0.77	TRUE	37.28	0
Italy|EPI_ISL_410545_N	GPEQTQGNFGDQELIR	Q10486_MS20-17_CoV2_J4(MOI-01)-a	596.955	3	7918297	7918297	0.8676	1.4	611142	49.45+/-0.77	TRUE	50	0
Italy|EPI_ISL_410545_N	GPEQTQGNFGDQELIR	Q10487_MS20-17_CoV2_J4(MOI-01)-b	596.955	3	13817052	13817052	0.968	0	545788	49.45+/-0.77	TRUE	50.18	0
Italy|EPI_ISL_410545_N	GPEQTQGNFGDQELIR	Q10488_MS20-17_CoV2_J4(MOI-01)-c	596.955	3	37945920	37945920	0.9716	-0.3	1505519	49.45+/-0.77	TRUE	50.18	0
Italy|EPI_ISL_410545_N	GPEQTQGNFGDQELIR	Q10489_MS20-17_CoV2_J4(MOI-01)-d	596.955	3	28022634	28022634	0.967	0.5	983423	49.45+/-0.77	TRUE	49.9	0
Italy|EPI_ISL_410545_N	GPEQTQGNFGDQELIR	Q10490_MS20-17_CoV2_J4(MOI-01)-e	596.955	3	192429	192429	0.88	-0.5	18480	49.45+/-0.77	FALSE	49.45	0
Italy|EPI_ISL_410545_N	GPEQTQGNFGDQELIR	Q10511_MS20-17_CoV2_J4(MOI-01)-a	596.955	3	7838007	7838007	0.8471	-0.4	651085	49.45+/-0.77	TRUE	49.95	0
Italy|EPI_ISL_410545_N	GPEQTQGNFGDQELIR	Q10512_MS20-17_CoV2_J4(MOI-01)-b	596.955	3	16867412	16867412	0.9717	-0.6	552320	49.45+/-0.77	TRUE	49.62	0
Italy|EPI_ISL_410545_N	GPEQTQGNFGDQELIR	Q10513_MS20-17_CoV2_J4(MOI-01)-c	596.955	3	45613628	45613628	0.9794	-0.1	1572354	49.45+/-0.77	TRUE	48.77	0
Italy|EPI_ISL_410545_N	GPEQTQGNFGDQELIR	Q10514_MS20-17_CoV2_J4(MOI-01)-d	596.955	3	33714124	33714124	0.9841	0	1155849	49.45+/-0.77	TRUE	48.24	0
Italy|EPI_ISL_410545_N	GPEQTQGNFGDQELIR	Q10515_MS20-17_CoV2_J4(MOI-01)-e	596.955	3	1068	1068	0.4268	0	8479	49.45+/-0.77	FALSE	48.22	0
Italy|EPI_ISL_410545_N	IGMEVTPSGTWLTYTGAIK	Q10486_MS20-17_CoV2_J4(MOI-01)-a	675.684	3	35228848	35228848	0.9888	-2	2096615	82.63+/-0.2	TRUE	82.82	0
Italy|EPI_ISL_410545_N	IGMEVTPSGTWLTYTGAIK	Q10487_MS20-17_CoV2_J4(MOI-01)-b	675.684	3	12236419	12236419	0.9627	-0.4	705173	82.63+/-0.2	TRUE	82.77	0
Italy|EPI_ISL_410545_N	IGMEVTPSGTWLTYTGAIK	Q10488_MS20-17_CoV2_J4(MOI-01)-c	675.684	3	5602520	5602520	0.9568	3.1	607653	82.63+/-0.2	TRUE	82.86	0
Italy|EPI_ISL_410545_N	IGMEVTPSGTWLTYTGAIK	Q10489_MS20-17_CoV2_J4(MOI-01)-d	675.684	3	6833911	6833911	0.9888	1.3	611315	82.63+/-0.2	FALSE	82.72	0
Italy|EPI_ISL_410545_N	IGMEVTPSGTWLTYTGAIK	Q10490_MS20-17_CoV2_J4(MOI-01)-e	675.684	3	234508	234508	0.8468	-0.3	55835	82.63+/-0.2	ALIGNED	82.57	0
Italy|EPI_ISL_410545_N	IGMEVTPSGTWLTYTGAIK	Q10511_MS20-17_CoV2_J4(MOI-01)-a	675.684	3	110838960	110838960	0.8845	-0.8	4350151	82.63+/-0.2	TRUE	82.71	0
Italy|EPI_ISL_410545_N	IGMEVTPSGTWLTYTGAIK	Q10512_MS20-17_CoV2_J4(MOI-01)-b	675.684	3	70938648	70938648	0.9707	0.2	3215236	82.63+/-0.2	TRUE	82.73	0
Italy|EPI_ISL_410545_N	IGMEVTPSGTWLTYTGAIK	Q10513_MS20-17_CoV2_J4(MOI-01)-c	675.684	3	177678464	177678464	0.9843	0.2	8873346	82.63+/-0.2	TRUE	82.5	0
Italy|EPI_ISL_410545_N	IGMEVTPSGTWLTYTGAIK	Q10514_MS20-17_CoV2_J4(MOI-01)-d	675.684	3	25090236	25090236	0.9904	1.3	1467764	82.63+/-0.2	TRUE	82.31	0
Italy|EPI_ISL_410545_N	IGMEVTPSGTWLTYTGAIK	Q10515_MS20-17_CoV2_J4(MOI-01)-e	675.684	3	1139353	1139353	0.8159	1.2	140941	82.63+/-0.2	ALIGNED	82.3	0
Italy|EPI_ISL_410545_N	ADETQALPQR	Q10486_MS20-17_CoV2_J4(MOI-01)-a	564.786	2	108002000	108002000	0.9932	0.3	4913933	21.33+/-0.65	TRUE	21.7	0
Italy|EPI_ISL_410545_N	ADETQALPQR	Q10487_MS20-17_CoV2_J4(MOI-01)-b	564.786	2	143115648	143115648	0.986	0.4	5028208	21.33+/-0.65	TRUE	22.04	0
Italy|EPI_ISL_410545_N	ADETQALPQR	Q10488_MS20-17_CoV2_J4(MOI-01)-c	564.786	2	361829152	361829152	0.9907	0.4	15190493	21.33+/-0.65	TRUE	21.82	0
Italy|EPI_ISL_410545_N	ADETQALPQR	Q10489_MS20-17_CoV2_J4(MOI-01)-d	564.786	2	218785248	218785248	0.9871	0.4	8446764	21.33+/-0.65	TRUE	21.78	0
Italy|EPI_ISL_410545_N	ADETQALPQR	Q10490_MS20-17_CoV2_J4(MOI-01)-e	564.786	2	5123338	5123338	0.9916	0.9	205039	21.33+/-0.65	TRUE	21.43	0
Italy|EPI_ISL_410545_N	ADETQALPQR	Q10511_MS20-17_CoV2_J4(MOI-01)-a	564.786	2	123251848	123251848	0.9531	0.3	4686721	21.33+/-0.65	TRUE	21.79	0
Italy|EPI_ISL_410545_N	ADETQALPQR	Q10512_MS20-17_CoV2_J4(MOI-01)-b	564.786	2	142673200	142673200	0.9839	0.2	5101752	21.33+/-0.65	TRUE	21.34	0
Italy|EPI_ISL_410545_N	ADETQALPQR	Q10513_MS20-17_CoV2_J4(MOI-01)-c	564.786	2	354159136	354159136	0.985	0.3	15636856	21.33+/-0.65	TRUE	20.67	0
Italy|EPI_ISL_410545_N	ADETQALPQR	Q10514_MS20-17_CoV2_J4(MOI-01)-d	564.786	2	205974080	205974080	0.9911	0.2	7964564	21.33+/-0.65	TRUE	20.63	0
Italy|EPI_ISL_410545_N	ADETQALPQR	Q10515_MS20-17_CoV2_J4(MOI-01)-e	564.786	2	3909156	3909156	0.9864	0.4	192055	21.33+/-0.65	TRUE	20.08	0
Italy|EPI_ISL_410545_S	GWIFGTTLDSK	Q10486_MS20-17_CoV2_J4(MOI-01)-a	612.817	2	29260420	29260420	0.9671	-1.2	1393712	75.84+/-0.64	TRUE	76.16	0
Italy|EPI_ISL_410545_S	GWIFGTTLDSK	Q10487_MS20-17_CoV2_J4(MOI-01)-b	612.817	2	26768156	26768156	0.9934	0.4	1029164	75.84+/-0.64	TRUE	76.33	0
Italy|EPI_ISL_410545_S	GWIFGTTLDSK	Q10488_MS20-17_CoV2_J4(MOI-01)-c	612.817	2	32144910	32144910	0.9813	-0.2	1394156	75.84+/-0.64	TRUE	76.66	0
Italy|EPI_ISL_410545_S	GWIFGTTLDSK	Q10489_MS20-17_CoV2_J4(MOI-01)-d	612.817	2	4898270	4898270	0.8972	-0.6	334568	75.84+/-0.64	TRUE	76	0
Italy|EPI_ISL_410545_S	GWIFGTTLDSK	Q10490_MS20-17_CoV2_J4(MOI-01)-e	612.817	2	50672	50672	0.847	1.6	26975	75.84+/-0.64	ALIGNED	76.13	0
Italy|EPI_ISL_410545_S	GWIFGTTLDSK	Q10511_MS20-17_CoV2_J4(MOI-01)-a	612.817	2	41115144	41115144	0.9864	-0.3	2032292	75.84+/-0.64	TRUE	76.3	0
Italy|EPI_ISL_410545_S	GWIFGTTLDSK	Q10512_MS20-17_CoV2_J4(MOI-01)-b	612.817	2	30861028	30861028	0.9846	-0.1	1203780	75.84+/-0.64	TRUE	75.85	0
Italy|EPI_ISL_410545_S	GWIFGTTLDSK	Q10513_MS20-17_CoV2_J4(MOI-01)-c	612.817	2	40228320	40228320	0.9862	0.9	1632740	75.84+/-0.64	TRUE	75.21	0
Italy|EPI_ISL_410545_S	GWIFGTTLDSK	Q10514_MS20-17_CoV2_J4(MOI-01)-d	612.817	2	5639526	5639526	0.9561	-0.4	419272	75.84+/-0.64	ALIGNED	74.74	0
Italy|EPI_ISL_410545_S	GWIFGTTLDSK	Q10515_MS20-17_CoV2_J4(MOI-01)-e	612.817	2	43257	43257	0.6405	-0.6	33128	75.84+/-0.64	ALIGNED	74.99	0
Italy|EPI_ISL_410545_S	HTPINLVR	Q10486_MS20-17_CoV2_J4(MOI-01)-a	475.283	2	61942168	61942168	0.9479	0	3116343	22.94+/-0.55	TRUE	23.28	0
Italy|EPI_ISL_410545_S	HTPINLVR	Q10487_MS20-17_CoV2_J4(MOI-01)-b	475.283	2	48218736	48218736	0.99	0.3	2446745	22.94+/-0.55	TRUE	23.37	0
Italy|EPI_ISL_410545_S	HTPINLVR	Q10488_MS20-17_CoV2_J4(MOI-01)-c	475.283	2	60477164	60477164	0.9929	0.2	2763164	22.94+/-0.55	TRUE	23.25	0
Italy|EPI_ISL_410545_S	HTPINLVR	Q10489_MS20-17_CoV2_J4(MOI-01)-d	475.283	2	11439185	11439185	0.9816	0.2	638020	22.94+/-0.55	TRUE	23.23	0
Italy|EPI_ISL_410545_S	HTPINLVR	Q10490_MS20-17_CoV2_J4(MOI-01)-e	475.283	2	61504	61504	0.9703	0.4	12833	22.94+/-0.55	ALIGNED	22.97	0
Italy|EPI_ISL_410545_S	HTPINLVR	Q10511_MS20-17_CoV2_J4(MOI-01)-a	475.283	2	66453596	66453596	0.98	0.1	3084976	22.94+/-0.55	TRUE	23.62	0
Italy|EPI_ISL_410545_S	HTPINLVR	Q10512_MS20-17_CoV2_J4(MOI-01)-b	475.283	2	48969624	48969624	0.9937	0.4	2152493	22.94+/-0.55	TRUE	23.02	0
Italy|EPI_ISL_410545_S	HTPINLVR	Q10513_MS20-17_CoV2_J4(MOI-01)-c	475.283	2	63011620	63011620	0.9855	0.3	3163749	22.94+/-0.55	TRUE	22.42	0
Italy|EPI_ISL_410545_S	HTPINLVR	Q10514_MS20-17_CoV2_J4(MOI-01)-d	475.283	2	11878911	11878911	0.9902	0.3	611036	22.94+/-0.55	ALIGNED	22.34	0
Italy|EPI_ISL_410545_S	HTPINLVR	Q10515_MS20-17_CoV2_J4(MOI-01)-e	475.283	2	136829	136829	0.9478	0	23290	22.94+/-0.55	ALIGNED	21.89	0
Italy|EPI_ISL_410545_S	FQTLLALHR	Q10486_MS20-17_CoV2_J4(MOI-01)-a	366.885	3	76652064	76652064	0.9873	0.1	3250169	47.82+/-0.79	TRUE	48.34	0
Italy|EPI_ISL_410545_S	FQTLLALHR	Q10487_MS20-17_CoV2_J4(MOI-01)-b	366.885	3	61119444	61119444	0.982	-0.2	2518050	47.82+/-0.79	TRUE	48.59	0
Italy|EPI_ISL_410545_S	FQTLLALHR	Q10488_MS20-17_CoV2_J4(MOI-01)-c	366.885	3	71442240	71442240	0.9822	-0.7	3757244	47.82+/-0.79	TRUE	48.59	0
Italy|EPI_ISL_410545_S	FQTLLALHR	Q10489_MS20-17_CoV2_J4(MOI-01)-d	366.885	3	12406959	12406959	0.9867	-0.6	737320	47.82+/-0.79	TRUE	48.26	0
Italy|EPI_ISL_410545_S	FQTLLALHR	Q10490_MS20-17_CoV2_J4(MOI-01)-e	366.885	3	262281	262281	0.8985	0.2	36799	47.82+/-0.79	ALIGNED	47.93	0
Italy|EPI_ISL_410545_S	FQTLLALHR	Q10511_MS20-17_CoV2_J4(MOI-01)-a	366.885	3	80879192	80879192	0.9845	-0.3	3450027	47.82+/-0.79	TRUE	48.3	0
Italy|EPI_ISL_410545_S	FQTLLALHR	Q10512_MS20-17_CoV2_J4(MOI-01)-b	366.885	3	57305172	57305172	0.9833	-0.1	2488216	47.82+/-0.79	TRUE	47.95	0
Italy|EPI_ISL_410545_S	FQTLLALHR	Q10513_MS20-17_CoV2_J4(MOI-01)-c	366.885	3	67659712	67659712	0.9804	-0.2	3052155	47.82+/-0.79	TRUE	47.17	0
Italy|EPI_ISL_410545_S	FQTLLALHR	Q10514_MS20-17_CoV2_J4(MOI-01)-d	366.885	3	13151797	13151797	0.9751	-0.1	666504	47.82+/-0.79	TRUE	46.62	0
Italy|EPI_ISL_410545_S	FQTLLALHR	Q10515_MS20-17_CoV2_J4(MOI-01)-e	366.885	3	58888	58888	0.7728	0.7	28783	47.82+/-0.79	ALIGNED	46.47	0
Italy|EPI_ISL_410545_S	LQSLQTYVTQQLIR	Q10486_MS20-17_CoV2_J4(MOI-01)-a	845.978	2	138495904	138495904	0.9979	1.5	4449308	78.5+/-0.69	TRUE	78.89	0
Italy|EPI_ISL_410545_S	LQSLQTYVTQQLIR	Q10487_MS20-17_CoV2_J4(MOI-01)-b	845.978	2	46051016	46051016	0.9972	1.7	1664812	78.5+/-0.69	TRUE	79.14	0
Italy|EPI_ISL_410545_S	LQSLQTYVTQQLIR	Q10488_MS20-17_CoV2_J4(MOI-01)-c	845.978	2	41941704	41941704	0.9927	1.8	2192099	78.5+/-0.69	TRUE	79.27	0
Italy|EPI_ISL_410545_S	LQSLQTYVTQQLIR	Q10489_MS20-17_CoV2_J4(MOI-01)-d	845.978	2	25893880	25893880	0.9916	2.1	1069255	78.5+/-0.69	TRUE	78.71	0
Italy|EPI_ISL_410545_S	LQSLQTYVTQQLIR	Q10490_MS20-17_CoV2_J4(MOI-01)-e	845.978	2	3187993	3187993	0.9858	2.4	157093	78.5+/-0.69	TRUE	78.6	0
Italy|EPI_ISL_410545_S	LQSLQTYVTQQLIR	Q10511_MS20-17_CoV2_J4(MOI-01)-a	845.978	2	161134688	161134688	0.9851	2.9	5780094	78.5+/-0.69	TRUE	78.97	0
Italy|EPI_ISL_410545_S	LQSLQTYVTQQLIR	Q10512_MS20-17_CoV2_J4(MOI-01)-b	845.978	2	56629208	56629208	0.9797	1.3	2352794	78.5+/-0.69	TRUE	78.67	0
Italy|EPI_ISL_410545_S	LQSLQTYVTQQLIR	Q10513_MS20-17_CoV2_J4(MOI-01)-c	845.978	2	58924260	58924260	0.9836	2.2	2560225	78.5+/-0.69	TRUE	77.99	0
Italy|EPI_ISL_410545_S	LQSLQTYVTQQLIR	Q10514_MS20-17_CoV2_J4(MOI-01)-d	845.978	2	35416192	35416192	0.9895	2.2	1508550	78.5+/-0.69	TRUE	77.5	0
Italy|EPI_ISL_410545_S	LQSLQTYVTQQLIR	Q10515_MS20-17_CoV2_J4(MOI-01)-e	845.978	2	4099861	4099861	0.9672	2.1	166863	78.5+/-0.69	TRUE	77.28	0
Italy|EPI_ISL_410545_S	LQSLQTYVTQQLIR	Q10486_MS20-17_CoV2_J4(MOI-01)-a	564.321	3	65410992	65410992	0.9835	0.6	2200404	78.5+/-0.69	TRUE	78.89	0
Italy|EPI_ISL_410545_S	LQSLQTYVTQQLIR	Q10487_MS20-17_CoV2_J4(MOI-01)-b	564.321	3	24909160	24909160	0.9957	0.9	852102	78.5+/-0.69	TRUE	79.14	0
Italy|EPI_ISL_410545_S	LQSLQTYVTQQLIR	Q10488_MS20-17_CoV2_J4(MOI-01)-c	564.321	3	23358232	23358232	0.9614	2	957419	78.5+/-0.69	TRUE	79.27	0
Italy|EPI_ISL_410545_S	LQSLQTYVTQQLIR	Q10489_MS20-17_CoV2_J4(MOI-01)-d	564.321	3	16071731	16071731	0.9787	1.9	760108	78.5+/-0.69	TRUE	78.71	0
Italy|EPI_ISL_410545_S	LQSLQTYVTQQLIR	Q10490_MS20-17_CoV2_J4(MOI-01)-e	564.321	3	2297678	2297678	0.9877	1.7	97392	78.5+/-0.69	TRUE	78.6	0
Italy|EPI_ISL_410545_S	LQSLQTYVTQQLIR	Q10511_MS20-17_CoV2_J4(MOI-01)-a	564.321	3	82625992	82625992	0.9881	2.1	2753567	78.5+/-0.69	TRUE	78.97	0
Italy|EPI_ISL_410545_S	LQSLQTYVTQQLIR	Q10512_MS20-17_CoV2_J4(MOI-01)-b	564.321	3	35727388	35727388	0.9924	0.8	1383620	78.5+/-0.69	TRUE	78.67	0
Italy|EPI_ISL_410545_S	LQSLQTYVTQQLIR	Q10513_MS20-17_CoV2_J4(MOI-01)-c	564.321	3	40338696	40338696	0.9778	1.4	1383361	78.5+/-0.69	TRUE	77.99	0
Italy|EPI_ISL_410545_S	LQSLQTYVTQQLIR	Q10514_MS20-17_CoV2_J4(MOI-01)-d	564.321	3	20235180	20235180	0.9812	2.3	783348	78.5+/-0.69	TRUE	77.5	0
Italy|EPI_ISL_410545_S	LQSLQTYVTQQLIR	Q10515_MS20-17_CoV2_J4(MOI-01)-e	564.321	3	2767350	2767350	0.9656	1.5	100725	78.5+/-0.69	TRUE	77.28	0
Italy|EPI_ISL_410545_M	IAGHHLGR	Q10486_MS20-17_CoV2_J4(MOI-01)-a	430.746	2	18654268	18654268	0.9613	0.2	1807244	7.22+/-0.32	TRUE	7.31	0
Italy|EPI_ISL_410545_M	IAGHHLGR	Q10487_MS20-17_CoV2_J4(MOI-01)-b	430.746	2	1894577	1894577	0.9042	0.8	190939	7.22+/-0.32	ALIGNED	7.57	0
Italy|EPI_ISL_410545_M	IAGHHLGR	Q10488_MS20-17_CoV2_J4(MOI-01)-c	430.746	2	4618527	4618527	0.9619	0.6	413001	7.22+/-0.32	TRUE	7.44	0
Italy|EPI_ISL_410545_M	IAGHHLGR	Q10489_MS20-17_CoV2_J4(MOI-01)-d	430.746	2	3716735	3716735	0.9866	0.4	303981	7.22+/-0.32	TRUE	7.49	0
Italy|EPI_ISL_410545_M	IAGHHLGR	Q10490_MS20-17_CoV2_J4(MOI-01)-e	430.746	2	1819782	1819782	0.9864	0.2	85215	7.22+/-0.32	ALIGNED	7.38	0
Italy|EPI_ISL_410545_M	IAGHHLGR	Q10511_MS20-17_CoV2_J4(MOI-01)-a	430.746	2	16279866	16279866	0.9874	-0.1	1629135	7.22+/-0.32	TRUE	7.37	0
Italy|EPI_ISL_410545_M	IAGHHLGR	Q10512_MS20-17_CoV2_J4(MOI-01)-b	430.746	2	1778304	1778304	0.887	0.6	136186	7.22+/-0.32	ALIGNED	7.24	0
Italy|EPI_ISL_410545_M	IAGHHLGR	Q10513_MS20-17_CoV2_J4(MOI-01)-c	430.746	2	3903434	3903434	0.9576	0.3	328771	7.22+/-0.32	TRUE	7.05	0
Italy|EPI_ISL_410545_M	IAGHHLGR	Q10514_MS20-17_CoV2_J4(MOI-01)-d	430.746	2	2754912	2754912	0.9659	0.2	187273	7.22+/-0.32	ALIGNED	6.82	0
Italy|EPI_ISL_410545_M	IAGHHLGR	Q10515_MS20-17_CoV2_J4(MOI-01)-e	430.746	2	1255489	1255489	0.9816	0.2	99828	7.22+/-0.32	ALIGNED	6.57	0
Italy|EPI_ISL_410545_M	EITVATSR	Q10486_MS20-17_CoV2_J4(MOI-01)-a	438.743	2	510963712	510963712	0.9939	0.3	33816956	19.48+/-0.55	TRUE	19.81	0
Italy|EPI_ISL_410545_M	EITVATSR	Q10487_MS20-17_CoV2_J4(MOI-01)-b	438.743	2	22898996	22898996	0.9852	0.7	1294848	19.48+/-0.55	TRUE	20.01	0
Italy|EPI_ISL_410545_M	EITVATSR	Q10488_MS20-17_CoV2_J4(MOI-01)-c	438.743	2	47785600	47785600	0.9825	0.5	2919717	19.48+/-0.55	TRUE	19.96	0
Italy|EPI_ISL_410545_M	EITVATSR	Q10489_MS20-17_CoV2_J4(MOI-01)-d	438.743	2	43240264	43240264	0.9931	0.2	2411540	19.48+/-0.55	TRUE	19.86	0
Italy|EPI_ISL_410545_M	EITVATSR	Q10490_MS20-17_CoV2_J4(MOI-01)-e	438.743	2	12328631	12328631	0.9925	0.3	693231	19.48+/-0.55	TRUE	19.47	0
Italy|EPI_ISL_410545_M	EITVATSR	Q10511_MS20-17_CoV2_J4(MOI-01)-a	438.743	2	544623296	544623296	0.9892	0.2	34252508	19.48+/-0.55	TRUE	19.87	0
Italy|EPI_ISL_410545_M	EITVATSR	Q10512_MS20-17_CoV2_J4(MOI-01)-b	438.743	2	23734080	23734080	0.9724	0.5	1486876	19.48+/-0.55	TRUE	19.51	0
Italy|EPI_ISL_410545_M	EITVATSR	Q10513_MS20-17_CoV2_J4(MOI-01)-c	438.743	2	53157716	53157716	0.9718	0.4	3174142	19.48+/-0.55	TRUE	18.96	0
Italy|EPI_ISL_410545_M	EITVATSR	Q10514_MS20-17_CoV2_J4(MOI-01)-d	438.743	2	49902476	49902476	0.9806	0.3	2694678	19.48+/-0.55	TRUE	18.96	0
Italy|EPI_ISL_410545_M	EITVATSR	Q10515_MS20-17_CoV2_J4(MOI-01)-e	438.743	2	12756532	12756532	0.9933	0.4	693960	19.48+/-0.55	TRUE	18.35	0
Italy|EPI_ISL_410545_M	VAGDSGFAAYSR	Q10486_MS20-17_CoV2_J4(MOI-01)-a	600.786	2	398757664	398757664	0.9935	0.4	17204846	35.43+/-0.75	TRUE	35.95	0
Italy|EPI_ISL_410545_M	VAGDSGFAAYSR	Q10487_MS20-17_CoV2_J4(MOI-01)-b	600.786	2	20891452	20891452	0.9825	0	895581	35.43+/-0.75	TRUE	36.16	0
Italy|EPI_ISL_410545_M	VAGDSGFAAYSR	Q10488_MS20-17_CoV2_J4(MOI-01)-c	600.786	2	41830152	41830152	0.9893	0.6	1908906	35.43+/-0.75	TRUE	36.06	0
Italy|EPI_ISL_410545_M	VAGDSGFAAYSR	Q10489_MS20-17_CoV2_J4(MOI-01)-d	600.786	2	47542936	47542936	0.9847	0.4	2024538	35.43+/-0.75	TRUE	35.89	0
Italy|EPI_ISL_410545_M	VAGDSGFAAYSR	Q10490_MS20-17_CoV2_J4(MOI-01)-e	600.786	2	19132970	19132970	0.9908	0.5	897500	35.43+/-0.75	TRUE	35.42	0
Italy|EPI_ISL_410545_M	VAGDSGFAAYSR	Q10511_MS20-17_CoV2_J4(MOI-01)-a	600.786	2	395921632	395921632	0.9953	0.6	16705994	35.43+/-0.75	TRUE	35.99	0
Italy|EPI_ISL_410545_M	VAGDSGFAAYSR	Q10512_MS20-17_CoV2_J4(MOI-01)-b	600.786	2	18864286	18864286	0.9811	0.1	877470	35.43+/-0.75	TRUE	35.57	0
Italy|EPI_ISL_410545_M	VAGDSGFAAYSR	Q10513_MS20-17_CoV2_J4(MOI-01)-c	600.786	2	43330872	43330872	0.9948	0.3	1935039	35.43+/-0.75	TRUE	34.75	0
Italy|EPI_ISL_410545_M	VAGDSGFAAYSR	Q10514_MS20-17_CoV2_J4(MOI-01)-d	600.786	2	43701720	43701720	0.9827	0.3	1895768	35.43+/-0.75	TRUE	34.46	0
Italy|EPI_ISL_410545_M	VAGDSGFAAYSR	Q10515_MS20-17_CoV2_J4(MOI-01)-e	600.786	2	15520061	15520061	0.9807	0.5	678016	35.43+/-0.75	TRUE	34.04	0
